# Supplementary material for: 2-(3-Methyl-2-oxoquinoxalin-1-yl)-N-(4-methyl­phen­yl)acetamide
Source: IUCrdata. 2023 Apr 21;8(Pt 4):x230357. doi: 10.1107/S2414314623003577 (PMC10162028; doi:10.1107/S2414314623003577)
Supplement: Supplementary file 1 [file x-08-x230357-sup1.cif]

##############################################################################
#                                                                            #
# This CIF contains the data for a data article accepted for                 #
# publication in IUCrData. It conforms to the requirements of                #
# Notes for Authors for IUCrData, and has been                               #
# peer reviewed under the auspices of IUCrData.                              #
#                                                                            #
# Full details of the Crystallographic Information File format               #
# are given in the paper "The Crystallographic Information File (CIF):       #
# a New Standard Archive File for Crystallography" by S. R. Hall, F. H.      #
# Allen and I. D. Brown [Acta Cryst. (1991), A47, 655-685].                  #
#                                                                            #
# The current version of the core CIF dictionary is obtainable from          #
# ftp://ftp.iucr.org/pub/cif_core.dic.                                       #
#                                                                            #
# Software is freely available for graphical display of the structure(s)     #
# in this CIF. For information consult the CIF software page                 #
# http://www.iucr.org/resources/cif/software.                                #
#                                                                            #
# This file may be used for bona fide research purposes within the           #
# scientific community so long as proper attribution is given to the data    # 
# article from which it was obtained.                                        #
#                                                                            #
##############################################################################
data_global
_audit_creation_method     'APEX4 v2021.10-0'
_journal_date_recd_electronic     2023-04-12
_journal_date_accepted     2023-04-19
_journal_name_full     'IUCrData'
_journal_year     2023
_journal_volume     8
_journal_issue      4
_journal_page_first     0
_journal_page_last     0
_journal_paper_category     HO
_journal_paper_doi     10.1107/S2414314623003577
_journal_coeditor_code     VM4060
_publ_contact_author_name     'Abdulsalam Alsubari'
_publ_contact_author_address
;
Laboratory of Medicinal Chemistry
Faculty of Clinical Pharmacy
21 September University
Yemen
;
_publ_contact_author_email     alsubaripharmaco@21umas.edu.ye
_publ_contact_author_fax     ?
_publ_contact_author_phone     ?
_publ_section_title
;
2-(3-Methyl-2-oxoquinoxalin-1-yl)-<i>N</i>-(4-methylphenyl)acetamide
;
_publ_section_title_footnote     .
loop_
    _publ_author_name
    _publ_author_footnote
    _publ_author_address
    'Missioui, Mohcine' .
;
Laboratory of Medicinal Chemistry
Drug Sciences Research Center
Faculty of Medicine and Pharmacy
Mohammed V University in Rabat
Morocco
;
    'Alsubari, Abdulsalam' .
;
Laboratory of Medicinal Chemistry
Faculty of Clinical Pharmacy
21 September University
Yemen
;
    'Mague, Joel T.' .
;
Department of Chemistry
Tulane University
New Orleans
LA 70118
USA
;
    'Essassi, El Mokhtar' .
;
Laboratory of Heterocyclic Organic Chemistry
Faculty of Sciences
Mohammed V University
Rabat
Morocco
;
    'Ramli, Youssef' .
;
Laboratory of Medicinal Chemistry
Drug Sciences Research Center
Faculty of Medicine and Pharmacy
Mohammed V University in Rabat
Morocco
Mohammed VI Center for Research and Innovation (CM6)
Rabat 10000
Morocco
;
_publ_section_synopsis
;
Chains extending along the <i>b</i>-axis direction are formed through hydrogen
bonding between the amide functions of the title quinoxaline derivative.
;
data_I
_audit_creation_method     'SHELXL-2019/1'
_chemical_name_systematic
;
2-(3-Methyl-2-oxoquinoxalin-1-yl)-<i>N</i>-(4-methylphenyl)acetamide
;
_chemical_name_common     ?
_chemical_formula_moiety     'C18 H17 N3 O2'
_chemical_formula_sum     'C18 H17 N3 O2'
_chemical_formula_iupac     'C18 H17 N3 O2'
_chemical_formula_weight     307.34
_chemical_melting_point     ?
_space_group_crystal_system     monoclinic
_space_group_name_H-M_alt     'P 21/c'
_space_group_name_Hall     '-P 2ybc'
loop_
    _space_group_symop_operation_xyz
    'x, y, z'
    '-x, y+1/2, -z+1/2'
    '-x, -y, -z'
    'x, -y-1/2, z-1/2'
_cell_length_a     19.2935(7)
_cell_length_b     4.6933(2)
_cell_length_c     18.7498(7)
_cell_angle_alpha     90
_cell_angle_beta     116.106(2)
_cell_angle_gamma     90
_cell_volume     1524.59(11)
_cell_formula_units_Z     4
_cell_measurement_reflns_used     9934
_cell_measurement_theta_min     4.722
_cell_measurement_theta_max     72.455
_cell_measurement_temperature     125(2)
_exptl_crystal_description     plate
_exptl_crystal_colour     colourless
_exptl_crystal_size_max     0.230
_exptl_crystal_size_mid     0.152
_exptl_crystal_size_min     0.018
_exptl_crystal_density_diffrn     1.339
_exptl_crystal_density_meas     ?
_exptl_crystal_density_method     'not measured'
_exptl_crystal_F_000     648
_exptl_absorpt_coefficient_mu     0.723
_exptl_absorpt_correction_type     multi-scan
_exptl_absorpt_process_details
;
(<i>TWINABS</i>; Sheldrick, 2009)
;
_exptl_absorpt_correction_T_min     0.85
_exptl_absorpt_correction_T_max     0.99
_exptl_special_details
;
The diffraction data were obtained from 16 sets of frames,
each of width 0.5\% in \w or \f, collected with scan parameters
determined by the "strategy" routine in <i>APEX4</i>. The scan
time was \q-dependent and ranged from 5 to 10 sec/frame. Analysis
of 446 reflections having I/\s(I) > 20 and chosen from the full
data set with <i>CELL_NOW</i> (Sheldrick, 2008) showed the crystal
to belong to the monoclinic system and to be twinned by a 180\%
rotation about the <i>c*</i> axis. The raw data were processed
using the multi-component version of <i>SAINT</i> under control of
the two-component orientation file generated by <i>CELL_NOW</i>.
;
_diffrn_ambient_temperature     125(2)
_diffrn_source     'INCOATEC I\mS micro--focus source'
_diffrn_source_power     0.05
_diffrn_source_voltage     50
_diffrn_source_current     1.0
_diffrn_radiation_type     CuK\a
_diffrn_radiation_wavelength     1.54178
_diffrn_radiation_monochromator     mirror
_diffrn_measurement_device_type     'Bruker D8 VENTURE PHOTON 3 CPAD'
_diffrn_measurement_device     'Bruker D8 VENTURE PHOTON 3 CPAD'
_diffrn_measurement_method     '\f and \w scans'
_diffrn_detector_area_resol_mean     7.3910
_diffrn_reflns_number     5971
_diffrn_reflns_av_R_equivalents     0.0647
_diffrn_reflns_av_unetI/netI     0.0311
_diffrn_reflns_theta_min     2.550
_diffrn_reflns_theta_max     72.599
_diffrn_reflns_theta_full     72.550
_diffrn_measured_fraction_theta_max     0.994
_diffrn_measured_fraction_theta_full     0.994
_diffrn_reflns_limit_h_min     -23
_diffrn_reflns_limit_h_max     21
_diffrn_reflns_limit_k_min     0
_diffrn_reflns_limit_k_max     5
_diffrn_reflns_limit_l_min     0
_diffrn_reflns_limit_l_max     23
_refine_special_details
;
Refinement of F^2^ against ALL reflections.  The weighted R-factor wR and
goodness of fit S are based on F^2^, conventional R-factors R are based
on F, with F set to zero for negative F^2^. The threshold expression of
F^2^ > 2sigma(F^2^) is used only for calculating R-factors(gt) etc. and is
not relevant to the choice of reflections for refinement.  R-factors based
on F^2^ are statistically about twice as large as those based on F, and R-
factors based on ALL data will be even larger. H-atoms attached to carbon
were placed in calculated positions (C---H = 0.95 - 0.99 \%A) and were
included as riding contributions with isotropic displacement parameters
1.2 - 1.5 times those of the attached atoms. That attached to nitrogen
was refined independently. Refined as a 2-component twin. The C12...C17
ring is rotationally disordered over two sites in a 0.503(2)/0.497(2)
ratio. The two rings were refined as rigid hexagons.
;
_reflns_number_total     5971
_reflns_number_gt     4844
_reflns_threshold_expression     'I > 2\s(I)'
_refine_ls_structure_factor_coef     Fsqd
_refine_ls_matrix_type     full
_refine_ls_R_factor_all     0.0706
_refine_ls_R_factor_gt     0.0570
_refine_ls_wR_factor_gt     0.1475
_refine_ls_wR_factor_ref     0.1577
_refine_ls_goodness_of_fit_ref     1.041
_refine_ls_restrained_S_all     1.044
_refine_ls_number_reflns     5971
_refine_ls_number_parameters     214
_refine_ls_number_restraints     4
_refine_ls_hydrogen_treatment     mixed
_refine_ls_weighting_scheme     calc
_refine_ls_weighting_details
              'w=1/[\s^2^(Fo^2^)+(0.0668P)^2^+0.6811P] where P=(Fo^2^+2Fc^2^)/3'
_atom_sites_solution_hydrogens     mixed
_atom_sites_solution_primary     dual
_atom_sites_solution_secondary     difmap
_refine_ls_shift/su_max     0.000
_refine_ls_shift/su_mean     0.000
_refine_diff_density_max     0.304
_refine_diff_density_min     -0.317
_refine_ls_extinction_method     none
_refine_ls_extinction_coef     .
loop_
    _atom_type_symbol
    _atom_type_description
    _atom_type_scat_dispersion_real
    _atom_type_scat_dispersion_imag
    _atom_type_scat_source
    'C' 'C' 0.0181 0.0091
                         'International Tables Vol C Tables 4.2.6.8 and 6.1.1.4'
    'H' 'H' 0.0000 0.0000
                         'International Tables Vol C Tables 4.2.6.8 and 6.1.1.4'
    'N' 'N' 0.0311 0.0180
                         'International Tables Vol C Tables 4.2.6.8 and 6.1.1.4'
    'O' 'O' 0.0492 0.0322
                         'International Tables Vol C Tables 4.2.6.8 and 6.1.1.4'
_computing_data_collection
;
<i>APEX4</i> (Bruker, 2021)
;
_computing_cell_refinement
;
<i>SAINT</i> (Bruker, 2021)
;
_computing_data_reduction
;
<i>SAINT</i> (Bruker, 2021)
;
_computing_structure_solution
;
<i>SHELXT</i> (Sheldrick, 2015<i>a</i>)
;
_computing_structure_refinement
;
<i>SHELXL2018</i> (Sheldrick, 2015<i>b</i>)
;
_computing_molecular_graphics
;
<i>DIAMOND</i> (Brandenburg & Putz, 2012)
;
_computing_publication_material
;
<i>SHELXTL</i> (Bruker, 2021)
;
loop_
    _atom_site_type_symbol
    _atom_site_label
    _atom_site_fract_x
    _atom_site_fract_y
    _atom_site_fract_z
    _atom_site_U_iso_or_equiv
    _atom_site_adp_type
    _atom_site_calc_flag
    _atom_site_occupancy
    _atom_site_disorder_assembly
    _atom_site_disorder_group
    O O1 0.79390(9) 0.2813(4) 0.96921(10) 0.0428(4) Uani d 1 . .
    O O2 0.66001(9) 0.4321(3) 0.75510(11) 0.0439(4) Uani d 1 . .
    N N1 0.91798(10) 0.6484(4) 0.90616(11) 0.0328(4) Uani d 1 . .
    N N2 0.80138(10) 0.2332(4) 0.85180(10) 0.0303(4) Uani d 1 . .
    N N3 0.60746(11) -0.0081(4) 0.71946(12) 0.0346(4) Uani d 1 . .
    H H3A 0.6168(16) -0.194(7) 0.7296(16) 0.048(8) Uiso d 1 . .
    C C1 0.83439(12) 0.3204(5) 0.80215(12) 0.0303(5) Uani d 1 . .
    C C2 0.81095(14) 0.2121(6) 0.72561(14) 0.0425(6) Uani d 1 . .
    H H2 0.771477 0.071925 0.705499 0.051 Uiso calc 1 . .
    C C3 0.84517(17) 0.3090(7) 0.67925(15) 0.0522(8) Uani d 1 . .
    H H3 0.828981 0.235039 0.627189 0.063 Uiso calc 1 . .
    C C4 0.90311(16) 0.5136(7) 0.70797(16) 0.0527(8) Uani d 1 . .
    H H4 0.926420 0.578486 0.675630 0.063 Uiso calc 1 . .
    C C5 0.92664(14) 0.6221(6) 0.78309(15) 0.0433(6) Uani d 1 . .
    H H5 0.966159 0.762259 0.802523 0.052 Uiso calc 1 . .
    C C6 0.89276(12) 0.5272(5) 0.83112(12) 0.0322(5) Uani d 1 . .
    C C7 0.88615(11) 0.5649(5) 0.95044(12) 0.0305(5) Uani d 1 . .
    C C8 0.82374(12) 0.3501(5) 0.92579(12) 0.0306(5) Uani d 1 . .
    C C9 0.91077(14) 0.6936(6) 1.03080(14) 0.0426(6) Uani d 1 . .
    H H9A 0.952575 0.830084 1.041179 0.064 Uiso calc 1 . .
    H H9B 0.929002 0.543057 1.071109 0.064 Uiso calc 1 . .
    H H9C 0.866893 0.792162 1.032824 0.064 Uiso calc 1 . .
    C C10 0.73747(12) 0.0317(5) 0.82339(15) 0.0377(5) Uani d 1 . .
    H H10A 0.728584 -0.036647 0.868641 0.045 Uiso calc 1 . .
    H H10B 0.750558 -0.134921 0.799270 0.045 Uiso calc 1 . .
    C C11 0.66396(12) 0.1729(4) 0.76175(13) 0.0316(5) Uani d 1 . .
    C C12 0.53264(11) 0.0608(7) 0.65663(13) 0.0294(5) Uani d 0.503(2) A 1
    C C13 0.46472(15) 0.0306(7) 0.66460(13) 0.0336(7) Uani d 0.503(2) A 1
    H H13 0.466547 -0.031354 0.713638 0.040 Uiso calc 0.503(2) A 1
    C C14 0.39412(11) 0.0910(7) 0.60083(17) 0.0356(9) Uani d 0.503(2) A 1
    H H14 0.347698 0.070370 0.606282 0.043 Uiso calc 0.503(2) A 1
    C C15 0.39144(11) 0.1817(7) 0.52909(14) 0.0343(7) Uani d 0.503(2) A 1
    C C16 0.45936(15) 0.2119(7) 0.52111(12) 0.0354(7) Uani d 0.503(2) A 1
    H H16 0.457528 0.273880 0.472078 0.042 Uiso calc 0.503(2) A 1
    C C17 0.52996(12) 0.1515(7) 0.58488(16) 0.0334(7) Uani d 0.503(2) A 1
    H H17 0.576378 0.172158 0.579433 0.040 Uiso calc 0.503(2) A 1
    C C18 0.3136(3) 0.2476(16) 0.4594(4) 0.0433(14) Uani d 0.503(2) A 1
    H H18A 0.317427 0.220882 0.409396 0.065 Uiso calc 0.503(2) A 1
    H H18B 0.299208 0.445281 0.463168 0.065 Uiso calc 0.503(2) A 1
    H H18C 0.274261 0.118941 0.460865 0.065 Uiso calc 0.503(2) A 1
    C C12A 0.53474(11) 0.0803(6) 0.65812(15) 0.0294(5) Uani d 0.497(2) A 2
    C C13A 0.47318(16) -0.1031(5) 0.64255(17) 0.0336(7) Uani d 0.497(2) A 2
    H H13A 0.480998 -0.274459 0.672089 0.040 Uiso calc 0.497(2) A 2
    C C14A 0.40017(13) -0.0359(6) 0.58377(18) 0.0356(9) Uani d 0.497(2) A 2
    H H14A 0.358098 -0.161254 0.573130 0.043 Uiso calc 0.497(2) A 2
    C C15A 0.38873(11) 0.2148(6) 0.54055(15) 0.0343(7) Uani d 0.497(2) A 2
    C C16A 0.45030(16) 0.3982(5) 0.55611(16) 0.0354(7) Uani d 0.497(2) A 2
    H H16A 0.442477 0.569545 0.526577 0.042 Uiso calc 0.497(2) A 2
    C C17A 0.52330(13) 0.3310(6) 0.61490(17) 0.0334(7) Uani d 0.497(2) A 2
    H H17A 0.565379 0.456344 0.625535 0.040 Uiso calc 0.497(2) A 2
    C C18A 0.3093(3) 0.295(2) 0.4756(3) 0.0433(14) Uani d 0.497(2) A 2
    H H18D 0.313503 0.340756 0.426650 0.065 Uiso calc 0.497(2) A 2
    H H18E 0.289595 0.461028 0.492575 0.065 Uiso calc 0.497(2) A 2
    H H18F 0.273790 0.134311 0.465835 0.065 Uiso calc 0.497(2) A 2
loop_
    _atom_site_aniso_label
    _atom_site_aniso_U_11
    _atom_site_aniso_U_22
    _atom_site_aniso_U_33
    _atom_site_aniso_U_12
    _atom_site_aniso_U_13
    _atom_site_aniso_U_23
    O1 0.0390(9) 0.0533(11) 0.0416(9) 0.0026(8) 0.0228(8) 0.0094(8)
    O2 0.0358(9) 0.0220(8) 0.0660(11) 0.0024(6) 0.0151(8) 0.0024(7)
    N1 0.0256(9) 0.0336(10) 0.0346(10) 0.0029(7) 0.0092(7) 0.0034(8)
    N2 0.0276(9) 0.0268(9) 0.0331(9) 0.0009(7) 0.0101(7) 0.0007(7)
    N3 0.0316(10) 0.0211(9) 0.0422(11) 0.0031(7) 0.0081(8) 0.0018(8)
    C1 0.0280(10) 0.0300(11) 0.0298(10) 0.0093(8) 0.0099(8) 0.0038(8)
    C2 0.0411(13) 0.0457(14) 0.0338(12) 0.0143(11) 0.0102(10) -0.0042(10)
    C3 0.0554(16) 0.0694(19) 0.0293(12) 0.0316(15) 0.0164(11) 0.0065(12)
    C4 0.0492(15) 0.074(2) 0.0444(14) 0.0285(14) 0.0295(13) 0.0257(14)
    C5 0.0354(12) 0.0525(15) 0.0451(13) 0.0106(11) 0.0206(11) 0.0185(12)
    C6 0.0276(10) 0.0348(12) 0.0327(11) 0.0087(9) 0.0118(9) 0.0082(9)
    C7 0.0248(10) 0.0321(11) 0.0293(10) 0.0057(8) 0.0069(8) 0.0017(9)
    C8 0.0281(10) 0.0315(11) 0.0309(11) 0.0068(8) 0.0120(9) 0.0069(9)
    C9 0.0352(12) 0.0509(15) 0.0330(12) 0.0056(11) 0.0070(10) -0.0068(11)
    C10 0.0311(11) 0.0260(11) 0.0474(13) -0.0009(9) 0.0094(10) 0.0041(10)
    C11 0.0298(11) 0.0241(11) 0.0393(12) 0.0031(8) 0.0137(9) 0.0022(9)
    C12 0.0282(10) 0.0218(10) 0.0350(11) 0.0016(8) 0.0111(9) -0.0008(8)
    C13 0.0365(16) 0.027(2) 0.0366(18) -0.0007(16) 0.0152(13) 0.0021(14)
    C14 0.0287(14) 0.039(3) 0.040(2) -0.0009(17) 0.0154(13) -0.0033(17)
    C15 0.0321(12) 0.0319(14) 0.0353(14) 0.0028(10) 0.0115(10) -0.0037(11)
    C16 0.0434(17) 0.0296(16) 0.0317(16) 0.0012(13) 0.0152(13) -0.0006(12)
    C17 0.0326(15) 0.0264(15) 0.0400(17) -0.0025(13) 0.0150(13) -0.0024(12)
    C18 0.0352(14) 0.046(3) 0.039(3) 0.0052(14) 0.0082(17) -0.005(2)
    C12A 0.0282(10) 0.0218(10) 0.0350(11) 0.0016(8) 0.0111(9) -0.0008(8)
    C13A 0.0365(16) 0.027(2) 0.0366(18) -0.0007(16) 0.0152(13) 0.0021(14)
    C14A 0.0287(14) 0.039(3) 0.040(2) -0.0009(17) 0.0154(13) -0.0033(17)
    C15A 0.0321(12) 0.0319(14) 0.0353(14) 0.0028(10) 0.0115(10) -0.0037(11)
    C16A 0.0434(17) 0.0296(16) 0.0317(16) 0.0012(13) 0.0152(13) -0.0006(12)
    C17A 0.0326(15) 0.0264(15) 0.0400(17) -0.0025(13) 0.0150(13) -0.0024(12)
    C18A 0.0352(14) 0.046(3) 0.039(3) 0.0052(14) 0.0082(17) -0.005(2)
_geom_special_details
;
 All esds (except the esd in the dihedral angle between two l.s. planes)
 are estimated using the full covariance matrix.  The cell esds are taken
 into account individually in the estimation of esds in distances, angles
 and torsion angles; correlations between esds in cell parameters are only
 used when they are defined by crystal symmetry.  An approximate (isotropic)
 treatment of cell esds is used for estimating esds involving l.s. planes.
;
loop_
    _geom_bond_atom_site_label_1
    _geom_bond_atom_site_label_2
    _geom_bond_site_symmetry_2
    _geom_bond_distance
    _geom_bond_publ_flag
    O1 C8 . 1.229(3) ?
    O2 C11 . 1.222(3) ?
    N1 C7 . 1.292(3) ?
    N1 C6 . 1.392(3) ?
    N2 C8 . 1.373(3) ?
    N2 C1 . 1.401(3) ?
    N2 C10 . 1.456(3) ?
    N3 C11 . 1.333(3) ?
    N3 C12A . 1.429(2) ?
    N3 C12 . 1.442(2) ?
    N3 H3A . 0.89(3) ?
    C1 C2 . 1.397(3) ?
    C1 C6 . 1.402(3) ?
    C2 C3 . 1.379(4) ?
    C2 H2 . 0.9500 ?
    C3 C4 . 1.390(4) ?
    C3 H3 . 0.9500 ?
    C4 C5 . 1.373(4) ?
    C4 H4 . 0.9500 ?
    C5 C6 . 1.398(3) ?
    C5 H5 . 0.9500 ?
    C7 C8 . 1.480(3) ?
    C7 C9 . 1.493(3) ?
    C9 H9A . 0.9800 ?
    C9 H9B . 0.9800 ?
    C9 H9C . 0.9800 ?
    C10 C11 . 1.531(3) ?
    C10 H10A . 0.9900 ?
    C10 H10B . 0.9900 ?
    C12 C13 . 1.3900 ?
    C12 C17 . 1.3900 ?
    C13 C14 . 1.3900 ?
    C13 H13 . 0.9500 ?
    C14 C15 . 1.3900 ?
    C14 H14 . 0.9500 ?
    C15 C16 . 1.3900 ?
    C15 C18 . 1.527(3) ?
    C16 C17 . 1.3900 ?
    C16 H16 . 0.9500 ?
    C17 H17 . 0.9500 ?
    C18 H18A . 0.9800 ?
    C18 H18B . 0.9800 ?
    C18 H18C . 0.9800 ?
    C12A C13A . 1.3900 ?
    C12A C17A . 1.3900 ?
    C13A C14A . 1.3900 ?
    C13A H13A . 0.9500 ?
    C14A C15A . 1.3900 ?
    C14A H14A . 0.9500 ?
    C15A C16A . 1.3900 ?
    C15A C18A . 1.527(3) ?
    C16A C17A . 1.3900 ?
    C16A H16A . 0.9500 ?
    C17A H17A . 0.9500 ?
    C18A H18D . 0.9800 ?
    C18A H18E . 0.9800 ?
    C18A H18F . 0.9800 ?
loop_
    _geom_angle_atom_site_label_1
    _geom_angle_atom_site_label_2
    _geom_angle_atom_site_label_3
    _geom_angle_site_symmetry_1
    _geom_angle_site_symmetry_3
    _geom_angle
    _geom_angle_publ_flag
    C7 N1 C6 . . 118.2(2) ?
    C8 N2 C1 . . 121.48(19) ?
    C8 N2 C10 . . 117.92(19) ?
    C1 N2 C10 . . 120.41(19) ?
    C11 N3 C12A . . 123.3(2) ?
    C11 N3 C12 . . 127.3(2) ?
    C11 N3 H3A . . 117.3(18) ?
    C12A N3 H3A . . 119.3(18) ?
    C12 N3 H3A . . 115.4(18) ?
    C2 C1 N2 . . 122.7(2) ?
    C2 C1 C6 . . 119.4(2) ?
    N2 C1 C6 . . 117.85(19) ?
    C3 C2 C1 . . 119.9(3) ?
    C3 C2 H2 . . 120.0 ?
    C1 C2 H2 . . 120.0 ?
    C2 C3 C4 . . 120.7(2) ?
    C2 C3 H3 . . 119.7 ?
    C4 C3 H3 . . 119.7 ?
    C5 C4 C3 . . 120.0(2) ?
    C5 C4 H4 . . 120.0 ?
    C3 C4 H4 . . 120.0 ?
    C4 C5 C6 . . 120.4(3) ?
    C4 C5 H5 . . 119.8 ?
    C6 C5 H5 . . 119.8 ?
    N1 C6 C5 . . 117.8(2) ?
    N1 C6 C1 . . 122.57(19) ?
    C5 C6 C1 . . 119.6(2) ?
    N1 C7 C8 . . 123.88(19) ?
    N1 C7 C9 . . 119.7(2) ?
    C8 C7 C9 . . 116.4(2) ?
    O1 C8 N2 . . 122.2(2) ?
    O1 C8 C7 . . 121.7(2) ?
    N2 C8 C7 . . 116.01(18) ?
    C7 C9 H9A . . 109.5 ?
    C7 C9 H9B . . 109.5 ?
    H9A C9 H9B . . 109.5 ?
    C7 C9 H9C . . 109.5 ?
    H9A C9 H9C . . 109.5 ?
    H9B C9 H9C . . 109.5 ?
    N2 C10 C11 . . 110.41(17) ?
    N2 C10 H10A . . 109.6 ?
    C11 C10 H10A . . 109.6 ?
    N2 C10 H10B . . 109.6 ?
    C11 C10 H10B . . 109.6 ?
    H10A C10 H10B . . 108.1 ?
    O2 C11 N3 . . 125.1(2) ?
    O2 C11 C10 . . 120.2(2) ?
    N3 C11 C10 . . 114.60(18) ?
    C13 C12 C17 . . 120.0 ?
    C13 C12 N3 . . 122.8(2) ?
    C17 C12 N3 . . 117.2(2) ?
    C12 C13 C14 . . 120.0 ?
    C12 C13 H13 . . 120.0 ?
    C14 C13 H13 . . 120.0 ?
    C13 C14 C15 . . 120.0 ?
    C13 C14 H14 . . 120.0 ?
    C15 C14 H14 . . 120.0 ?
    C16 C15 C14 . . 120.0 ?
    C16 C15 C18 . . 120.4(4) ?
    C14 C15 C18 . . 119.6(4) ?
    C15 C16 C17 . . 120.0 ?
    C15 C16 H16 . . 120.0 ?
    C17 C16 H16 . . 120.0 ?
    C16 C17 C12 . . 120.0 ?
    C16 C17 H17 . . 120.0 ?
    C12 C17 H17 . . 120.0 ?
    C15 C18 H18A . . 109.5 ?
    C15 C18 H18B . . 109.5 ?
    H18A C18 H18B . . 109.5 ?
    C15 C18 H18C . . 109.5 ?
    H18A C18 H18C . . 109.5 ?
    H18B C18 H18C . . 109.5 ?
    C13A C12A C17A . . 120.0 ?
    C13A C12A N3 . . 115.8(2) ?
    C17A C12A N3 . . 124.2(2) ?
    C12A C13A C14A . . 120.0 ?
    C12A C13A H13A . . 120.0 ?
    C14A C13A H13A . . 120.0 ?
    C15A C14A C13A . . 120.0 ?
    C15A C14A H14A . . 120.0 ?
    C13A C14A H14A . . 120.0 ?
    C16A C15A C14A . . 120.0 ?
    C16A C15A C18A . . 118.7(5) ?
    C14A C15A C18A . . 121.3(5) ?
    C15A C16A C17A . . 120.0 ?
    C15A C16A H16A . . 120.0 ?
    C17A C16A H16A . . 120.0 ?
    C16A C17A C12A . . 120.0 ?
    C16A C17A H17A . . 120.0 ?
    C12A C17A H17A . . 120.0 ?
    C15A C18A H18D . . 109.5 ?
    C15A C18A H18E . . 109.5 ?
    H18D C18A H18E . . 109.5 ?
    C15A C18A H18F . . 109.5 ?
    H18D C18A H18F . . 109.5 ?
    H18E C18A H18F . . 109.5 ?
loop_
    _geom_torsion_atom_site_label_1
    _geom_torsion_atom_site_label_2
    _geom_torsion_atom_site_label_3
    _geom_torsion_atom_site_label_4
    _geom_torsion_site_symmetry_1
    _geom_torsion_site_symmetry_2
    _geom_torsion_site_symmetry_3
    _geom_torsion_site_symmetry_4
    _geom_torsion
    _geom_torsion_publ_flag
    C8 N2 C1 C2 . . . . -177.8(2) ?
    C10 N2 C1 C2 . . . . -2.9(3) ?
    C8 N2 C1 C6 . . . . 1.5(3) ?
    C10 N2 C1 C6 . . . . 176.39(18) ?
    N2 C1 C2 C3 . . . . 179.3(2) ?
    C6 C1 C2 C3 . . . . 0.0(3) ?
    C1 C2 C3 C4 . . . . 0.1(4) ?
    C2 C3 C4 C5 . . . . -0.2(4) ?
    C3 C4 C5 C6 . . . . 0.2(4) ?
    C7 N1 C6 C5 . . . . 178.99(19) ?
    C7 N1 C6 C1 . . . . 0.2(3) ?
    C4 C5 C6 N1 . . . . -178.9(2) ?
    C4 C5 C6 C1 . . . . -0.1(3) ?
    C2 C1 C6 N1 . . . . 178.75(19) ?
    N2 C1 C6 N1 . . . . -0.6(3) ?
    C2 C1 C6 C5 . . . . 0.0(3) ?
    N2 C1 C6 C5 . . . . -179.35(19) ?
    C6 N1 C7 C8 . . . . -0.7(3) ?
    C6 N1 C7 C9 . . . . -178.98(19) ?
    C1 N2 C8 O1 . . . . 178.05(19) ?
    C10 N2 C8 O1 . . . . 3.1(3) ?
    C1 N2 C8 C7 . . . . -2.0(3) ?
    C10 N2 C8 C7 . . . . -176.93(17) ?
    N1 C7 C8 O1 . . . . -178.4(2) ?
    C9 C7 C8 O1 . . . . -0.1(3) ?
    N1 C7 C8 N2 . . . . 1.6(3) ?
    C9 C7 C8 N2 . . . . 179.90(18) ?
    C8 N2 C10 C11 . . . . 104.1(2) ?
    C1 N2 C10 C11 . . . . -71.0(2) ?
    C12A N3 C11 O2 . . . . 2.2(4) ?
    C12 N3 C11 O2 . . . . 2.3(4) ?
    C12A N3 C11 C10 . . . . -178.9(2) ?
    C12 N3 C11 C10 . . . . -178.8(2) ?
    N2 C10 C11 O2 . . . . -15.5(3) ?
    N2 C10 C11 N3 . . . . 165.5(2) ?
    C11 N3 C12 C13 . . . . -110.6(3) ?
    C11 N3 C12 C17 . . . . 71.6(3) ?
    C17 C12 C13 C14 . . . . 0.0 ?
    N3 C12 C13 C14 . . . . -177.7(3) ?
    C12 C13 C14 C15 . . . . 0.0 ?
    C13 C14 C15 C16 . . . . 0.0 ?
    C13 C14 C15 C18 . . . . -179.99(8) ?
    C14 C15 C16 C17 . . . . 0.0 ?
    C18 C15 C16 C17 . . . . 179.99(8) ?
    C15 C16 C17 C12 . . . . 0.0 ?
    C13 C12 C17 C16 . . . . 0.0 ?
    N3 C12 C17 C16 . . . . 177.8(3) ?
    C11 N3 C12A C13A . . . . -154.7(2) ?
    C11 N3 C12A C17A . . . . 25.5(4) ?
    C17A C12A C13A C14A . . . . 0.0 ?
    N3 C12A C13A C14A . . . . -179.8(3) ?
    C12A C13A C14A C15A . . . . 0.0 ?
    C13A C14A C15A C16A . . . . 0.0 ?
    C13A C14A C15A C18A . . . . 179.99(8) ?
    C14A C15A C16A C17A . . . . 0.0 ?
    C18A C15A C16A C17A . . . . -179.99(7) ?
    C15A C16A C17A C12A . . . . 0.0 ?
    C13A C12A C17A C16A . . . . 0.0 ?
    N3 C12A C17A C16A . . . . 179.8(3) ?
loop_
    _geom_hbond_atom_site_label_D
    _geom_hbond_atom_site_label_H
    _geom_hbond_atom_site_label_A
    _geom_hbond_site_symmetry_A
    _geom_hbond_distance_DH
    _geom_hbond_distance_HA
    _geom_hbond_distance_DA
    _geom_hbond_angle_DHA
    _geom_hbond_publ_flag
    N3 H3A O2 1_545 0.89(3) 1.91(3) 2.790(2) 167(3) yes
    C10 H10B O2 1_545 0.99 2.57 3.179(3) 120 yes
_shelx_space_group_comment
;
The symmetry employed for this shelxl refinement is uniquely defined
by the following loop, which should always be used as a source of
symmetry information in preference to the above space-group names.
They are only intended as comments.
;
_shelx_estimated_absorpt_T_min     0.851
_shelx_estimated_absorpt_T_max     0.987
_shelx_hkl_file
;
   1   0   0 78.2576 2.46753  -2
   1   0   0 78.2576 2.46753   1
   2   0   0 136.672 3.12501  -2
   2   0   0 136.672 3.12501   1
   5   0   0 979.472 17.6563  -2
   5   0   0 979.472 17.6563   1
   6   0   0 7.50992 1.30513  -2
   6   0   0 7.50992 1.30513   1
   7   0   0 5438.77 80.3976  -2
   7   0   0 5438.77 80.3976   1
   8   0   0 2151.52 29.2293  -2
   8   0   0 2151.52 29.2293   1
   9   0   0 29.1147 1.64171  -2
   9   0   0 29.1147 1.64171   1
  10   0   0 1827.56 28.2012  -2
  10   0   0 1827.56 28.2012   1
  11   0   0 2544.37 33.0041  -2
  11   0   0 2544.37 33.0041   1
  12   0   0 125.381 3.47532  -2
  12   0   0 125.381 3.47532   1
  13   0   0 225.978 4.82044  -2
  13   0   0 225.978 4.82044   1
  14   0   0 2243.16 30.6642  -2
  14   0   0 2243.16 30.6642   1
  15   0   0 1354.14 20.8750  -2
  15   0   0 1354.14 20.8750   1
  16   0   0 633.939 13.9785  -2
  16   0   0 633.939 13.9785   1
  17   0   0 46.1847 3.29733  -2
  17   0   0 46.1847 3.29733   1
  18   0   0 6.39588 2.28677  -2
  18   0   0 6.39588 2.28677   1
  19   0   0 0.78426 2.24359  -2
  19   0   0 0.78426 2.24359   1
  20   0   0 25.9102 3.39229  -2
  20   0   0 25.9102 3.39229   1
  21   0   0 4.83537 3.20162  -2
  21   0   0 4.83537 3.20162   1
   0   1   0 0.79243 0.98340   1
   1   1   0 4895.19 86.8628  -2
   1   1   0 4895.19 86.8628   1
   2   1   0 1388.86 20.9149  -2
   2   1   0 1388.86 20.9149   1
   5   1   0 3747.88 52.3746  -2
   5   1   0 3747.88 52.3746   1
   6   1   0 1611.15 22.5814  -2
   6   1   0 1611.15 22.5814   1
   7   1   0 9999.99 174.991  -2
   7   1   0 9999.99 174.991   1
   8   1   0 76.6922 2.25170  -2
   8   1   0 76.6922 2.25170   1
   9   1   0 218.443 3.94472  -2
   9   1   0 218.443 3.94472   1
  10   1   0 10.3941 1.13045  -2
  10   1   0 10.3941 1.13045   1
  11   1   0 -0.2624 0.82318  -2
  11   1   0 -0.2624 0.82318   1
  12   1   0 418.893 5.24240  -2
  12   1   0 418.893 5.24240   1
  13   1   0 9.78702 1.16917  -2
  13   1   0 9.78702 1.16917   1
  14   1   0 1266.92 13.2015  -2
  14   1   0 1266.92 13.2015   1
  15   1   0 50.1077 1.96806  -2
  15   1   0 50.1077 1.96806   1
  16   1   0 66.6522 2.25699  -2
  16   1   0 66.6522 2.25699   1
  17   1   0 16.1572 1.68067  -2
  17   1   0 16.1572 1.68067   1
  18   1   0 3.50736 1.57757  -2
  18   1   0 3.50736 1.57757   1
  19   1   0 2.96766 1.41707  -2
  19   1   0 2.96766 1.41707   1
  20   1   0 10.7845 1.83809  -2
  20   1   0 10.7845 1.83809   1
  21   1   0 28.3012 3.68062  -2
  21   1   0 28.3012 3.68062   1
   0   2   0 322.154 9.13554  -2
   0   2   0 322.154 9.13554   1
   1   2   0 929.567 15.1380  -2
   1   2   0 929.567 15.1380   1
   2   2   0 2085.89 31.4487  -2
   2   2   0 2085.89 31.4487   1
   3   2   0 1680.68 22.4588  -2
   3   2   0 1680.68 22.4588   1
   4   2   0 397.942 6.75380  -2
   4   2   0 397.942 6.75380   1
   5   2   0 2312.72 34.5720  -2
   5   2   0 2312.72 34.5720   1
   6   2   0 2847.95 36.7627  -2
   6   2   0 2847.95 36.7627   1
   7   2   0 485.918 7.66942  -2
   7   2   0 485.918 7.66942   1
   8   2   0 3168.83 28.7519  -2
   8   2   0 3168.83 28.7519   1
   9   2   0 145.581 2.58309  -2
   9   2   0 145.581 2.58309   1
  10   2   0 117.590 2.48773  -2
  10   2   0 117.590 2.48773   1
  11   2   0 2.39336 0.97038  -2
  11   2   0 2.39336 0.97038   1
  12   2   0 1.19371 1.05281  -2
  12   2   0 1.19371 1.05281   1
  13   2   0 40.7081 1.68077  -2
  13   2   0 40.7081 1.68077   1
  14   2   0 218.684 3.93905  -2
  14   2   0 218.684 3.93905   1
  15   2   0 6.46113 1.85166  -2
  15   2   0 6.46113 1.85166   1
  16   2   0 94.9240 2.43826  -2
  16   2   0 94.9240 2.43826   1
  17   2   0 101.133 2.72916  -2
  17   2   0 101.133 2.72916   1
  18   2   0 132.738 4.10739  -2
  18   2   0 132.738 4.10739   1
  19   2   0 2.64940 1.56258  -2
  19   2   0 2.64940 1.56258   1
  20   2   0 7.64927 1.44047  -2
  20   2   0 7.64927 1.44047   1
   0   3   0 -1.4189 1.81806   1
   1   3   0 146.487 3.10965  -2
   1   3   0 146.487 3.10965   1
   2   3   0 2677.79 28.6477  -2
   2   3   0 2677.79 28.6477   1
   3   3   0 3.21241 1.00222  -2
   3   3   0 3.21241 1.00222   1
   4   3   0 342.478 5.30162  -2
   4   3   0 342.478 5.30162   1
   5   3   0 -0.5484 0.95661  -2
   5   3   0 -0.5484 0.95661   1
   6   3   0 414.268 5.47526  -2
   6   3   0 414.268 5.47526   1
   7   3   0 127.693 2.56033  -2
   7   3   0 127.693 2.56033   1
   8   3   0 5.54977 1.31375  -2
   8   3   0 5.54977 1.31375   1
   9   3   0 894.085 9.51392  -2
   9   3   0 894.085 9.51392   1
  10   3   0 11.1906 1.26481  -2
  10   3   0 11.1906 1.26481   1
  11   3   0 121.765 2.73448  -2
  11   3   0 121.765 2.73448   1
  12   3   0 174.879 3.28798  -2
  12   3   0 174.879 3.28798   1
  13   3   0 49.8832 1.85249  -2
  13   3   0 49.8832 1.85249   1
  14   3   0 -0.1954 1.36972  -2
  14   3   0 -0.1954 1.36972   1
  15   3   0 9.52432 1.16000  -2
  15   3   0 9.52432 1.16000   1
  16   3   0 1.58167 1.16473  -2
  16   3   0 1.58167 1.16473   1
  17   3   0 8.76209 1.30822  -2
  17   3   0 8.76209 1.30822   1
  18   3   0 3.13703 1.27309  -2
  18   3   0 3.13703 1.27309   1
   0   4   0 121.868 3.71007  -2
   0   4   0 121.868 3.71007   1
   1   4   0 0.99635 1.25602  -2
   1   4   0 0.99635 1.25602   1
   2   4   0 274.401 4.29532  -2
   2   4   0 274.401 4.29532   1
   3   4   0 0.23880 1.15627  -2
   3   4   0 0.23880 1.15627   1
   4   4   0 2.26549 1.22576  -2
   4   4   0 2.26549 1.22576   1
   5   4   0 238.294 4.05174  -2
   5   4   0 238.294 4.05174   1
   6   4   0 32.8384 2.12068  -2
   6   4   0 32.8384 2.12068   1
   7   4   0 11.7286 1.32927  -2
   7   4   0 11.7286 1.32927   1
   8   4   0 19.2274 1.60596  -2
   8   4   0 19.2274 1.60596   1
   9   4   0 -2.6139 0.90531  -2
   9   4   0 -2.6139 0.90531   1
  10   4   0 330.888 5.06251  -2
  10   4   0 330.888 5.06251   1
  11   4   0 7.73828 1.10827  -2
  11   4   0 7.73828 1.10827   1
  12   4   0 99.3882 2.47659  -2
  12   4   0 99.3882 2.47659   1
  13   4   0 64.6926 1.97506  -2
  13   4   0 64.6926 1.97506   1
  14   4   0 81.9827 2.42402  -2
  14   4   0 81.9827 2.42402   1
  15   4   0 4.69173 1.03424  -2
  15   4   0 4.69173 1.03424   1
   0   5   0 -2.8614 3.10348   1
   1   5   0 7.58168 1.87818  -2
   1   5   0 7.58168 1.87818   1
   2   5   0 7.17587 2.13675  -2
   2   5   0 7.17587 2.13675   1
   3   5   0 46.8214 2.17847  -2
   3   5   0 46.8214 2.17847   1
   4   5   0 6.62904 2.18068  -2
   4   5   0 6.62904 2.18068   1
   5   5   0 78.6366 2.52206  -2
   5   5   0 78.6366 2.52206   1
   6   5   0 112.255 3.17323  -2
   6   5   0 112.255 3.17323   1
   7   5   0 2.40967 1.31049  -2
   7   5   0 2.40967 1.31049   1
   8   5   0 9.98468 1.41762  -2
   8   5   0 9.98468 1.41762   1
   9   5   0 24.6777 1.75052  -2
   9   5   0 24.6777 1.75052   1
  10   5   0 5.61267 1.59581  -2
  10   5   0 5.61267 1.59581   1
 -21   0   1 -0.7675 4.41860   1
 -20   0   1 -2.2537 4.62792   1
 -19   0   1 -1.4948 3.36046   1
 -18   0   1 -1.4863 2.97412   1
 -17   0   1 -1.4475 3.72327   1
 -16   0   1 0.26252 3.01839   1
 -15   0   1 1.04240 2.89395   1
 -14   0   1 -0.4638 2.52437   1
 -13   0   1 -1.5011 2.02858   1
 -12   0   1 -0.3697 2.12726   1
 -11   0   1 1.87177 1.94147   1
 -10   0   1 1.55477 1.96039   1
  -9   0   1 -0.5940 1.86704   1
  -8   0   1 -0.0267 1.63830   1
  -7   0   1 -0.9482 1.47188   1
  -6   0   1 0.10622 1.29913   1
  -5   0   1 0.76600 1.28723   1
  -4   0   1 0.86199 0.99251   1
  -4   0   1 0.96789 1.76461   2
  -3   0   1 0.54514 0.72949   1
  -3   0   1 -0.4304 1.28155   2
  -2   0   1 0.10578 0.45271   2
  -2   0   1 0.32052 0.50028   1
  -1   0   1 -0.4215 0.17715   2
  -1   0   1 0.25057 0.20452   1
   0   0   1 0.07725 0.18337   1
   0   0   1 0.15255 0.18420   2
   1   0   1 0.23431 0.51055   1
   1   0   1 0.03508 0.50877   2
   2   0   1 0.19937 0.85078   1
   2   0   1 0.68678 0.74072   2
   3   0   1 -0.6267 1.12009   1
   3   0   1 0.22371 1.11654   2
   4   0   1 0.07702 1.42595   1
   4   0   1 1.56933 2.08100   2
   5   0   1 0.53671 1.36086   1
   6   0   1 -2.0377 1.33158   1
   7   0   1 0.10692 1.48507   1
   8   0   1 -0.7413 1.61595   1
   9   0   1 -0.1609 1.64534   1
  10   0   1 -1.1685 1.88560   1
  11   0   1 -0.0332 2.28764   1
  12   0   1 -1.8764 2.26334   1
  13   0   1 0.45820 2.42522   1
  14   0   1 -1.1361 3.02764   1
  14   0   1 11.0578 7.17181   2
  15   0   1 1.17484 2.66184   1
  16   0   1 0.93545 3.68132   1
  17   0   1 -0.3450 2.98184   1
  18   0   1 2.96174 3.73807   1
  19   0   1 -3.3766 7.20709   1
  20   0   1 -0.1476 4.40134   1
  19   1   1 11.2287 2.79537  -2
 -20   1   1 11.2287 2.79537   1
  18   1   1 0.01013 2.49454  -2
 -19   1   1 0.01013 2.49454   1
 -19   1   1 6.05276 3.95873   2
  17   1   1 64.7139 3.21859  -2
 -18   1   1 64.7139 3.21859   1
 -17   1   1 3.47797 4.15521   2
  16   1   1 20.0500 2.33375  -2
 -17   1   1 20.0500 2.33375   1
 -17   1   1 7.95857 4.76980   1
  15   1   1 340.920 6.14645  -2
 -16   1   1 340.920 6.14645   1
 -16   1   1 339.426 25.3185   1
  14   1   1 309.133 4.68788  -2
 -15   1   1 309.133 4.68788   1
 -15   1   1 260.573 14.2304   1
 -15   1   1 94.5854 7.55719   2
  13   1   1 81.9954 2.49461  -2
 -14   1   1 81.9954 2.49461   1
 -14   1   1 -1.9614 6.96685   1
  12   1   1 236.479 3.67350  -2
 -13   1   1 236.479 3.67350   1
  11   1   1 93.6200 2.37135  -2
 -12   1   1 93.6200 2.37135   1
  10   1   1 64.1958 2.16930  -2
 -11   1   1 64.1958 2.16930   1
   9   1   1 765.212 10.2326  -2
 -10   1   1 765.212 10.2326   1
   8   1   1 569.276 8.24151  -2
  -9   1   1 569.276 8.24151   1
   7   1   1 1030.42 13.3427  -2
  -8   1   1 1030.42 13.3427   1
  -7   1   1 131.623 5.23038   1
   6   1   1 127.869 3.71487  -2
  -7   1   1 127.869 3.71487   1
  -7   1   1 33.1384 3.06389   2
   5   1   1 1055.41 18.6759  -2
  -6   1   1 1055.41 18.6759   1
  -6   1   1 912.513 18.0408   1
  -5   1   1 1227.85 22.5958   1
   4   1   1 2365.29 43.2480  -2
  -5   1   1 2365.29 43.2480   1
  -5   1   1 564.662 23.1540   2
   3   1   1 1777.46 47.2481  -2
  -4   1   1 1777.46 47.2481   1
  -4   1   1 41.6447 2.38951   1
  -3   1   1 1083.34 18.5486   1
   2   1   1 1343.33 49.5816  -2
  -3   1   1 1343.33 49.5816   1
  -3   1   1 264.777 5.66863   2
  -2   1   1 1894.48 27.9377   2
  -2   1   1 7402.52 257.220   1
  -1   1   1 1005.97 16.8965   1
  -1   1   1 307.209 6.62397   2
   0   1   1 2211.60 58.9111  -2
  -1   1   1 2211.60 58.9111   1
   0   1   1 1374.45 20.5672   2
   0   1   1 5367.17 108.426   1
  -1   1   1 5246.50 193.824  -2
   0   1   1 5246.50 193.824   1
   1   1   1 398.809 7.47093   1
  -2   1   1 2221.38 82.5890  -2
   1   1   1 2221.38 82.5890   1
   1   1   1 286.465 7.26561   2
   2   1   1 204.393 4.26479   2
   2   1   1 802.299 15.3938   1
   3   1   1 6805.31 235.134   1
   3   1   1 1670.82 27.8800   2
  -4   1   1 7768.06 317.568  -2
   3   1   1 7768.06 317.568   1
  -5   1   1 6100.50 163.134  -2
   4   1   1 6100.50 163.134   1
   4   1   1 1364.67 32.5425   2
   4   1   1 5233.23 140.053   1
  -6   1   1 926.953 17.1175  -2
   5   1   1 926.953 17.1175   1
   5   1   1 256.440 7.56324   2
   5   1   1 724.632 21.1401   1
   6   1   1 15.5171 4.06975   1
  -7   1   1 43.1926 1.96601  -2
   6   1   1 43.1926 1.96601   1
  -8   1   1 723.251 10.2647  -2
   7   1   1 723.251 10.2647   1
  -9   1   1 1372.07 17.1882  -2
   8   1   1 1372.07 17.1882   1
 -10   1   1 353.273 5.27191  -2
   9   1   1 353.273 5.27191   1
 -11   1   1 234.307 3.95288  -2
  10   1   1 234.307 3.95288   1
 -12   1   1 256.324 3.68058  -2
  11   1   1 256.324 3.68058   1
 -13   1   1 127.991 2.65420  -2
  12   1   1 127.991 2.65420   1
 -14   1   1 22.4304 1.80834  -2
  13   1   1 22.4304 1.80834   1
  13   1   1 5.20681 6.24599   2
 -15   1   1 413.727 5.66823  -2
  14   1   1 413.727 5.66823   1
  14   1   1 100.927 7.46997   2
 -16   1   1 114.784 3.65628  -2
  15   1   1 114.784 3.65628   1
 -17   1   1 10.5296 2.30064  -2
  16   1   1 10.5296 2.30064   1
  16   1   1 9.32837 4.63440   1
  16   1   1 7.99641 4.24006   2
 -18   1   1 159.768 4.32207  -2
  17   1   1 159.768 4.32207   1
 -19   1   1 0.98012 2.10054  -2
  18   1   1 0.98012 2.10054   1
 -20   1   1 18.7984 2.58701  -2
  19   1   1 18.7984 2.58701   1
 -21   1   1 11.9672 3.47136  -2
  20   1   1 11.9672 3.47136   1
 -20   2   1 11.9271 3.21839   1
 -20   2   1 4.06373 5.21010   2
  19   2   1 8.26078 3.86409  -2
 -20   2   1 8.26078 3.86409   1
  18   2   1 26.8197 2.54051  -2
 -19   2   1 26.8197 2.54051   1
 -18   2   1 6.26666 3.03310   1
  17   2   1 10.6387 2.47499  -2
 -18   2   1 10.6387 2.47499   1
 -18   2   1 1.50514 2.53607   2
  16   2   1 31.0305 2.01437  -2
 -17   2   1 31.0305 2.01437   1
 -17   2   1 -0.5394 8.54770   1
  15   2   1 56.3529 2.41545  -2
 -16   2   1 56.3529 2.41545   1
 -16   2   1 26.7958 4.38183   1
 -16   2   1 84.1478 11.6407   2
  14   2   1 42.6201 2.16117  -2
 -15   2   1 42.6201 2.16117   1
 -15   2   1 40.6664 8.38814   1
  13   2   1 33.3665 1.88401  -2
 -14   2   1 33.3665 1.88401   1
  12   2   1 6.24306 1.57353  -2
 -13   2   1 6.24306 1.57353   1
  11   2   1 39.9211 2.11724  -2
 -12   2   1 39.9211 2.11724   1
  10   2   1 80.9774 2.18026  -2
 -11   2   1 80.9774 2.18026   1
   9   2   1 203.676 3.25407  -2
 -10   2   1 203.676 3.25407   1
   8   2   1 258.373 4.59279  -2
  -9   2   1 258.373 4.59279   1
   7   2   1 814.756 11.2253  -2
  -8   2   1 814.756 11.2253   1
  -7   2   1 546.816 26.6465   1
   6   2   1 741.693 11.9167  -2
  -7   2   1 741.693 11.9167   1
   5   2   1 1088.46 18.5652  -2
  -6   2   1 1088.46 18.5652   1
  -6   2   1 1027.84 30.4711   1
  -6   2   1 325.716 16.5261   2
  -5   2   1 111.159 7.21966   2
  -5   2   1 535.049 24.8706   1
   4   2   1 661.059 13.1325  -2
  -5   2   1 661.059 13.1325   1
  -4   2   1 230.427 7.70810   2
   3   2   1 1027.45 15.5964  -2
  -4   2   1 1027.45 15.5964   1
  -4   2   1 885.766 25.3656   1
  -3   2   1 165.260 6.63341   2
  -3   2   1 587.351 10.3577   1
   2   2   1 843.816 35.3978  -2
  -3   2   1 843.816 35.3978   1
   1   2   1 79.4279 5.41092  -2
  -2   2   1 79.4279 5.41092   1
  -2   2   1 22.0682 2.13847   1
  -1   2   1 95.2210 3.21587   1
  -1   2   1 28.7051 2.14883   2
   0   2   1 158.164 11.2595  -2
  -1   2   1 158.164 11.2595   1
   0   2   1 71.6001 2.66459   2
  -1   2   1 240.377 10.1298  -2
   0   2   1 240.377 10.1298   1
   0   2   1 227.459 6.08022   1
   1   2   1 244.457 6.36829   1
   1   2   1 67.0154 2.88552   2
  -2   2   1 249.056 14.5741  -2
   1   2   1 249.056 14.5741   1
   2   2   1 819.006 16.5564   1
   2   2   1 228.719 7.86534   2
  -3   2   1 907.541 21.5068  -2
   2   2   1 907.541 21.5068   1
  -4   2   1 1480.51 25.3547  -2
   3   2   1 1480.51 25.3547   1
   3   2   1 391.301 10.4136   2
   3   2   1 1456.14 29.0714   1
   4   2   1 1443.10 42.1742   1
  -5   2   1 1585.74 32.2337  -2
   4   2   1 1585.74 32.2337   1
   4   2   1 428.789 13.9277   2
   5   2   1 316.955 16.5154   1
  -6   2   1 546.104 9.71841  -2
   5   2   1 546.104 9.71841   1
  -7   2   1 1143.26 20.1117  -2
   6   2   1 1143.26 20.1117   1
   6   2   1 1043.60 43.0350   1
  -8   2   1 3152.06 41.0343  -2
   7   2   1 3152.06 41.0343   1
  -9   2   1 230.541 3.96495  -2
   8   2   1 230.541 3.96495   1
 -10   2   1 57.5414 1.90034  -2
   9   2   1 57.5414 1.90034   1
 -11   2   1 136.244 2.65534  -2
  10   2   1 136.244 2.65534   1
 -12   2   1 103.101 2.75126  -2
  11   2   1 103.101 2.75126   1
 -13   2   1 13.2681 1.77415  -2
  12   2   1 13.2681 1.77415   1
 -14   2   1 51.4792 2.06372  -2
  13   2   1 51.4792 2.06372   1
 -15   2   1 12.8330 1.75708  -2
  14   2   1 12.8330 1.75708   1
  14   2   1 5.42922 5.25041   2
 -16   2   1 190.292 3.53833  -2
  15   2   1 190.292 3.53833   1
  15   2   1 211.264 22.1153   1
  15   2   1 32.3349 4.19072   2
 -17   2   1 90.0378 2.88793  -2
  16   2   1 90.0378 2.88793   1
  16   2   1 78.7923 6.69724   1
  16   2   1 20.9652 9.78456   2
  17   2   1 14.2761 6.27050   1
  17   2   1 3.09708 1.62227   2
 -18   2   1 17.5734 2.35410  -2
  17   2   1 17.5734 2.35410   1
 -19   2   1 91.4987 3.70178  -2
  18   2   1 91.4987 3.70178   1
  19   2   1 6.32646 3.22801   1
  19   2   1 3.81068 2.28683   2
 -20   2   1 6.00210 5.07729  -2
  19   2   1 6.00210 5.07729   1
 -18   3   1 1.75736 3.41911   2
 -18   3   1 4.54870 2.36989   1
  17   3   1 30.7089 5.15363  -2
 -18   3   1 30.7089 5.15363   1
  16   3   1 9.48235 1.86097  -2
 -17   3   1 9.48235 1.86097   1
 -17   3   1 8.02729 2.97031   2
 -17   3   1 1.52979 4.01420   1
  15   3   1 4.77362 1.73728  -2
 -16   3   1 4.77362 1.73728   1
 -16   3   1 4.29637 7.41207   2
  14   3   1 20.2993 2.02457  -2
 -15   3   1 20.2993 2.02457   1
 -15   3   1 9.03177 5.02773   1
  13   3   1 80.8409 2.37144  -2
 -14   3   1 80.8409 2.37144   1
  12   3   1 178.878 6.00234  -2
 -13   3   1 178.878 6.00234   1
  11   3   1 183.705 4.48614  -2
 -12   3   1 183.705 4.48614   1
  10   3   1 244.617 4.05674  -2
 -11   3   1 244.617 4.05674   1
   9   3   1 338.328 5.04952  -2
 -10   3   1 338.328 5.04952   1
 -10   3   1 227.122 17.9968   1
   8   3   1 326.544 5.46360  -2
  -9   3   1 326.544 5.46360   1
   7   3   1 386.025 5.14121  -2
  -8   3   1 386.025 5.14121   1
   6   3   1 353.751 4.97909  -2
  -7   3   1 353.751 4.97909   1
   5   3   1 1.75001 1.49364  -2
  -6   3   1 1.75001 1.49364   1
   4   3   1 131.863 3.01415  -2
  -5   3   1 131.863 3.01415   1
  -5   3   1 72.5868 5.99257   1
   3   3   1 191.709 4.42030  -2
  -4   3   1 191.709 4.42030   1
   2   3   1 43.5090 2.19099  -2
  -3   3   1 43.5090 2.19099   1
   1   3   1 8.13115 1.54295  -2
  -2   3   1 8.13115 1.54295   1
  -2   3   1 14.6632 4.43419   2
  -2   3   1 4.03089 2.39600   1
   0   3   1 313.531 5.37850  -2
  -1   3   1 313.531 5.37850   1
  -1   3   1 432.698 6.91798  -2
   0   3   1 432.698 6.91798   1
  -2   3   1 28.7578 2.28754  -2
   1   3   1 28.7578 2.28754   1
   1   3   1 25.1961 6.03574   1
   1   3   1 8.62176 2.67918   2
  -3   3   1 74.3245 2.49310  -2
   2   3   1 74.3245 2.49310   1
  -4   3   1 113.753 3.10792  -2
   3   3   1 113.753 3.10792   1
  -5   3   1 120.076 2.78941  -2
   4   3   1 120.076 2.78941   1
   4   3   1 28.6997 3.98057   2
  -6   3   1 4.45834 1.52243  -2
   5   3   1 4.45834 1.52243   1
  -7   3   1 261.195 4.04784  -2
   6   3   1 261.195 4.04784   1
  -8   3   1 140.640 2.75900  -2
   7   3   1 140.640 2.75900   1
  -9   3   1 1174.52 12.8365  -2
   8   3   1 1174.52 12.8365   1
 -10   3   1 219.781 3.84567  -2
   9   3   1 219.781 3.84567   1
 -11   3   1 651.792 7.91051  -2
  10   3   1 651.792 7.91051   1
 -12   3   1 458.998 8.13256  -2
  11   3   1 458.998 8.13256   1
 -13   3   1 546.524 12.0684  -2
  12   3   1 546.524 12.0684   1
 -14   3   1 33.2189 1.85183  -2
  13   3   1 33.2189 1.85183   1
 -15   3   1 64.5003 2.46291  -2
  14   3   1 64.5003 2.46291   1
  14   3   1 9.17098 5.08268   2
 -16   3   1 8.58687 1.97303  -2
  15   3   1 8.58687 1.97303   1
  15   3   1 4.55937 7.22216   1
  15   3   1 -0.1203 2.34830   2
  16   3   1 17.9285 3.52867   1
 -17   3   1 31.6619 2.39736  -2
  16   3   1 31.6619 2.39736   1
  16   3   1 2.16492 6.57334   2
 -18   3   1 65.3789 7.76798  -2
  17   3   1 65.3789 7.76798   1
  17   3   1 10.1341 1.80727   2
  17   3   1 61.6317 5.27852   1
 -15   4   1 26.2449 4.13716   1
  14   4   1 38.2578 3.20740  -2
 -15   4   1 38.2578 3.20740   1
  13   4   1 14.5439 2.30349  -2
 -14   4   1 14.5439 2.30349   1
  12   4   1 135.897 4.59815  -2
 -13   4   1 135.897 4.59815   1
  11   4   1 146.138 3.54315  -2
 -12   4   1 146.138 3.54315   1
  10   4   1 57.4243 2.34443  -2
 -11   4   1 57.4243 2.34443   1
   9   4   1 120.399 3.12079  -2
 -10   4   1 120.399 3.12079   1
   8   4   1 97.8349 2.66758  -2
  -9   4   1 97.8349 2.66758   1
   7   4   1 49.4909 3.96487  -2
  -8   4   1 49.4909 3.96487   1
   6   4   1 182.917 3.58769  -2
  -7   4   1 182.917 3.58769   1
   5   4   1 132.581 3.12296  -2
  -6   4   1 132.581 3.12296   1
   4   4   1 13.5265 1.92622  -2
  -5   4   1 13.5265 1.92622   1
   3   4   1 305.857 4.62098  -2
  -4   4   1 305.857 4.62098   1
   2   4   1 145.717 3.04486  -2
  -3   4   1 145.717 3.04486   1
   1   4   1 56.0557 2.09755  -2
  -2   4   1 56.0557 2.09755   1
   0   4   1 16.9818 1.92029  -2
  -1   4   1 16.9818 1.92029   1
  -1   4   1 5.93038 1.72559  -2
   0   4   1 5.93038 1.72559   1
  -2   4   1 169.588 3.46073  -2
   1   4   1 169.588 3.46073   1
  -3   4   1 239.821 4.31396  -2
   2   4   1 239.821 4.31396   1
  -4   4   1 963.177 10.5812  -2
   3   4   1 963.177 10.5812   1
  -5   4   1 29.0239 2.01107  -2
   4   4   1 29.0239 2.01107   1
  -6   4   1 175.753 3.67266  -2
   5   4   1 175.753 3.67266   1
  -7   4   1 113.671 2.76857  -2
   6   4   1 113.671 2.76857   1
  -8   4   1 138.250 5.67749  -2
   7   4   1 138.250 5.67749   1
  -9   4   1 151.566 3.19897  -2
   8   4   1 151.566 3.19897   1
 -10   4   1 172.002 3.77043  -2
   9   4   1 172.002 3.77043   1
 -11   4   1 63.9857 2.47216  -2
  10   4   1 63.9857 2.47216   1
 -12   4   1 130.999 3.09038  -2
  11   4   1 130.999 3.09038   1
 -13   4   1 64.1041 2.98294  -2
  12   4   1 64.1041 2.98294   1
 -14   4   1 64.0640 3.25539  -2
  13   4   1 64.0640 3.25539   1
  13   4   1 4.11960 4.84651   2
 -15   4   1 88.8998 3.67345  -2
  14   4   1 88.8998 3.67345   1
  14   4   1 24.7515 4.02403   2
  15   4   1 63.9907 3.40470   2
  15   4   1 215.233 6.34154   1
  10   5   1 14.8795 2.56934  -2
 -11   5   1 14.8795 2.56934   1
   9   5   1 16.5180 7.79999  -2
 -10   5   1 16.5180 7.79999   1
   8   5   1 19.9858 2.68640  -2
  -9   5   1 19.9858 2.68640   1
   7   5   1 6.82033 2.02448  -2
  -8   5   1 6.82033 2.02448   1
   6   5   1 15.7273 2.10310  -2
  -7   5   1 15.7273 2.10310   1
   5   5   1 188.492 4.56240  -2
  -6   5   1 188.492 4.56240   1
   4   5   1 72.8597 3.43845  -2
  -5   5   1 72.8597 3.43845   1
   3   5   1 76.0233 3.36677  -2
  -4   5   1 76.0233 3.36677   1
   2   5   1 17.6278 2.90664  -2
  -3   5   1 17.6278 2.90664   1
   1   5   1 117.411 4.47804  -2
  -2   5   1 117.411 4.47804   1
   0   5   1 64.1374 2.95994  -2
  -1   5   1 64.1374 2.95994   1
  -1   5   1 31.8824 2.75777  -2
   0   5   1 31.8824 2.75777   1
  -2   5   1 63.2251 3.00622  -2
   1   5   1 63.2251 3.00622   1
  -3   5   1 60.7351 2.88535  -2
   2   5   1 60.7351 2.88535   1
  -4   5   1 26.1465 2.34196  -2
   3   5   1 26.1465 2.34196   1
  -5   5   1 24.9162 2.43787  -2
   4   5   1 24.9162 2.43787   1
  -6   5   1 51.4395 3.73158  -2
   5   5   1 51.4395 3.73158   1
  -7   5   1 44.6565 2.58704  -2
   6   5   1 44.6565 2.58704   1
  -8   5   1 27.2430 2.18034  -2
   7   5   1 27.2430 2.18034   1
  -9   5   1 13.2882 2.02994  -2
   8   5   1 13.2882 2.02994   1
 -10   5   1 16.9335 2.25603  -2
   9   5   1 16.9335 2.25603   1
 -11   5   1 3.18154 2.28278  -2
  10   5   1 3.18154 2.28278   1
 -22   0   2 0.00512 1.47447   2
 -22   0   2 -1.1175 2.53908   1
 -21   0   2 -1.0568 1.61545   2
 -21   0   2 1.58526 1.74600   1
 -20   0   2 5.08302 2.05519   1
 -20   0   2 0.48971 1.94141   2
 -19   0   2 19.4703 2.41829   2
 -19   0   2 86.1691 4.11923   1
 -18   0   2 3.83942 1.85803   2
 -18   0   2 16.9131 2.54161   1
 -17   0   2 44.2077 3.33365   1
 -17   0   2 11.6165 2.09845   2
 -16   0   2 429.619 10.5222   1
 -16   0   2 110.423 4.37798   2
 -15   0   2 94.8665 3.58668   2
 -15   0   2 377.226 7.68105   1
 -14   0   2 51.9459 2.66634   1
 -14   0   2 28.3587 2.76533   2
 -13   0   2 382.820 7.19402   1
 -13   0   2 98.4117 3.42336   2
 -12   0   2 115.563 2.85855   1
 -12   0   2 37.6418 1.95097   2
 -11   0   2 16.6549 2.04865   1
 -11   0   2 6.96118 1.11033   2
 -10   0   2 163.128 3.37343   2
 -10   0   2 634.878 11.4541   1
  -9   0   2 84.5014 2.17088   2
  -9   0   2 333.428 6.19313   1
  -8   0   2 337.709 6.89757   1
  -8   0   2 91.2331 2.62239   2
  -7   0   2 45.8312 1.86738   1
  -7   0   2 13.7543 1.26003   2
  -6   0   2 25.5698 1.45360   1
  -6   0   2 7.58823 1.03685   2
  -5   0   2 59.5839 2.14960   1
  -5   0   2 14.2542 1.36204   2
   3   0   2 181.245 10.3617  -2
  -5   0   2 181.245 10.3617   1
  -4   0   2 35.2127 1.31470   2
  -4   0   2 138.740 3.03569   1
  -3   0   2 20.2575 0.92735   2
  -3   0   2 76.9684 1.87057   1
  -2   0   2 1098.61 20.0081   2
  -2   0   2 4403.28 180.157   1
  -1   0   2 1361.71 24.4900   2
   0   0   2 1882.72 33.8144   1
   0   0   2 484.674 9.14882   2
   1   0   2 1651.56 27.4531   2
   2   0   2 52.3973 1.82480   2
   2   0   2 191.389 3.77891   1
   3   0   2 155.978 3.65587   2
   3   0   2 585.379 12.2741   1
  -5   0   2 635.851 26.1818  -2
   3   0   2 635.851 26.1818   1
   4   0   2 418.740 7.71510   2
   4   0   2 1637.64 28.6551   1
  -6   0   2 1650.91 63.4249  -2
   4   0   2 1650.91 63.4249   1
   5   0   2 15.4819 1.37266   2
   5   0   2 41.2243 1.84972   1
   6   0   2 988.703 16.7230   2
   6   0   2 3791.05 56.6065   1
  -8   0   2 3731.69 140.213  -2
   6   0   2 3731.69 140.213   1
   7   0   2 368.913 6.54956   2
   7   0   2 1427.67 20.0085   1
   8   0   2 2.30702 1.17180   2
   8   0   2 3.25521 0.96962   1
   9   0   2 901.592 12.9511   1
   9   0   2 220.717 5.65676   2
  10   0   2 1453.60 22.0178   1
  10   0   2 357.471 6.13499   2
 -12   0   2 1624.12 66.6028  -2
  10   0   2 1624.12 66.6028   1
  11   0   2 26.1593 1.74766   2
  11   0   2 98.2969 3.29043   1
  12   0   2 2278.18 31.1709   1
  12   0   2 555.594 9.44963   2
  13   0   2 64.0866 2.83301   1
  13   0   2 16.2237 2.12390   2
  14   0   2 134.129 4.29180   1
  14   0   2 36.8069 2.89575   2
  15   0   2 16.6590 3.00578   1
  15   0   2 2.28249 1.77336   2
  16   0   2 4.86785 1.99023   1
  16   0   2 4.38864 1.90992   2
  17   0   2 0.18107 1.59175   2
  17   0   2 0.62883 1.75552   1
  18   0   2 89.1887 4.32737   1
  18   0   2 19.5965 2.44201   2
  19   0   2 0.49846 1.84802   1
  19   0   2 -0.2249 1.74326   2
  20   0   2 7.37837 1.87928   1
  20   0   2 3.23823 1.71376   2
 -21   1   2 -0.6758 1.12082   2
 -21   1   2 0.04903 1.20916   1
 -20   1   2 7.58205 1.85359   1
 -20   1   2 2.00216 1.37419   2
 -19   1   2 1.75133 1.22601   2
 -19   1   2 2.23509 1.31776   1
 -18   1   2 0.64791 1.24115   2
 -18   1   2 4.74180 1.16644   1
 -17   1   2 37.5484 2.13893   2
 -17   1   2 136.561 3.46817   1
 -16   1   2 152.442 3.13659   1
 -16   1   2 41.5089 1.72706   2
 -15   1   2 34.0550 1.89563   2
 -15   1   2 102.248 2.40615   1
 -14   1   2 18.9337 1.36728   2
 -14   1   2 60.7469 2.03787   1
  12   1   2 50.3969 10.6461  -2
 -14   1   2 50.3969 10.6461   1
 -13   1   2 0.77079 0.81031   2
  11   1   2 3.37212 5.68038  -2
 -13   1   2 3.37212 5.68038   1
 -13   1   2 2.62306 0.86095   1
 -12   1   2 1.08938 0.85004   1
 -12   1   2 1.75549 0.76210   2
  10   1   2 52.5039 9.79077  -2
 -12   1   2 52.5039 9.79077   1
 -11   1   2 41.1757 1.51241   2
 -11   1   2 141.314 2.80923   1
 -10   1   2 109.694 2.64186   1
 -10   1   2 30.8490 1.44113   2
  -9   1   2 19.4586 1.36377   1
  -9   1   2 6.61815 0.96389   2
  -8   1   2 736.215 9.50187   1
  -8   1   2 191.833 3.66300   2
   6   1   2 1174.67 44.0643  -2
  -8   1   2 1174.67 44.0643   1
  -7   1   2 206.559 3.63038   1
   5   1   2 1171.82 44.3164  -2
  -7   1   2 1171.82 44.3164   1
  -7   1   2 60.5373 1.76673   2
  -6   1   2 7.19227 0.84673   1
  -6   1   2 2.37241 0.70699   2
   4   1   2 7.11711 4.01418  -2
  -6   1   2 7.11711 4.01418   1
  -5   1   2 19.2882 1.24139   2
  -5   1   2 60.0250 1.52682   1
  -4   1   2 234.800 4.05268   2
  -4   1   2 960.194 15.3506   1
   2   1   2 1302.23 49.9217  -2
  -4   1   2 1302.23 49.9217   1
  -3   1   2 1092.20 14.8330   1
  -3   1   2 289.095 5.26299   2
  -2   1   2 2020.17 26.5495   2
  -2   1   2 7195.19 176.986   1
  -1   1   2 2017.10 26.2078   2
  -1   1   2 7693.13 188.961   1
   0   1   2 43.5128 1.69719   1
   0   1   2 25.1799 1.50596   2
  -2   1   2 1775.07 66.7830  -2
   0   1   2 1775.07 66.7830   1
   1   1   2 763.435 10.5773   2
   1   1   2 2878.45 40.1873   1
   2   1   2 438.217 7.06225   2
  -4   1   2 1882.76 73.1227  -2
   2   1   2 1882.76 73.1227   1
   2   1   2 1699.37 24.3719   1
   3   1   2 241.920 3.68710   2
   3   1   2 967.481 14.4874   1
   4   1   2 15.8328 1.29338   1
   4   1   2 5.21283 0.73160   2
   5   1   2 1003.38 12.4993   2
   5   1   2 3965.18 47.8972   1
  -7   1   2 3980.21 151.579  -2
   5   1   2 3980.21 151.579   1
  -8   1   2 2337.04 92.5841  -2
   6   1   2 2337.04 92.5841   1
   6   1   2 2245.87 28.0549   1
   6   1   2 571.931 7.88166   2
   7   1   2 552.795 7.43219   1
   7   1   2 145.915 2.86664   2
  -9   1   2 535.767 28.0611  -2
   7   1   2 535.767 28.0611   1
   8   1   2 202.533 3.53889   1
   8   1   2 52.9267 1.76282   2
   9   1   2 2.91611 0.83115   2
   9   1   2 12.4923 1.17193   1
  10   1   2 57.3425 1.60803   2
 -12   1   2 211.097 11.7182  -2
  10   1   2 211.097 11.7182   1
  10   1   2 223.400 3.82072   1
  11   1   2 27.8533 1.50541   1
  11   1   2 8.00987 0.98607   2
 -13   1   2 30.7741 4.79319  -2
  11   1   2 30.7741 4.79319   1
  12   1   2 4.94159 0.96360   1
  12   1   2 0.42084 0.82133   2
 -14   1   2 31.1052 10.9958  -2
  12   1   2 31.1052 10.9958   1
  13   1   2 1017.35 10.1214   1
  13   1   2 257.334 3.80451   2
 -16   1   2 51.9822 9.49806  -2
  14   1   2 51.9822 9.49806   1
  14   1   2 9.28881 1.24596   1
  14   1   2 3.54599 1.01410   2
  15   1   2 13.6317 1.57822   1
  15   1   2 6.64001 1.20462   2
  16   1   2 -0.0926 1.12400   2
  16   1   2 2.37177 1.36637   1
 -18   1   2 4.68997 8.03836  -2
  16   1   2 4.68997 8.03836   1
  17   1   2 5.19094 1.25640   2
  17   1   2 24.1340 1.82414   1
  18   1   2 0.28854 1.17971   1
  18   1   2 0.89004 1.17846   2
  19   1   2 4.72200 1.25195   2
  19   1   2 15.0613 1.86820   1
  20   1   2 58.1419 3.05982   1
  20   1   2 9.60150 1.41891   2
 -20   2   2 3.08794 1.23930   2
 -20   2   2 4.12385 1.33318   1
 -19   2   2 1.79556 1.18861   2
 -19   2   2 -1.3038 1.19577   1
 -18   2   2 0.09362 0.94501   2
 -18   2   2 1.60309 0.94520   1
 -17   2   2 16.2237 1.25053   2
 -17   2   2 54.7739 2.22344   1
 -16   2   2 0.21502 0.87110   2
 -16   2   2 2.75220 0.98419   1
  14   2   2 -32.858 11.2950  -2
 -16   2   2 -32.858 11.2950   1
 -15   2   2 116.367 2.75979   1
 -15   2   2 38.2367 1.68888   2
  13   2   2 160.254 15.6463  -2
 -15   2   2 160.254 15.6463   1
 -14   2   2 47.9598 1.82822   1
  12   2   2 44.6624 8.45984  -2
 -14   2   2 44.6624 8.45984   1
 -14   2   2 13.0291 1.20678   2
 -13   2   2 16.1728 1.34999   1
 -13   2   2 6.16523 0.99887   2
  11   2   2 -7.9395 7.40598  -2
 -13   2   2 -7.9395 7.40598   1
 -12   2   2 35.1553 1.66889   1
 -12   2   2 10.4076 1.05769   2
  10   2   2 114.288 11.7075  -2
 -12   2   2 114.288 11.7075   1
 -11   2   2 86.0173 2.10493   1
 -11   2   2 27.0850 1.42126   2
   9   2   2 216.031 15.6138  -2
 -11   2   2 216.031 15.6138   1
 -10   2   2 139.115 2.59889   1
 -10   2   2 40.0352 1.43654   2
  -9   2   2 16.8923 1.16432   2
  -9   2   2 53.3604 1.67814   1
  -8   2   2 5.95983 1.26592   2
  -8   2   2 5.18840 0.98514   1
  -7   2   2 10.4921 1.24180   2
  -7   2   2 39.5567 1.84305   1
  -6   2   2 81.8190 2.26176   1
  -6   2   2 26.4532 1.35712   2
  -5   2   2 247.941 4.46507   1
  -5   2   2 62.4739 2.09182   2
  -4   2   2 805.009 11.2834   1
  -4   2   2 202.923 3.55552   2
  -3   2   2 212.820 4.19116   1
  -3   2   2 60.8035 2.01082   2
  -2   2   2 124.695 3.02855   1
  -2   2   2 42.5911 3.00614   2
  -1   2   2 156.401 4.23581   2
  -1   2   2 543.438 10.6504   1
   0   2   2 3628.52 58.1369   1
   0   2   2 943.408 15.2465   2
  -2   2   2 3729.70 142.685  -2
   0   2   2 3729.70 142.685   1
   1   2   2 123.875 3.01087   2
   1   2   2 468.872 8.17716   1
   2   2   2 2.22034 0.76703   2
   2   2   2 2.43217 0.90470   1
   3   2   2 154.052 3.02460   2
   3   2   2 599.277 8.11317   1
  -5   2   2 661.613 32.6327  -2
   3   2   2 661.613 32.6327   1
   4   2   2 28.9012 1.08333   2
   4   2   2 108.233 2.71721   1
   5   2   2 37.2511 1.67785   2
   5   2   2 149.213 3.48458   1
  -7   2   2 157.499 15.0340  -2
   5   2   2 157.499 15.0340   1
   6   2   2 825.317 11.8910   2
   6   2   2 3178.34 37.8642   1
   7   2   2 771.973 8.32686   1
   7   2   2 190.973 3.06617   2
  -9   2   2 741.299 33.0710  -2
   7   2   2 741.299 33.0710   1
   8   2   2 170.820 2.82360   1
   8   2   2 42.9793 1.49644   2
 -10   2   2 183.870 15.3886  -2
   8   2   2 183.870 15.3886   1
   9   2   2 137.247 2.45149   2
   9   2   2 529.378 6.42038   1
 -11   2   2 511.294 19.2152  -2
   9   2   2 511.294 19.2152   1
  10   2   2 79.3871 1.90038   2
  10   2   2 303.578 4.23492   1
 -12   2   2 282.273 12.0614  -2
  10   2   2 282.273 12.0614   1
  11   2   2 -0.1669 0.79769   2
  11   2   2 1.03765 0.89639   1
  12   2   2 3.52160 0.92647   2
  12   2   2 13.7538 1.34007   1
 -14   2   2 28.3351 5.63019  -2
  12   2   2 28.3351 5.63019   1
  13   2   2 86.4749 2.29826   2
  13   2   2 343.185 5.04591   1
 -15   2   2 365.876 15.9727  -2
  13   2   2 365.876 15.9727   1
  14   2   2 15.3380 1.59781   2
  14   2   2 63.9407 2.52538   1
 -16   2   2 71.8690 10.7527  -2
  14   2   2 71.8690 10.7527   1
  15   2   2 16.2289 1.29332   1
  15   2   2 1.94577 0.90920   2
 -17   2   2 14.4076 7.97644  -2
  15   2   2 14.4076 7.97644   1
  16   2   2 42.3881 2.01778   2
  16   2   2 168.425 3.70737   1
  17   2   2 137.182 3.67810   1
  17   2   2 30.9375 1.75892   2
  18   2   2 8.57238 1.80935   1
  18   2   2 2.11074 1.14016   2
  19   2   2 7.16395 1.43521   1
  19   2   2 0.77336 0.95711   2
 -19   3   2 -1.0258 1.02609   1
 -19   3   2 -0.2174 0.97311   2
 -18   3   2 4.22206 0.90123   1
 -18   3   2 1.37828 0.81938   2
 -17   3   2 29.4721 1.53130   1
 -17   3   2 8.25962 1.05235   2
 -16   3   2 0.36272 0.88549   1
 -16   3   2 2.56101 0.88954   2
  14   3   2 39.8025 7.56472  -2
 -16   3   2 39.8025 7.56472   1
 -15   3   2 -0.2891 0.96125   1
 -15   3   2 0.64583 0.78780   2
  13   3   2 18.2306 6.16445  -2
 -15   3   2 18.2306 6.16445   1
 -14   3   2 70.4123 2.27821   1
 -14   3   2 17.2984 1.38422   2
  12   3   2 86.6085 6.72145  -2
 -14   3   2 86.6085 6.72145   1
 -13   3   2 62.1221 2.15056   1
 -13   3   2 14.8303 1.42525   2
  11   3   2 88.7877 10.6561  -2
 -13   3   2 88.7877 10.6561   1
 -12   3   2 378.718 5.12976   1
 -12   3   2 104.259 2.61682   2
  10   3   2 511.020 26.8896  -2
 -12   3   2 511.020 26.8896   1
 -11   3   2 13.1969 1.32333   2
 -11   3   2 36.0615 1.69754   1
   9   3   2 236.589 16.8334  -2
 -11   3   2 236.589 16.8334   1
 -10   3   2 23.2186 1.41761   1
 -10   3   2 9.22415 1.11688   2
   8   3   2 107.130 11.8200  -2
 -10   3   2 107.130 11.8200   1
  -9   3   2 0.99695 0.97338   1
  -9   3   2 0.57305 0.94953   2
  -8   3   2 33.7086 1.67069   1
  -8   3   2 11.0633 1.13305   2
   6   3   2 18.4675 9.92403  -2
  -8   3   2 18.4675 9.92403   1
   5   3   2 91.6454 11.2072  -2
  -7   3   2 91.6454 11.2072   1
  -7   3   2 76.6039 2.32146   1
  -7   3   2 22.6172 1.42452   2
  -6   3   2 -0.1376 0.83618   2
  -6   3   2 2.75590 0.98060   1
   4   3   2 -2.6847 7.88341  -2
  -6   3   2 -2.6847 7.88341   1
  -5   3   2 6.32962 1.04591   1
  -5   3   2 5.11679 1.08210   2
   3   3   2 84.4374 10.4115  -2
  -5   3   2 84.4374 10.4115   1
  -4   3   2 46.2665 1.70946   1
  -4   3   2 13.2515 1.10150   2
  -3   3   2 27.8200 1.68171   1
  -3   3   2 9.19059 1.16231   2
  -2   3   2 202.308 3.80206   1
  -2   3   2 62.3342 1.94375   2
   0   3   2 285.902 17.8862  -2
  -2   3   2 285.902 17.8862   1
  -1   3   2 1.56636 1.03996   1
  -1   3   2 1.12007 0.87319   2
  -1   3   2 4.95999 8.60949  -2
  -1   3   2 4.95999 8.60949   1
   0   3   2 535.314 7.02767   1
   0   3   2 143.860 2.98549   2
   1   3   2 23.9687 1.56990   1
   1   3   2 4.48055 0.93953   2
  -3   3   2 24.6355 9.18147  -2
   1   3   2 24.6355 9.18147   1
   2   3   2 12.8194 1.09835   2
   2   3   2 46.9471 1.65048   1
   3   3   2 93.1902 2.23582   2
   3   3   2 361.048 5.29128   1
  -5   3   2 356.436 15.4934  -2
   3   3   2 356.436 15.4934   1
   4   3   2 5.83656 1.11609   1
   4   3   2 2.16813 0.78823   2
  -6   3   2 -2.8984 8.57465  -2
   4   3   2 -2.8984 8.57465   1
   5   3   2 13.1998 1.17438   2
   5   3   2 41.4661 1.80731   1
  -7   3   2 53.3926 6.88712  -2
   5   3   2 53.3926 6.88712   1
   6   3   2 44.5566 1.90044   1
   6   3   2 11.1927 1.08479   2
  -8   3   2 56.6400 6.99763  -2
   6   3   2 56.6400 6.99763   1
   7   3   2 35.5042 1.90436   2
   7   3   2 125.340 3.03247   1
  -9   3   2 119.768 10.9902  -2
   7   3   2 119.768 10.9902   1
   8   3   2 349.895 4.93121   1
   8   3   2 88.0233 2.22871   2
 -10   3   2 306.651 14.0767  -2
   8   3   2 306.651 14.0767   1
   9   3   2 222.893 3.35470   2
 -11   3   2 807.965 19.1496  -2
   9   3   2 807.965 19.1496   1
   9   3   2 870.785 9.88281   1
  10   3   2 508.323 7.03020   1
  10   3   2 142.764 2.82640   2
 -12   3   2 607.246 18.9184  -2
  10   3   2 607.246 18.9184   1
  11   3   2 27.2111 1.85030   1
 -13   3   2 52.9722 5.35867  -2
  11   3   2 52.9722 5.35867   1
  11   3   2 5.16499 1.04241   2
  12   3   2 13.7430 1.34850   1
  12   3   2 4.58208 1.04436   2
 -14   3   2 27.0370 6.30671  -2
  12   3   2 27.0370 6.30671   1
  13   3   2 6.45211 1.24273   2
  13   3   2 25.2142 1.59120   1
 -15   3   2 38.6100 6.87740  -2
  13   3   2 38.6100 6.87740   1
  14   3   2 46.0676 1.74637   2
  14   3   2 170.327 3.11418   1
 -16   3   2 202.695 10.8228  -2
  14   3   2 202.695 10.8228   1
  15   3   2 13.2692 1.24221   2
  15   3   2 56.8894 2.08111   1
  16   3   2 0.97299 0.67558   2
  16   3   2 -0.9487 1.03907   1
  17   3   2 5.52106 1.26744   2
  17   3   2 28.1413 2.36533   1
 -16   4   2 1.77884 1.04276   1
 -16   4   2 3.67012 0.88494   2
 -15   4   2 0.38309 0.73300   1
 -15   4   2 1.06570 0.82093   2
 -14   4   2 2.29357 0.79120   1
 -14   4   2 1.02616 0.87099   2
 -13   4   2 2.84115 0.89767   1
 -13   4   2 4.50306 0.97958   2
 -12   4   2 4.78748 0.95782   2
 -12   4   2 14.1053 1.24366   1
 -11   4   2 -0.5376 1.01138   1
 -11   4   2 0.34848 0.86611   2
   9   4   2 -1.5313 6.27705  -2
 -11   4   2 -1.5313 6.27705   1
 -10   4   2 1.34071 1.01058   1
 -10   4   2 1.68275 1.00033   2
   8   4   2 4.66494 7.28946  -2
 -10   4   2 4.66494 7.28946   1
  -9   4   2 37.4915 1.82639   2
   7   4   2 175.593 9.78825  -2
  -9   4   2 175.593 9.78825   1
  -9   4   2 156.971 3.38801   1
  -8   4   2 80.6217 2.44826   1
  -8   4   2 24.1836 1.62780   2
  -7   4   2 5.24694 1.11871   2
  -7   4   2 16.2625 1.41741   1
  -6   4   2 18.8632 1.44985   1
  -6   4   2 6.93757 1.22677   2
   4   4   2 47.6659 13.9399  -2
  -6   4   2 47.6659 13.9399   1
  -5   4   2 2.48537 1.20925   2
  -5   4   2 4.20801 1.06390   1
   3   4   2 68.8017 13.0179  -2
  -5   4   2 68.8017 13.0179   1
  -4   4   2 12.0731 1.35055   1
  -4   4   2 2.35330 1.24945   2
  -3   4   2 6.59904 1.25856   1
  -3   4   2 3.58215 1.07598   2
   1   4   2 3.72394 6.86633  -2
  -3   4   2 3.72394 6.86633   1
  -2   4   2 9.64557 1.30356   1
  -2   4   2 7.40418 1.04119   2
   0   4   2 24.9765 10.4959  -2
  -2   4   2 24.9765 10.4959   1
  -1   4   2 1.80284 1.23803   1
  -1   4   2 1.02439 1.07330   2
  -1   4   2 6.01139 6.37835  -2
  -1   4   2 6.01139 6.37835   1
   0   4   2 12.7920 1.16829   2
   0   4   2 49.7170 2.01830   1
  -2   4   2 52.4023 7.91166  -2
   0   4   2 52.4023 7.91166   1
   1   4   2 -0.6637 1.07577   1
  -3   4   2 -9.8816 6.36039  -2
   1   4   2 -9.8816 6.36039   1
   1   4   2 -0.9076 0.98372   2
   2   4   2 0.35150 1.22105   1
  -4   4   2 11.6465 4.01768  -2
   2   4   2 11.6465 4.01768   1
   2   4   2 2.39911 0.98016   2
   3   4   2 292.693 4.64882   1
   3   4   2 74.1637 2.08393   2
  -5   4   2 302.087 13.9817  -2
   3   4   2 302.087 13.9817   1
   4   4   2 111.776 2.94939   1
   4   4   2 32.2602 1.70624   2
  -6   4   2 115.820 8.77328  -2
   4   4   2 115.820 8.77328   1
   5   4   2 85.3371 3.02058   1
  -7   4   2 97.7640 6.53836  -2
   5   4   2 97.7640 6.53836   1
   5   4   2 23.7278 1.51275   2
   6   4   2 13.2509 1.23553   2
   6   4   2 48.4524 2.06086   1
  -8   4   2 76.4782 9.67906  -2
   6   4   2 76.4782 9.67906   1
   7   4   2 20.6283 1.65947   1
   7   4   2 6.24547 1.15904   2
  -9   4   2 68.3248 7.15649  -2
   7   4   2 68.3248 7.15649   1
   8   4   2 0.65359 0.86625   2
   8   4   2 0.76162 1.05123   1
 -10   4   2 4.05040 4.22395  -2
   8   4   2 4.05040 4.22395   1
   9   4   2 0.64485 0.93631   2
 -11   4   2 -0.0762 5.97600  -2
   9   4   2 -0.0762 5.97600   1
   9   4   2 2.99448 1.02022   1
  10   4   2 108.095 2.77632   1
  10   4   2 21.6914 1.45068   2
 -12   4   2 94.9664 9.70583  -2
  10   4   2 94.9664 9.70583   1
  11   4   2 61.5215 2.01411   2
  11   4   2 232.104 4.26340   1
 -13   4   2 232.924 12.2749  -2
  11   4   2 232.924 12.2749   1
  12   4   2 19.4665 1.35620   1
  12   4   2 4.63678 0.85672   2
 -14   4   2 22.7551 5.81265  -2
  12   4   2 22.7551 5.81265   1
  13   4   2 11.5044 0.88192   2
  13   4   2 60.4429 2.01050   1
 -15   4   2 31.9670 10.1389  -2
  13   4   2 31.9670 10.1389   1
  14   4   2 330.835 6.84806   1
  14   4   2 82.6875 3.54067   2
 -11   5   2 3.12591 1.07776   2
 -11   5   2 4.20948 0.98416   1
 -10   5   2 0.21732 0.97032   1
 -10   5   2 0.69314 1.12531   2
  -9   5   2 -0.0653 1.29010   1
  -9   5   2 2.54973 1.26562   2
  -8   5   2 3.92376 1.23903   2
   6   5   2 15.3886 5.33977  -2
  -8   5   2 15.3886 5.33977   1
  -8   5   2 12.0889 1.42493   1
  -7   5   2 -0.1107 1.34838   1
  -7   5   2 -2.3885 1.52389   2
   5   5   2 -1.8481 5.64900  -2
  -7   5   2 -1.8481 5.64900   1
  -6   5   2 89.7359 3.66585   1
   4   5   2 95.5539 9.02744  -2
  -6   5   2 95.5539 9.02744   1
  -6   5   2 9.98566 3.77286   2
   3   5   2 15.7211 4.78603  -2
  -5   5   2 15.7211 4.78603   1
  -5   5   2 0.15929 1.90837   2
  -5   5   2 3.53342 1.57605   1
  -4   5   2 38.7874 3.85213   1
   2   5   2 30.6395 3.75901  -2
  -4   5   2 30.6395 3.75901   1
  -4   5   2 6.20291 1.69363   2
   1   5   2 6.61643 2.90684  -2
  -3   5   2 6.61643 2.90684   1
  -3   5   2 4.75860 2.56555   1
  -3   5   2 4.28306 2.63290   2
   0   5   2 19.6342 3.71951  -2
  -2   5   2 19.6342 3.71951   1
  -2   5   2 26.5898 4.06285   1
  -2   5   2 2.55967 2.71346   2
  -1   5   2 1.27233 2.14683   2
  -1   5   2 22.0296 3.04049   1
  -1   5   2 36.7318 4.30139  -2
  -1   5   2 36.7318 4.30139   1
   0   5   2 16.8342 3.10921   1
  -2   5   2 14.7777 3.46854  -2
   0   5   2 14.7777 3.46854   1
   0   5   2 4.48795 2.79716   2
   1   5   2 19.1674 3.26072   1
  -3   5   2 21.5116 3.36081  -2
   1   5   2 21.5116 3.36081   1
   1   5   2 6.09896 2.08227   2
   2   5   2 1.92187 1.78821   1
  -4   5   2 11.1069 3.19348  -2
   2   5   2 11.1069 3.19348   1
   2   5   2 3.39538 2.18534   2
   3   5   2 16.4188 1.74487   2
  -5   5   2 60.1791 4.40293  -2
   3   5   2 60.1791 4.40293   1
   3   5   2 41.8267 3.28532   1
   4   5   2 3.21671 1.40869   2
  -6   5   2 42.8917 5.07328  -2
   4   5   2 42.8917 5.07328   1
   4   5   2 17.3910 4.12555   1
  -7   5   2 -2.7960 2.69046  -2
   5   5   2 -2.7960 2.69046   1
   5   5   2 0.87828 1.29336   2
   5   5   2 0.15195 1.74551   1
   6   5   2 12.3389 1.53184   1
   6   5   2 2.93389 1.06676   2
  -8   5   2 12.3344 3.46710  -2
   6   5   2 12.3344 3.46710   1
   7   5   2 106.637 4.07074   1
   7   5   2 26.8173 1.71897   2
  -9   5   2 106.481 5.89243  -2
   7   5   2 106.481 5.89243   1
   8   5   2 0.18632 0.92165   2
   8   5   2 1.93645 1.43685   1
 -10   5   2 -1.8308 3.67323  -2
   8   5   2 -1.8308 3.67323   1
   9   5   2 6.00231 0.97522   2
   9   5   2 30.6661 2.29599   1
 -11   5   2 34.7106 4.93997  -2
   9   5   2 34.7106 4.93997   1
 -22   0   3 -2.1612 1.29428   2
 -22   0   3 -0.2615 1.71082   1
 -21   0   3 -1.1375 1.61744   2
 -21   0   3 2.56249 1.73303   1
 -20   0   3 2.47253 1.67709   2
 -20   0   3 -3.1103 1.58829   1
 -19   0   3 1.51930 1.80548   1
 -19   0   3 -0.9538 1.69502   2
 -18   0   3 0.23313 1.75118   1
 -18   0   3 0.53902 1.60023   2
 -17   0   3 0.23986 1.73272   1
 -17   0   3 2.43713 1.66877   2
 -16   0   3 1.41152 1.68839   1
 -16   0   3 0.08444 1.58317   2
 -15   0   3 0.42569 1.46667   1
 -15   0   3 0.26430 1.69467   2
 -14   0   3 1.73754 1.36734   1
 -14   0   3 0.49347 1.27490   2
 -13   0   3 -1.1675 1.02914   2
 -13   0   3 1.28836 1.19629   1
 -12   0   3 -0.3138 0.90214   2
 -12   0   3 0.27499 1.13827   1
 -11   0   3 -0.4111 0.88956   2
 -11   0   3 0.75815 1.22465   1
 -10   0   3 -0.8528 1.09520   1
 -10   0   3 -1.3290 0.87437   2
  -9   0   3 -0.4592 0.74014   2
  -9   0   3 -1.1728 0.86571   1
  -8   0   3 0.94486 0.76681   2
  -8   0   3 -0.1336 0.92764   1
  -7   0   3 0.79716 0.70997   2
  -7   0   3 -0.3066 0.93060   1
  -6   0   3 0.15404 0.70871   2
  -6   0   3 0.22895 0.81534   1
  -5   0   3 -0.2796 0.72565   2
  -5   0   3 -0.3837 0.90708   1
  -4   0   3 1.81430 0.73558   1
  -4   0   3 -0.8226 0.52417   2
  -3   0   3 -0.0993 0.51878   2
  -3   0   3 0.15207 0.63143   1
  -2   0   3 0.40664 0.46488   2
  -2   0   3 -0.2696 0.56207   1
  -1   0   3 0.34061 0.41013   2
  -1   0   3 0.36619 0.41855   1
   0   0   3 -0.0731 0.47912   1
   0   0   3 0.88900 0.60221   2
   1   0   3 0.10807 0.55592   1
   1   0   3 -0.7229 0.53891   2
   2   0   3 0.19982 0.79441   2
   2   0   3 -0.1037 0.66712   1
   3   0   3 0.12806 0.83502   1
   3   0   3 -0.1333 0.69817   2
   4   0   3 0.36883 0.77386   1
   4   0   3 -0.4993 0.71744   2
   5   0   3 0.07353 0.79840   2
   5   0   3 -0.2798 0.77623   1
   6   0   3 1.45165 0.83752   1
   6   0   3 -0.4178 0.81025   2
   7   0   3 -0.3373 0.91491   1
   7   0   3 -0.3883 1.01783   2
   8   0   3 0.16760 1.03115   2
   8   0   3 0.44562 0.97291   1
   9   0   3 0.79509 1.07102   2
   9   0   3 0.67802 0.96293   1
  10   0   3 0.92271 1.09260   1
  10   0   3 1.68913 1.01103   2
  11   0   3 -1.3535 1.25827   1
  11   0   3 1.62997 1.26634   2
  12   0   3 -0.0649 1.49928   1
  12   0   3 -0.6126 1.38235   2
  13   0   3 0.80004 1.72092   1
  13   0   3 -1.3722 1.49507   2
  14   0   3 0.07897 1.72047   2
  14   0   3 2.86145 1.90608   1
  15   0   3 -1.1395 2.20881   1
  15   0   3 1.21779 1.80333   2
  16   0   3 -0.3174 1.58355   2
  16   0   3 0.07136 1.80923   1
  17   0   3 1.02969 1.53115   2
  17   0   3 2.05545 1.76211   1
  18   0   3 1.61980 1.38509   2
  18   0   3 -0.4890 1.85059   1
  19   0   3 -1.6613 1.55190   2
  19   0   3 -1.9070 1.97486   1
 -22   1   3 11.5342 2.15959   1
 -22   1   3 5.14258 1.32345   2
 -21   1   3 3.72145 1.24463   1
 -21   1   3 0.29089 1.19915   2
 -20   1   3 -0.0341 1.10612   1
 -20   1   3 0.52900 1.05851   2
 -19   1   3 6.38081 1.23499   2
 -19   1   3 29.5634 2.05487   1
 -18   1   3 3.42235 1.10353   2
 -18   1   3 5.67286 1.26370   1
 -17   1   3 37.3077 1.92034   2
 -17   1   3 142.126 2.98568   1
 -16   1   3 73.0912 2.17613   1
 -16   1   3 19.1541 1.31037   2
 -15   1   3 255.197 3.74645   1
 -15   1   3 69.7382 1.80871   2
 -14   1   3 11.5533 1.04281   2
 -14   1   3 39.3250 1.61990   1
 -13   1   3 23.7842 1.20947   2
 -13   1   3 87.7003 2.03115   1
 -12   1   3 2.93506 0.85728   1
 -12   1   3 -0.6123 0.68718   2
 -11   1   3 663.344 8.39730   1
 -11   1   3 164.360 2.92427   2
 -10   1   3 7.04026 0.93032   2
 -10   1   3 24.9214 1.56694   1
  -9   1   3 53.0006 1.61972   2
  -9   1   3 187.431 3.15024   1
  -8   1   3 1856.89 21.3060   1
  -8   1   3 466.352 6.66093   2
  -7   1   3 638.023 8.06414   1
  -7   1   3 164.338 3.09885   2
  -6   1   3 18.9976 0.91970   2
  -6   1   3 66.6689 1.86173   1
  -5   1   3 19.6734 1.12952   2
  -5   1   3 62.3951 1.67546   1
  -4   1   3 742.177 9.93560   1
  -4   1   3 185.609 3.10598   2
  -3   1   3 139.542 2.90082   2
  -3   1   3 563.421 8.75970   1
  -2   1   3 836.271 12.3571   2
  -2   1   3 3354.09 49.7868   1
  -1   1   3 814.978 11.8756   2
  -1   1   3 3310.30 49.2320   1
   0   1   3 76.9358 1.94320   2
   0   1   3 293.864 5.12946   1
  -3   1   3 427.370 18.3482  -2
   0   1   3 427.370 18.3482   1
   1   1   3 51.8737 1.43363   2
   1   1   3 187.986 3.40684   1
   2   1   3 828.919 10.1391   1
   2   1   3 197.532 3.19028   2
   3   1   3 -0.2858 0.53328   2
   3   1   3 1.86607 0.54649   1
  -6   1   3 19.8069 7.87088  -2
   3   1   3 19.8069 7.87088   1
   4   1   3 855.310 10.9538   1
   4   1   3 213.931 3.32280   2
   5   1   3 28.4460 1.42081   1
   5   1   3 10.1255 0.93262   2
   6   1   3 827.214 9.88999   1
   6   1   3 209.020 3.26849   2
   7   1   3 241.054 3.79983   2
   7   1   3 931.958 11.5165   1
   8   1   3 192.007 3.47232   1
   8   1   3 49.0674 1.79759   2
   9   1   3 9.19036 0.99825   2
   9   1   3 35.5275 1.48653   1
  10   1   3 6.06106 0.86324   2
  10   1   3 18.6762 1.19950   1
  11   1   3 92.5547 2.00322   2
  11   1   3 377.457 4.38367   1
  12   1   3 272.265 3.67158   1
  12   1   3 64.6773 1.84421   2
  13   1   3 116.899 2.64771   2
  13   1   3 463.375 5.87285   1
  14   1   3 28.3218 1.67546   2
  14   1   3 112.684 3.03123   1
  15   1   3 50.2819 2.17400   1
  15   1   3 8.64671 1.26204   2
  16   1   3 9.30122 1.47345   1
  16   1   3 3.13848 1.12158   2
  17   1   3 16.8119 1.61039   2
  17   1   3 73.9215 2.76227   1
  18   1   3 3.70431 1.21743   2
  18   1   3 9.04518 1.62766   1
  19   1   3 0.49958 1.09947   2
  19   1   3 3.73979 1.48499   1
 -21   2   3 1.90502 1.19396   2
 -21   2   3 1.40239 1.38063   1
 -20   2   3 4.71433 1.27598   1
 -20   2   3 1.64369 1.18904   2
 -19   2   3 0.99663 1.10836   1
 -19   2   3 -1.0225 0.99491   2
 -18   2   3 -0.3354 0.89406   2
 -18   2   3 -2.2163 0.92625   1
 -17   2   3 4.66882 0.97146   2
 -17   2   3 15.0011 1.27155   1
 -16   2   3 2.31142 1.01653   1
 -16   2   3 0.77952 0.95886   2
 -15   2   3 7.00036 1.07213   1
 -15   2   3 2.29526 0.86178   2
 -14   2   3 10.6813 1.07490   2
 -14   2   3 44.4613 1.73736   1
 -13   2   3 3.27595 0.93823   2
 -13   2   3 14.6118 1.21468   1
 -12   2   3 1.45754 0.85291   1
 -12   2   3 2.44994 0.82001   2
 -11   2   3 40.7491 1.46684   2
 -11   2   3 144.649 2.52118   1
 -10   2   3 51.1014 1.68045   1
 -10   2   3 13.9880 1.01287   2
  -9   2   3 37.7317 1.53584   1
  -9   2   3 9.03543 0.94778   2
  -8   2   3 511.695 7.65218   1
  -8   2   3 132.271 2.80855   2
  -7   2   3 7.22508 0.85650   1
  -7   2   3 2.67823 0.86485   2
  -6   2   3 11.7919 1.19545   1
  -6   2   3 4.64245 0.88862   2
  -5   2   3 32.9840 1.21188   2
  -5   2   3 136.844 2.98775   1
  -4   2   3 136.023 2.86500   1
   1   2   3 161.462 13.1950  -2
  -4   2   3 161.462 13.1950   1
  -4   2   3 36.0584 1.65231   2
  -3   2   3 8.03906 1.01078   2
  -3   2   3 30.0578 1.52126   1
   0   2   3 46.2024 8.45808  -2
  -3   2   3 46.2024 8.45808   1
  -2   2   3 162.804 3.99610   1
  -2   2   3 42.7773 1.67320   2
  -1   2   3 170.920 12.8432  -2
  -2   2   3 170.920 12.8432   1
  -1   2   3 2.10966 0.88062   2
  -1   2   3 6.57770 1.13611   1
   0   2   3 40.6829 1.65572   1
   0   2   3 13.2244 1.25532   2
   1   2   3 149.224 3.44857   1
   1   2   3 38.0455 1.63486   2
   2   2   3 0.63199 0.69472   2
   2   2   3 -0.0099 0.50009   1
   3   2   3 504.161 7.90294   1
   3   2   3 119.520 2.76946   2
   4   2   3 162.099 2.92186   2
   4   2   3 678.621 9.86654   1
  -7   2   3 745.995 38.0775  -2
   4   2   3 745.995 38.0775   1
   5   2   3 39.6321 1.99609   1
   5   2   3 10.6233 1.06664   2
   6   2   3 36.3900 1.41674   2
   6   2   3 128.859 2.37886   1
   7   2   3 2.99698 0.82715   2
   7   2   3 13.3170 1.16755   1
   8   2   3 103.878 2.26652   1
   8   2   3 29.3978 1.36667   2
   9   2   3 31.1096 1.36743   2
   9   2   3 102.790 2.22325   1
  10   2   3 28.8596 1.50048   1
  10   2   3 6.04664 1.06625   2
  11   2   3 -0.4843 0.88297   2
  11   2   3 0.41849 0.99001   1
  12   2   3 5.03644 1.01180   1
  12   2   3 -0.2403 0.86790   2
  13   2   3 107.971 2.30026   1
  13   2   3 27.0949 1.57518   2
  14   2   3 -0.6115 0.89295   2
  14   2   3 0.67070 0.93230   1
  15   2   3 1.21995 0.94337   2
  15   2   3 3.30687 1.09529   1
  16   2   3 89.8428 2.69024   1
  16   2   3 14.8214 1.37925   2
  17   2   3 26.3549 1.78664   1
  17   2   3 6.03181 1.36285   2
  18   2   3 15.3864 1.70434   1
  18   2   3 3.90062 1.18602   2
 -19   3   3 -0.3070 0.99691   2
 -19   3   3 -0.8663 0.88941   1
 -18   3   3 0.68358 0.92354   2
 -18   3   3 0.89125 0.79270   1
 -17   3   3 0.66880 0.85155   2
 -17   3   3 1.93456 0.91959   1
 -16   3   3 32.0620 1.74888   1
 -16   3   3 8.52862 0.99763   2
 -15   3   3 51.7847 1.98223   1
 -15   3   3 14.3157 1.10406   2
 -14   3   3 82.7050 2.16798   1
 -14   3   3 19.7336 1.27373   2
 -13   3   3 114.669 2.57021   1
 -13   3   3 28.6796 1.49019   2
 -12   3   3 3.49132 1.01047   1
 -12   3   3 2.09995 0.87858   2
 -11   3   3 12.3638 1.21042   2
 -11   3   3 45.9321 1.74866   1
 -10   3   3 24.7305 1.37788   2
 -10   3   3 93.2394 2.34589   1
  -9   3   3 0.27071 1.06752   1
  -9   3   3 1.32566 0.96815   2
  -8   3   3 59.9300 1.76113   2
  -8   3   3 209.486 3.26049   1
  -7   3   3 21.4070 1.25245   2
  -7   3   3 66.1845 1.91412   1
  -6   3   3 47.0733 1.81131   1
  -6   3   3 12.6886 1.13679   2
  -5   3   3 0.51630 0.84280   1
  -5   3   3 0.68311 0.75487   2
  -4   3   3 3.08094 0.96173   1
  -4   3   3 3.98370 0.96253   2
  -3   3   3 148.613 2.96254   1
  -3   3   3 41.6075 1.59587   2
  -2   3   3 43.8891 1.62851   2
  -2   3   3 169.734 3.31905   1
  -1   3   3 3.10125 1.00007   1
  -1   3   3 2.30464 0.89530   2
   0   3   3 263.869 3.94897   1
   0   3   3 71.4537 2.12321   2
   1   3   3 148.939 2.70935   2
   1   3   3 584.158 7.50766   1
   2   3   3 19.8090 1.27934   1
   2   3   3 4.44244 0.96001   2
   3   3   3 1.60682 0.85258   2
   3   3   3 9.04915 1.18993   1
   4   3   3 318.172 4.28249   1
   4   3   3 80.0281 1.86186   2
   5   3   3 51.9451 1.57338   2
   5   3   3 197.991 3.23570   1
   6   3   3 2.04480 0.83130   2
   6   3   3 8.59376 1.09838   1
  -9   3   3 -4.1379 9.03619  -2
   6   3   3 -4.1379 9.03619   1
   7   3   3 379.005 4.95816   1
   7   3   3 96.1536 2.23578   2
   8   3   3 109.008 2.30884   2
   8   3   3 434.343 5.49790   1
   9   3   3 151.743 3.07545   1
   9   3   3 40.7277 1.61903   2
  10   3   3 75.4303 2.11782   1
  10   3   3 19.3520 1.26674   2
  11   3   3 1.33068 0.85562   2
  11   3   3 2.91149 0.97027   1
  12   3   3 283.138 3.95472   1
  12   3   3 68.6326 1.99634   2
  13   3   3 1.93893 0.87685   1
  13   3   3 2.16782 0.84844   2
  14   3   3 1.18967 0.79001   2
  14   3   3 0.78777 1.00289   1
  15   3   3 0.69600 0.78416   2
  15   3   3 5.31255 1.18363   1
  16   3   3 42.1957 2.25633   1
  16   3   3 6.51995 1.00892   2
 -16   4   3 1.33767 0.74859   1
 -16   4   3 2.77185 0.79386   2
 -15   4   3 0.27751 0.79154   1
 -15   4   3 0.65119 0.69624   2
 -14   4   3 2.78989 0.92838   1
 -14   4   3 1.77638 0.77763   2
 -13   4   3 19.6873 1.30374   2
 -13   4   3 95.7540 2.60604   1
 -12   4   3 15.7258 1.18425   2
 -12   4   3 58.1943 1.97827   1
 -11   4   3 23.3923 1.55310   1
 -11   4   3 7.07271 1.01452   2
 -10   4   3 39.3300 1.78665   1
 -10   4   3 9.37657 1.12364   2
  -9   4   3 33.7333 1.55077   2
  -9   4   3 133.003 2.90204   1
  -8   4   3 60.5019 2.19811   1
  -8   4   3 16.6419 1.27686   2
  -7   4   3 119.408 2.68765   2
  -7   4   3 459.053 6.18385   1
  -6   4   3 233.747 4.02756   1
  -6   4   3 62.0738 1.96721   2
  -5   4   3 2.99816 1.09306   1
  -5   4   3 0.92772 0.89353   2
  -4   4   3 3.89865 1.04966   2
  -4   4   3 16.6165 1.42864   1
  -3   4   3 76.3140 2.23895   1
  -3   4   3 23.6716 1.41679   2
  -2   4   3 107.099 2.56251   1
  -2   4   3 27.3877 1.59838   2
  -1   4   3 2.01050 0.99347   2
  -1   4   3 4.47662 1.23981   1
   0   4   3 35.0335 1.59324   2
   0   4   3 130.785 2.82646   1
   1   4   3 4.76480 1.01043   2
   1   4   3 13.0975 1.35116   1
   2   4   3 14.5036 1.24609   2
   2   4   3 53.9714 2.06527   1
   3   4   3 7.60495 1.21191   1
   3   4   3 2.21424 0.91987   2
   4   4   3 21.1091 1.52665   2
   4   4   3 76.3128 2.73318   1
   5   4   3 2.66412 0.92778   2
   5   4   3 7.35239 1.14342   1
   6   4   3 30.6775 1.87222   2
   6   4   3 116.375 3.41028   1
   7   4   3 2.88100 0.88181   2
   7   4   3 14.1447 1.29325   1
   8   4   3 20.7000 1.25222   2
   8   4   3 90.9087 2.34282   1
   9   4   3 168.813 3.14779   1
   9   4   3 38.9027 1.57351   2
  10   4   3 25.1671 1.49768   1
  10   4   3 6.20143 0.95358   2
 -13   4   3 64.0641 18.1561  -2
  10   4   3 64.0641 18.1561   1
  11   4   3 1.60329 1.02505   2
  11   4   3 4.88531 1.21375   1
  12   4   3 0.77992 0.73757   2
  12   4   3 5.43300 0.95772   1
  13   4   3 312.680 6.54964   1
  13   4   3 66.7402 2.63991   2
 -11   5   3 17.5284 1.41260   1
 -11   5   3 4.96484 1.11416   2
 -10   5   3 1.62731 0.93606   2
 -10   5   3 7.16057 1.22897   1
  -9   5   3 -0.4896 0.85661   2
  -9   5   3 3.44566 1.01472   1
  -8   5   3 18.5299 1.63006   1
  -8   5   3 4.90312 1.05058   2
  -7   5   3 0.99929 1.34987   1
  -7   5   3 -0.0154 0.93589   2
  -6   5   3 1.26850 1.05980   2
  -6   5   3 12.1409 1.57160   1
  -5   5   3 4.25163 1.09503   2
  -5   5   3 5.71744 1.54747   1
  -4   5   3 8.76651 1.36054   2
  -4   5   3 34.6590 2.23378   1
  -3   5   3 1.47715 1.10278   2
  -3   5   3 -0.7114 1.76117   1
   0   5   3 12.5331 7.81119  -2
  -3   5   3 12.5331 7.81119   1
  -2   5   3 23.9523 1.73359   2
  -2   5   3 92.0437 3.18901   1
  -1   5   3 108.592 11.8480  -2
  -2   5   3 108.592 11.8480   1
  -1   5   3 10.0247 1.70029   1
  -1   5   3 3.09228 1.28653   2
  -2   5   3 31.8422 8.86363  -2
  -1   5   3 31.8422 8.86363   1
   0   5   3 89.7458 2.99064   1
   0   5   3 23.0595 2.08544   2
  -3   5   3 80.7678 9.98901  -2
   0   5   3 80.7678 9.98901   1
   1   5   3 36.2635 2.00647   2
   1   5   3 142.755 3.81244   1
   2   5   3 201.960 4.54449   1
   2   5   3 56.0646 2.75574   2
   3   5   3 6.85847 1.37197   2
   3   5   3 35.3951 2.01708   1
   4   5   3 41.9793 2.07694   1
   4   5   3 10.8588 1.46615   2
   5   5   3 -0.7905 1.04276   1
   5   5   3 2.97136 0.99559   2
   6   5   3 11.1610 1.11563   2
   6   5   3 54.2201 2.26977   1
   7   5   3 69.9844 2.89966   1
   7   5   3 16.6730 1.39493   2
   8   5   3 1.41366 1.06611   1
   8   5   3 1.31098 0.86783   2
   9   5   3 0.37326 0.72876   2
   9   5   3 1.42141 0.89895   1
 -22   0   4 47.2589 4.64503   1
 -22   0   4 12.1846 3.21350   2
 -21   0   4 3.13480 2.04557   2
 -21   0   4 7.15151 1.90794   1
 -20   0   4 1.29056 1.67577   2
 -20   0   4 9.14351 2.09253   1
 -19   0   4 49.6436 3.45459   2
 -19   0   4 191.404 6.12465   1
 -18   0   4 781.211 17.0187   1
 -18   0   4 199.009 6.30354   2
 -17   0   4 149.411 4.97801   2
 -17   0   4 607.333 13.5723   1
 -16   0   4 93.2212 3.72167   1
 -16   0   4 24.4231 2.04932   2
 -15   0   4 7.50503 1.74873   2
 -15   0   4 23.1977 2.37671   1
 -14   0   4 101.386 3.18967   1
 -14   0   4 31.3448 2.10790   2
 -13   0   4 89.7627 2.73826   1
 -13   0   4 27.8015 1.76022   2
 -12   0   4 11.4793 1.15486   2
 -12   0   4 43.1498 2.12791   1
 -11   0   4 205.951 5.36444   1
 -11   0   4 50.7888 1.85225   2
 -10   0   4 0.74492 1.03096   1
 -10   0   4 -1.1831 0.80203   2
  -9   0   4 71.1361 2.50031   1
  -9   0   4 21.0947 1.37586   2
  -8   0   4 63.9950 2.25406   1
  -8   0   4 19.1865 1.37633   2
  -7   0   4 3385.52 49.2879   1
  -7   0   4 870.055 13.5919   2
  -6   0   4 770.483 13.2570   2
  -6   0   4 2998.14 51.7810   1
  -5   0   4 437.525 8.35681   1
  -5   0   4 107.526 2.60977   2
  -4   0   4 5435.80 114.561   2
  -3   0   4 4820.13 117.767   2
  -2   0   4 2310.88 42.5898   1
  -2   0   4 575.862 13.2767   2
  -1   0   4 794.326 15.2365   1
  -1   0   4 210.033 4.61007   2
   0   0   4 983.844 16.6533   2
   0   0   4 3999.07 64.9977   1
   1   0   4 48.0394 1.94085   2
   1   0   4 184.507 3.93618   1
   2   0   4 2059.69 36.6110   1
   2   0   4 522.738 10.0804   2
   3   0   4 46.4810 1.73759   2
   3   0   4 192.812 4.36879   1
   4   0   4 138.444 3.13165   1
   4   0   4 33.9712 1.60825   2
   5   0   4 761.723 12.7932   1
   5   0   4 193.345 4.61761   2
   6   0   4 401.651 6.41745   1
   6   0   4 108.350 3.20789   2
   7   0   4 1.26171 0.99787   2
   7   0   4 6.52058 1.15128   1
   8   0   4 309.615 5.54198   1
   8   0   4 79.8792 2.76317   2
   9   0   4 153.594 3.68154   2
   9   0   4 629.117 9.29542   1
  10   0   4 50.3772 2.34739   1
  10   0   4 13.1029 1.51387   2
  11   0   4 698.637 11.9604   1
  11   0   4 165.447 4.43846   2
  12   0   4 47.6868 3.16670   2
  12   0   4 163.918 4.44368   1
  13   0   4 0.82957 1.76186   2
  13   0   4 5.64266 2.04885   1
  14   0   4 4.48660 1.86595   2
  14   0   4 20.9578 2.59236   1
  15   0   4 57.4442 3.85242   1
  15   0   4 16.6867 2.44902   2
  16   0   4 3.49784 1.62919   2
  16   0   4 12.6836 2.32616   1
  17   0   4 2.39044 1.77862   2
  17   0   4 1.16318 1.82633   1
  18   0   4 4.07437 1.78795   2
  18   0   4 5.12884 2.23538   1
  19   0   4 24.2554 2.49018   2
  19   0   4 130.089 6.45569   1
 -22   1   4 10.0764 1.37308   2
 -22   1   4 49.2924 2.75424   1
 -21   1   4 13.6653 1.51437   1
 -21   1   4 3.55068 1.21523   2
 -20   1   4 7.21376 1.26679   2
 -20   1   4 40.0665 2.16602   1
 -19   1   4 1.54631 1.18720   1
 -19   1   4 0.07817 1.13143   2
 -18   1   4 73.2664 2.54010   1
 -18   1   4 19.5727 1.58559   2
 -17   1   4 49.9224 1.92694   1
 -17   1   4 12.5323 1.35834   2
 -16   1   4 5.98603 1.07079   1
 -16   1   4 1.65470 0.95250   2
 -15   1   4 143.423 2.81723   1
 -15   1   4 43.1423 1.52897   2
 -14   1   4 227.310 3.42013   1
 -14   1   4 64.1528 1.70999   2
 -13   1   4 0.84264 0.72690   2
 -13   1   4 1.50608 0.86470   1
 -12   1   4 63.3444 1.71518   2
 -12   1   4 239.000 3.58118   1
 -11   1   4 285.040 4.22490   1
 -11   1   4 71.6765 1.94984   2
 -10   1   4 99.6427 2.20439   2
 -10   1   4 378.161 5.34317   1
  -9   1   4 147.545 2.77928   1
  -9   1   4 42.1917 1.48180   2
  -8   1   4 233.483 3.62747   1
  -8   1   4 60.2164 1.44692   2
  -7   1   4 0.75560 0.57102   2
  -7   1   4 12.2028 0.99427   1
  -6   1   4 56.1294 1.41704   2
  -6   1   4 219.476 4.16828   1
  -5   1   4 257.915 3.92345   2
  -5   1   4 992.168 14.1924   1
  -4   1   4 49.2510 1.42075   1
  -4   1   4 16.9160 0.85983   2
  -3   1   4 397.717 6.52058   1
  -3   1   4 99.4069 2.31864   2
  -2   1   4 1011.23 16.1948   1
  -2   1   4 267.549 5.13419   2
  -1   1   4 1442.47 20.6635   1
  -1   1   4 373.812 6.01498   2
   0   1   4 73.8554 1.67388   2
   0   1   4 263.002 3.94190   1
   1   1   4 990.864 12.3767   1
   1   1   4 257.441 3.92093   2
   2   1   4 745.214 9.07219   1
   2   1   4 188.762 3.57416   2
   3   1   4 249.311 4.08246   2
   3   1   4 970.530 11.0897   1
   4   1   4 420.214 5.74665   1
   4   1   4 107.065 2.33600   2
   5   1   4 602.263 7.73641   1
   5   1   4 150.920 2.82580   2
   6   1   4 1087.28 12.6066   1
   6   1   4 279.277 3.97929   2
   7   1   4 0.19130 0.75935   1
   7   1   4 1.21937 0.75713   2
   8   1   4 102.714 2.01832   2
   8   1   4 406.666 4.93473   1
   9   1   4 11.7432 1.00262   1
   9   1   4 2.13700 0.79554   2
  10   1   4 317.098 3.79238   1
  10   1   4 80.7046 1.89742   2
  11   1   4 332.142 4.25720   1
  11   1   4 79.2529 2.20464   2
  12   1   4 147.087 3.05766   1
  12   1   4 36.9694 1.61981   2
  13   1   4 3.30500 1.01339   2
  13   1   4 7.94949 1.24025   1
  14   1   4 3.47662 1.55388   1
  14   1   4 2.25146 1.21501   2
  15   1   4 0.79039 1.12569   2
  15   1   4 0.13846 1.12088   1
  16   1   4 6.90926 1.19546   2
  16   1   4 15.9660 1.64294   1
  17   1   4 10.5179 1.62044   1
  17   1   4 3.55662 1.35579   2
  18   1   4 2.54876 1.47322   2
  18   1   4 13.5723 2.02215   1
 -21   2   4 2.22401 1.07473   2
 -21   2   4 9.34525 1.38934   1
 -20   2   4 1.57028 1.18942   2
 -20   2   4 5.04483 1.09372   1
 -19   2   4 7.62231 1.13037   2
 -19   2   4 35.7742 2.19610   1
 -18   2   4 2.58965 0.97671   2
 -18   2   4 21.1410 1.49941   1
 -17   2   4 0.59084 0.87590   2
 -17   2   4 2.89843 0.99867   1
 -16   2   4 9.65394 1.17367   1
 -16   2   4 1.90739 0.89733   2
 -15   2   4 1.75265 0.85355   2
 -15   2   4 6.42860 1.07639   1
 -14   2   4 119.627 2.52941   1
 -14   2   4 34.3254 1.53916   2
 -13   2   4 0.23276 0.85358   2
 -13   2   4 3.72724 0.94769   1
 -12   2   4 11.1465 1.10280   1
 -12   2   4 2.29177 0.82159   2
 -11   2   4 28.8016 1.48815   1
 -11   2   4 7.73127 1.05342   2
 -10   2   4 40.6103 1.52575   1
 -10   2   4 12.9476 1.07466   2
  -9   2   4 125.953 2.48363   1
  -9   2   4 37.3521 1.44070   2
  -8   2   4 5.69706 1.01323   2
  -8   2   4 25.4816 1.41107   1
  -7   2   4 18.7643 1.37931   2
  -7   2   4 59.6932 1.88117   1
  -6   2   4 1.56402 0.79617   2
  -6   2   4 7.30300 1.06133   1
  -5   2   4 6.07897 0.98037   1
  -5   2   4 3.94186 0.95238   2
  -4   2   4 0.58500 0.75538   2
  -4   2   4 2.61676 0.83466   1
  -3   2   4 1181.34 17.0351   1
  -3   2   4 304.383 5.11489   2
  -2   2   4 25.2425 1.60611   2
  -2   2   4 88.4322 3.03243   1
  -1   2   4 6.23351 1.08368   2
  -1   2   4 19.3773 1.48607   1
   0   2   4 263.892 4.52080   1
   0   2   4 71.7771 2.09110   2
   1   2   4 15.3542 1.19904   2
   1   2   4 45.2090 1.75791   1
   2   2   4 28.1543 1.47269   2
   2   2   4 85.2635 2.20871   1
   3   2   4 61.1556 1.68532   2
   3   2   4 241.315 4.48866   1
   4   2   4 76.7531 1.90207   2
   4   2   4 319.647 5.48013   1
   5   2   4 80.9627 1.95771   1
   5   2   4 26.0875 1.37404   2
   6   2   4 36.5859 1.66577   1
   6   2   4 10.4099 1.14004   2
   7   2   4 2.64218 0.79026   2
   7   2   4 12.6964 1.14161   1
   8   2   4 9.70008 1.00061   2
   8   2   4 35.4425 1.51455   1
   9   2   4 27.1124 1.47823   1
   9   2   4 7.54900 0.97958   2
  10   2   4 43.8672 1.71736   1
  10   2   4 10.6807 1.10415   2
  11   2   4 19.8560 1.26164   2
  11   2   4 75.5793 1.98920   1
  12   2   4 144.868 2.66133   1
  12   2   4 34.0913 1.56733   2
  13   2   4 90.3478 2.21852   1
  13   2   4 21.7509 1.33981   2
  14   2   4 0.33114 0.92396   2
  14   2   4 4.88617 1.13690   1
  15   2   4 -2.8994 1.06480   1
  15   2   4 -1.1584 0.95171   2
  16   2   4 5.29323 1.14217   1
  16   2   4 2.69903 1.00380   2
  17   2   4 3.49441 1.17647   1
  17   2   4 -0.9214 1.50110   2
 -19   3   4 -0.0523 1.01696   1
 -19   3   4 4.60351 1.34239   2
 -18   3   4 -0.3046 0.87055   1
 -18   3   4 0.41363 0.90674   2
 -17   3   4 19.4359 1.27135   2
 -17   3   4 76.3454 2.15066   1
 -16   3   4 8.40237 1.01018   2
 -16   3   4 28.9520 1.53258   1
 -15   3   4 4.38595 0.98371   1
 -15   3   4 0.92583 0.78471   2
 -14   3   4 0.99957 0.78361   2
 -14   3   4 2.91714 0.98317   1
 -13   3   4 1.55491 0.84835   2
 -13   3   4 7.08008 1.08352   1
 -12   3   4 20.8489 1.37014   1
 -12   3   4 5.33445 0.96204   2
 -11   3   4 13.1069 1.18596   2
 -11   3   4 49.8443 1.84010   1
 -10   3   4 105.366 2.49627   1
 -10   3   4 31.8412 1.55102   2
  -9   3   4 7.65499 1.27242   1
  -9   3   4 1.36555 0.95675   2
  -8   3   4 10.4505 1.26134   1
  -8   3   4 3.85080 0.87709   2
  -7   3   4 2.37268 0.80794   2
  -7   3   4 7.84152 1.04934   1
  -6   3   4 17.2686 1.31355   1
  -6   3   4 2.70775 0.85005   2
  -5   3   4 467.835 6.00885   1
  -5   3   4 117.006 2.23932   2
  -4   3   4 31.1676 1.50475   2
  -4   3   4 110.053 2.42514   1
  -3   3   4 13.3440 1.20153   2
  -3   3   4 47.5306 1.76483   1
  -2   3   4 466.965 5.73788   1
  -2   3   4 120.618 2.38703   2
  -1   3   4 250.176 3.83975   1
  -1   3   4 67.3135 1.92976   2
   0   3   4 28.3468 1.39604   2
   0   3   4 87.1721 2.33371   1
   1   3   4 4.14715 0.92285   2
   1   3   4 12.6099 1.28587   1
   2   3   4 3.16050 0.92800   2
   2   3   4 17.9505 1.31314   1
   3   3   4 0.40883 0.82128   2
   3   3   4 2.55787 0.92361   1
   4   3   4 43.4675 1.53675   2
   4   3   4 157.747 2.85481   1
   5   3   4 48.5246 1.74006   1
   5   3   4 14.1490 1.14185   2
   6   3   4 13.5588 1.19400   2
   6   3   4 58.8445 1.86404   1
   7   3   4 2.14777 1.06710   1
   7   3   4 4.98507 1.01988   2
   8   3   4 13.4099 1.25269   1
   8   3   4 4.47085 0.95892   2
   9   3   4 53.6726 2.01477   1
   9   3   4 12.9224 1.25844   2
  10   3   4 6.99048 1.12318   1
  10   3   4 2.71818 1.00648   2
  11   3   4 2.89467 0.92093   1
  11   3   4 2.07317 0.87624   2
  12   3   4 -0.1386 0.88673   1
  12   3   4 2.60478 0.85588   2
  13   3   4 12.7531 1.11762   1
  13   3   4 3.00446 0.93075   2
  14   3   4 -0.1042 0.77944   2
  14   3   4 0.08979 0.97568   1
  15   3   4 4.75878 1.13919   1
  15   3   4 0.74535 0.78699   2
  16   3   4 1.74162 1.07091   1
  16   3   4 1.48244 1.00785   2
 -16   4   4 3.31577 0.83664   1
 -16   4   4 0.41774 0.78163   2
 -15   4   4 15.0795 1.23839   1
 -15   4   4 4.38897 0.86556   2
 -14   4   4 43.9775 2.06537   1
 -14   4   4 10.8961 1.59491   2
 -13   4   4 27.0832 1.41081   2
 -13   4   4 99.8782 2.87707   1
 -12   4   4 116.278 2.60808   1
 -12   4   4 26.5323 1.45071   2
 -11   4   4 11.1055 1.26215   1
 -11   4   4 2.13733 0.91630   2
 -10   4   4 7.84520 1.06448   2
 -10   4   4 29.3276 1.69474   1
  -9   4   4 27.4951 1.62149   1
  -9   4   4 8.22023 1.04622   2
  -8   4   4 2.56424 0.99221   2
  -8   4   4 16.5769 1.58656   1
  -7   4   4 4.45577 1.01548   2
  -7   4   4 15.0418 1.39575   1
  -6   4   4 9.83624 1.15990   2
  -6   4   4 38.6861 1.77707   1
  -5   4   4 2.12489 1.10476   1
  -5   4   4 0.98349 0.95711   2
  -4   4   4 7.22005 1.22378   2
  -4   4   4 21.1407 1.56995   1
  -3   4   4 4.72743 1.05182   2
  -3   4   4 3.14279 1.15644   1
  -2   4   4 0.30464 1.00952   2
  -2   4   4 -0.7000 1.13517   1
  -1   4   4 103.598 2.86198   1
  -1   4   4 25.7490 1.42084   2
   0   4   4 16.1296 1.27376   2
   0   4   4 75.1573 2.41400   1
   1   4   4 1.80414 0.98662   2
   1   4   4 6.80723 1.19796   1
   2   4   4 148.532 3.00790   1
   2   4   4 41.7889 1.71410   2
   3   4   4 12.7413 1.29332   2
   3   4   4 49.5979 2.29908   1
   4   4   4 1.45758 0.92307   2
   4   4   4 0.23761 1.09510   1
   5   4   4 6.13750 1.32515   1
   5   4   4 2.69394 1.00505   2
   6   4   4 110.177 2.66592   1
   6   4   4 26.6818 1.47300   2
   7   4   4 9.39784 1.18368   1
   7   4   4 1.05232 0.87547   2
   8   4   4 2.63466 0.96199   1
   8   4   4 1.47058 0.75074   2
   9   4   4 5.27193 0.91249   2
   9   4   4 25.4550 1.53077   1
  10   4   4 29.1247 1.75085   1
  10   4   4 7.05582 1.08409   2
  11   4   4 0.24185 0.74694   2
  11   4   4 5.16390 1.00084   1
  12   4   4 9.17496 1.01432   2
  12   4   4 52.9720 2.32934   1
  13   4   4 11.4061 1.01411   2
  13   4   4 65.6086 2.04456   1
 -12   5   4 0.44916 0.99318   1
 -12   5   4 -0.2148 0.75198   2
 -11   5   4 -0.0164 0.78824   2
 -11   5   4 -0.0155 0.94920   1
 -10   5   4 -0.2432 0.96946   1
 -10   5   4 -0.3639 0.94717   2
  -9   5   4 0.34944 0.93361   2
  -9   5   4 0.51994 1.00146   1
  -8   5   4 0.81230 0.93573   2
  -8   5   4 4.72675 1.23404   1
  -7   5   4 18.2791 1.79183   1
  -7   5   4 4.00080 1.01840   2
  -6   5   4 7.01838 1.64771   1
  -6   5   4 3.86354 1.02118   2
  -5   5   4 2.20450 1.04698   2
  -5   5   4 0.86256 1.50613   1
  -4   5   4 3.70606 1.56019   1
  -4   5   4 1.36885 1.00408   2
  -3   5   4 0.61591 1.45108   1
  -3   5   4 0.54775 1.06885   2
  -2   5   4 105.701 3.93452   1
  -2   5   4 22.9761 1.95494   2
  -1   5   4 3.25863 1.27927   2
  -1   5   4 14.8771 1.56802   1
   0   5   4 5.84560 1.33483   1
   0   5   4 1.57657 1.36210   2
   1   5   4 69.5282 2.58037   1
   1   5   4 20.3720 1.90533   2
   2   5   4 30.9168 1.94430   1
   2   5   4 8.39543 1.66806   2
   3   5   4 2.24807 1.33430   1
   3   5   4 0.36921 1.35679   2
   4   5   4 0.77103 1.03381   1
   4   5   4 -0.8103 0.90380   2
   5   5   4 39.7593 1.90463   1
   5   5   4 6.81355 1.04532   2
   6   5   4 4.23897 1.11504   1
   6   5   4 1.22925 0.83167   2
   7   5   4 -0.7375 1.18719   2
   7   5   4 1.30462 1.00261   1
   8   5   4 2.86673 0.86301   2
   8   5   4 8.38144 1.21195   1
 -23   0   5 -0.8002 1.64747   2
 -23   0   5 0.61757 2.52995   1
 -22   0   5 -1.1907 1.49043   1
 -22   0   5 1.35645 1.63287   2
 -21   0   5 1.65207 1.86102   2
 -21   0   5 -2.4697 1.96817   1
 -20   0   5 0.55284 1.86551   1
 -20   0   5 -4.5602 1.78265   2
 -19   0   5 -1.5590 1.72516   1
 -19   0   5 1.07446 1.74004   2
 -18   0   5 0.51487 1.67867   2
 -18   0   5 -2.3808 1.78888   1
 -17   0   5 -0.2486 1.60656   2
 -17   0   5 0.24647 1.64115   1
 -16   0   5 0.31571 1.31594   2
 -16   0   5 0.19509 1.46733   1
 -15   0   5 -0.9999 1.35846   1
 -15   0   5 -1.5218 1.31670   2
 -14   0   5 1.02107 1.35301   1
 -14   0   5 0.27840 1.23444   2
 -13   0   5 -0.2420 0.98039   2
 -13   0   5 1.45995 1.21817   1
 -12   0   5 0.21544 0.89706   2
 -12   0   5 0.90370 1.08078   1
 -11   0   5 -0.4622 0.97544   1
 -11   0   5 0.92655 0.91347   2
 -10   0   5 -0.0737 1.07805   1
 -10   0   5 0.64577 0.75052   2
  -9   0   5 1.32904 0.97416   1
  -9   0   5 1.15492 0.76450   2
  -8   0   5 -0.0093 0.71745   2
  -8   0   5 0.41635 0.95898   1
  -7   0   5 -0.0585 0.86110   1
  -7   0   5 -0.6799 0.70530   2
  -6   0   5 0.65919 0.90958   1
  -6   0   5 -1.0099 0.69705   2
  -5   0   5 -0.0618 0.73966   1
  -5   0   5 0.61259 0.62224   2
  -4   0   5 -1.1980 0.67349   1
  -4   0   5 -0.3232 0.54199   2
  -3   0   5 -0.1942 0.66243   1
  -3   0   5 0.06931 0.59392   2
  -2   0   5 0.25903 0.55209   2
  -2   0   5 0.61698 0.73419   1
  -1   0   5 -0.2175 0.67116   2
  -1   0   5 -0.2819 0.68227   1
   0   0   5 0.33382 0.61452   1
   0   0   5 -0.4054 0.69581   2
   1   0   5 1.04842 0.82515   2
   1   0   5 -0.6321 0.68143   1
   2   0   5 -0.4820 0.76667   1
   2   0   5 0.03091 0.79013   2
   3   0   5 0.04245 0.77699   2
   3   0   5 -0.8313 0.91453   1
   4   0   5 0.40276 0.84269   1
   4   0   5 -0.0227 0.92898   2
   5   0   5 -0.0938 0.88709   1
   5   0   5 -0.8717 0.86456   2
   6   0   5 1.08302 0.93139   1
   6   0   5 -0.4757 1.01341   2
   7   0   5 -1.1927 0.98768   2
   7   0   5 -0.7111 0.95159   1
   8   0   5 -0.8584 0.96170   1
   8   0   5 0.46455 1.02461   2
   9   0   5 1.05339 1.11362   2
   9   0   5 1.08838 1.34346   1
  10   0   5 -0.1695 1.12519   2
  10   0   5 0.64863 1.29269   1
  11   0   5 -0.7010 1.60389   1
  11   0   5 -0.5212 1.33842   2
  12   0   5 -0.3354 1.70658   1
  12   0   5 2.46989 1.59425   2
  13   0   5 -0.7309 1.94266   2
  13   0   5 -0.0528 1.91464   1
  14   0   5 0.49899 1.43572   2
  14   0   5 1.40201 1.78023   1
  15   0   5 -0.4201 1.82712   1
  15   0   5 -1.2520 1.57598   2
  16   0   5 0.80070 1.76800   1
  16   0   5 1.21764 1.53028   2
  17   0   5 -1.3738 1.68135   1
  17   0   5 0.21816 1.43980   2
  18   0   5 0.18319 1.56245   2
 -22   1   5 29.8185 3.45800   2
 -22   1   5 122.841 8.91547   1
 -21   1   5 2.15455 1.15914   2
 -21   1   5 6.16048 1.31200   1
 -20   1   5 7.37859 1.50270   1
 -20   1   5 1.54980 1.15829   2
 -19   1   5 6.29352 1.28821   1
 -19   1   5 1.37817 1.07664   2
 -18   1   5 121.384 3.10121   1
 -18   1   5 33.5957 1.98438   2
 -17   1   5 7.99289 1.20083   2
 -17   1   5 35.2608 1.77638   1
 -16   1   5 4.46162 1.04044   2
 -16   1   5 18.4485 1.37828   1
 -15   1   5 2.37686 0.87916   2
 -15   1   5 5.56435 1.12141   1
 -14   1   5 41.0550 1.44214   2
 -14   1   5 147.768 2.77100   1
 -13   1   5 52.7215 1.62531   1
 -13   1   5 17.0286 1.06923   2
 -12   1   5 7.93731 0.90593   2
 -12   1   5 36.7323 1.43770   1
 -11   1   5 58.7757 1.74221   2
 -11   1   5 233.111 3.62050   1
 -10   1   5 3.37403 0.85621   1
 -10   1   5 1.68746 0.72615   2
  -9   1   5 24.3155 1.42039   1
  -9   1   5 6.84787 0.76843   2
  -8   1   5 13.3827 0.93378   2
  -8   1   5 41.0108 1.37368   1
  -7   1   5 0.64493 0.59822   2
  -7   1   5 2.01287 0.69678   1
  -6   1   5 71.8909 1.73368   2
  -6   1   5 278.908 5.03258   1
  -5   1   5 19.0641 1.13599   2
  -5   1   5 58.7073 1.59051   1
  -4   1   5 67.1726 1.57146   2
  -4   1   5 273.724 3.87458   1
  -3   1   5 473.987 7.36441   1
  -3   1   5 118.668 2.11745   2
  -2   1   5 121.932 2.17605   1
  -2   1   5 30.9833 1.12448   2
  -1   1   5 103.689 2.06304   1
  -1   1   5 28.5726 0.99399   2
   0   1   5 21.4274 0.99816   1
   0   1   5 5.92347 0.63596   2
   1   1   5 1391.21 16.7752   1
   1   1   5 341.747 5.32256   2
   2   1   5 17.2566 1.10205   2
   2   1   5 56.2730 1.60881   1
   3   1   5 37.1349 1.37593   1
   3   1   5 14.0331 1.05886   2
   4   1   5 64.0257 1.67943   2
   4   1   5 251.688 3.76318   1
   5   1   5 84.3853 1.89690   2
   5   1   5 331.962 4.37962   1
   6   1   5 29.6629 1.56047   1
   6   1   5 8.86982 0.92703   2
   7   1   5 16.1443 1.05059   2
   7   1   5 47.6562 1.53707   1
   8   1   5 10.4327 0.96582   1
   8   1   5 2.77355 0.77494   2
   9   1   5 2.17371 0.83813   1
   9   1   5 0.49791 0.77066   2
  10   1   5 0.47735 0.90230   1
  10   1   5 0.58355 0.80972   2
  11   1   5 11.7314 1.23296   1
  11   1   5 3.55211 0.98761   2
  12   1   5 49.8922 1.77291   2
  12   1   5 213.396 3.89731   1
  13   1   5 2.61347 1.24906   1
  13   1   5 0.67732 1.05829   2
  14   1   5 40.4716 2.15154   1
  14   1   5 8.64355 1.20028   2
  15   1   5 -0.4095 1.15784   2
  15   1   5 2.36199 1.34459   1
  16   1   5 0.73402 1.24927   1
  16   1   5 -0.4339 1.10747   2
  17   1   5 5.12798 1.44114   1
  17   1   5 2.14621 1.09971   2
  18   1   5 0.99588 1.31080   1
  18   1   5 0.58832 1.24760   2
 -21   2   5 1.26553 1.16145   2
 -21   2   5 3.18670 1.38927   1
 -20   2   5 39.0100 2.15397   1
 -20   2   5 10.5021 1.19930   2
 -19   2   5 2.88392 1.07144   2
 -19   2   5 0.37101 1.03039   1
 -18   2   5 11.8886 1.23328   1
 -18   2   5 0.89754 0.96548   2
 -17   2   5 3.54258 0.96933   1
 -17   2   5 0.19114 0.91686   2
 -16   2   5 8.39485 1.04020   2
 -16   2   5 28.2135 1.55457   1
 -15   2   5 8.92740 1.00758   2
 -15   2   5 34.8096 1.58716   1
 -14   2   5 44.4205 1.76604   1
 -14   2   5 10.0093 1.05128   2
 -13   2   5 31.2266 1.64967   1
 -13   2   5 8.56149 1.02904   2
 -12   2   5 2.22986 0.86647   1
 -12   2   5 -0.4028 0.74686   2
 -11   2   5 150.249 2.81622   1
 -11   2   5 41.0471 1.49313   2
 -10   2   5 35.7188 1.50693   1
 -10   2   5 8.61536 0.93341   2
  -9   2   5 221.473 3.16576   1
  -9   2   5 59.4847 1.64158   2
  -8   2   5 29.9631 1.53479   1
  -8   2   5 5.17396 0.86403   2
  -7   2   5 1.61816 0.82015   2
  -7   2   5 15.9967 1.17049   1
  -6   2   5 6.31635 0.96096   2
  -6   2   5 28.8471 1.56970   1
  -5   2   5 30.1197 1.49118   2
  -5   2   5 110.403 2.59339   1
  -4   2   5 55.1998 1.94196   1
  -4   2   5 17.3317 1.28360   2
  -3   2   5 0.81480 0.77478   2
  -3   2   5 4.83239 1.15160   1
  -2   2   5 269.065 4.55961   1
  -2   2   5 68.4364 2.20545   2
  -1   2   5 24.1689 1.58534   2
  -1   2   5 77.1483 2.35455   1
   0   2   5 4.41509 0.88301   2
   0   2   5 22.5122 1.70727   1
   1   2   5 33.9727 1.47877   1
   1   2   5 11.3233 1.11717   2
   2   2   5 4.19172 0.92418   1
   2   2   5 0.58204 0.65018   2
   3   2   5 70.2397 2.14457   1
   3   2   5 20.8921 1.20493   2
   4   2   5 21.4241 1.17503   2
   4   2   5 77.2405 1.96111   1
   5   2   5 81.9502 2.11711   1
   5   2   5 24.9415 1.47147   2
   6   2   5 87.3886 2.00327   1
   6   2   5 22.4337 1.22037   2
   7   2   5 1.63107 0.84058   1
   7   2   5 2.19648 0.78240   2
   8   2   5 28.6361 1.34518   2
   8   2   5 104.990 2.20301   1
   9   2   5 3.84356 0.99124   1
   9   2   5 2.82266 0.93483   2
  10   2   5 4.69227 0.97241   2
  10   2   5 20.1265 1.30605   1
  11   2   5 25.4905 1.49033   2
  11   2   5 114.558 2.45655   1
  12   2   5 -0.1241 1.15140   2
  12   2   5 1.69411 1.04694   1
  13   2   5 7.53562 1.15200   1
  13   2   5 1.73260 1.00585   2
  14   2   5 2.76883 1.03133   1
  14   2   5 -1.0197 0.82842   2
  15   2   5 12.7975 1.69484   1
  15   2   5 2.36079 0.99301   2
  16   2   5 8.01114 1.44677   1
  16   2   5 2.42636 1.09571   2
  17   2   5 0.38685 1.51005   2
  17   2   5 3.12665 1.46071   1
 -20   3   5 6.20124 1.25584   2
 -20   3   5 23.8127 1.96750   1
 -19   3   5 15.5626 1.71863   2
 -19   3   5 54.1158 2.64485   1
 -18   3   5 4.58637 1.02298   1
 -18   3   5 1.47443 0.92043   2
 -17   3   5 -0.2487 0.87400   2
 -17   3   5 0.31589 0.96195   1
 -16   3   5 0.45794 0.85447   2
 -16   3   5 0.63366 0.84313   1
 -15   3   5 26.8087 1.34934   2
 -15   3   5 103.137 2.42390   1
 -14   3   5 88.4380 2.41645   1
 -14   3   5 20.4268 1.39265   2
 -13   3   5 98.9023 2.33043   1
 -13   3   5 26.0775 1.42797   2
 -12   3   5 5.16476 0.97230   2
 -12   3   5 18.6242 1.39365   1
 -11   3   5 355.847 4.99573   1
 -11   3   5 95.7687 2.18935   2
 -10   3   5 4.98996 0.93752   2
 -10   3   5 17.6484 1.37778   1
  -9   3   5 195.040 3.58768   1
  -9   3   5 50.8659 1.89366   2
  -8   3   5 12.4228 1.03823   2
  -8   3   5 44.3187 1.68249   1
  -7   3   5 59.1129 1.82282   1
  -7   3   5 19.6875 1.23480   2
  -6   3   5 128.281 2.61799   1
  -6   3   5 34.4737 1.43650   2
  -5   3   5 5.73745 1.09332   2
  -5   3   5 33.7096 1.57682   1
  -4   3   5 11.3156 1.21410   1
  -4   3   5 3.29338 0.92199   2
  -3   3   5 5.85095 1.06592   1
  -3   3   5 2.61385 0.86861   2
  -2   3   5 -1.0192 0.87841   2
  -2   3   5 2.02718 0.96493   1
  -1   3   5 4.30666 0.85020   2
  -1   3   5 19.7601 1.42500   1
   0   3   5 -0.5536 0.80231   2
   0   3   5 -0.1919 0.96337   1
   1   3   5 7.91727 1.02456   2
   1   3   5 28.0803 1.46792   1
   2   3   5 22.0008 1.31955   2
   2   3   5 73.4297 1.89655   1
   3   3   5 29.8593 1.34767   2
   3   3   5 104.065 2.34112   1
   4   3   5 339.630 4.31921   1
   4   3   5 83.8011 1.97200   2
   5   3   5 2.66661 0.96819   1
   5   3   5 1.77344 0.84235   2
   6   3   5 53.8216 1.76929   2
   6   3   5 205.715 3.62737   1
   7   3   5 22.1184 1.44070   1
   7   3   5 4.81269 0.98973   2
   8   3   5 54.4427 1.90256   1
   8   3   5 13.4470 1.13725   2
   9   3   5 10.3078 1.05654   2
   9   3   5 42.7497 1.85403   1
  10   3   5 9.59486 1.10414   1
  10   3   5 2.42588 0.87286   2
  11   3   5 47.2096 1.84076   1
  11   3   5 10.8304 1.16093   2
  12   3   5 2.74327 0.87695   2
  12   3   5 10.6503 1.14251   1
  13   3   5 0.97368 0.99678   1
  13   3   5 0.53892 0.81057   2
  14   3   5 14.3624 1.43738   1
  14   3   5 2.31422 0.86023   2
  15   3   5 5.69427 0.99828   2
  15   3   5 42.6104 2.77480   1
 -17   4   5 2.19781 0.78642   2
 -17   4   5 9.36306 1.07162   1
 -16   4   5 25.7849 1.68273   2
 -16   4   5 117.879 3.51617   1
 -15   4   5 31.3657 1.53777   2
 -15   4   5 147.064 3.42340   1
 -14   4   5 25.7949 1.56649   2
 -14   4   5 112.881 3.06515   1
 -13   4   5 8.70794 1.02015   2
 -13   4   5 29.6818 1.50685   1
 -12   4   5 43.4780 1.74525   1
 -12   4   5 12.2093 1.19474   2
 -11   4   5 1.42646 0.87343   2
 -11   4   5 3.44584 1.05458   1
 -10   4   5 266.423 4.78549   1
 -10   4   5 61.5401 2.05371   2
  -9   4   5 -0.5218 0.89294   2
  -9   4   5 0.81526 1.12908   1
  -8   4   5 0.73562 0.98515   2
  -8   4   5 2.75079 1.29836   1
  -7   4   5 -0.3401 0.94902   2
  -7   4   5 4.06241 1.15522   1
  -6   4   5 127.216 3.23063   1
  -6   4   5 30.2603 1.89895   2
  -5   4   5 0.90727 1.10212   1
  -5   4   5 1.01693 0.98022   2
  -4   4   5 18.2728 1.61654   1
  -4   4   5 6.88212 1.10318   2
  -3   4   5 6.07825 1.21787   2
  -3   4   5 23.7086 1.61511   1
  -2   4   5 97.8639 2.91082   1
  -2   4   5 23.0772 1.55003   2
  -1   4   5 63.4365 2.02713   2
  -1   4   5 263.198 4.60306   1
   0   4   5 319.030 4.99609   1
   0   4   5 76.2170 2.30027   2
   1   4   5 588.369 8.37029   1
   1   4   5 146.977 3.14856   2
   2   4   5 4.62192 1.09377   2
   2   4   5 24.1744 1.80063   1
   3   4   5 223.260 4.06349   1
   3   4   5 53.9019 1.96649   2
   4   4   5 1.68112 1.06717   2
   4   4   5 4.44986 1.57416   1
   5   4   5 8.65446 1.13635   2
   5   4   5 36.2676 1.86426   1
   6   4   5 86.3036 2.50146   1
   6   4   5 20.6016 1.33799   2
   7   4   5 0.50350 0.81223   2
   7   4   5 0.91757 1.02295   1
   8   4   5 4.44001 1.11566   1
   8   4   5 1.91975 0.76977   2
   9   4   5 21.4396 1.49187   1
   9   4   5 5.20490 0.86309   2
  10   4   5 19.5499 1.25821   2
  10   4   5 96.0744 2.50282   1
  11   4   5 1.79887 0.72571   2
  11   4   5 1.95493 0.97773   1
  12   4   5 -0.0565 0.64633   2
  12   4   5 1.13103 0.97865   1
 -12   5   5 27.3271 1.77261   1
 -12   5   5 5.12099 0.96537   2
 -11   5   5 6.19623 1.06531   2
 -11   5   5 24.6233 1.97966   1
 -10   5   5 7.75203 1.13747   2
 -10   5   5 33.1366 1.80147   1
  -9   5   5 7.04676 1.03724   2
  -9   5   5 30.0647 1.57504   1
  -8   5   5 40.4159 2.21235   1
  -8   5   5 7.74587 1.15663   2
  -7   5   5 -0.6279 0.92480   2
  -7   5   5 3.71183 1.25781   1
  -6   5   5 3.07929 1.10858   2
  -6   5   5 8.84305 2.26574   1
  -5   5   5 53.0872 2.36777   2
  -5   5   5 225.061 6.91373   1
  -4   5   5 32.9168 1.95157   2
  -4   5   5 145.751 5.03661   1
  -3   5   5 35.3614 2.08875   2
  -3   5   5 156.056 4.89273   1
  -2   5   5 -0.8307 1.13933   2
  -2   5   5 -0.1065 1.42908   1
  -1   5   5 45.8013 2.57185   1
  -1   5   5 10.8711 2.31426   2
   0   5   5 79.2189 2.89168   1
   0   5   5 21.5943 2.05717   2
   1   5   5 1.43888 1.84975   2
   1   5   5 0.83254 1.27238   1
   2   5   5 2.73467 1.63865   2
   2   5   5 13.3713 1.64548   1
   3   5   5 6.02594 1.19309   1
   3   5   5 0.87350 1.13647   2
   4   5   5 0.13072 0.95274   2
   4   5   5 3.07257 1.09972   1
   5   5   5 1.09372 1.31248   1
   5   5   5 0.18744 0.89053   2
   6   5   5 8.59695 1.53701   1
   6   5   5 1.23863 1.10278   2
   7   5   5 4.96833 1.27239   1
   7   5   5 -2.0487 1.27665   2
 -23   0   6 148.570 5.99144   2
 -23   0   6 504.384 15.0274   1
 -22   0   6 7.29464 1.77653   2
 -22   0   6 19.8504 2.47408   1
 -21   0   6 2.04785 1.80296   1
 -21   0   6 3.17061 2.74908   2
 -20   0   6 142.786 4.87566   2
 -20   0   6 568.234 13.5284   1
 -19   0   6 2356.35 38.4402   1
 -19   0   6 663.473 12.9348   2
 -18   0   6 1.55307 1.70287   2
 -18   0   6 2.47207 2.02753   1
 -17   0   6 257.245 7.39209   1
 -17   0   6 66.0128 3.47307   2
 -16   0   6 1.78249 1.36498   2
 -16   0   6 11.3838 1.85660   1
 -15   0   6 30.4010 2.32078   2
 -15   0   6 107.452 3.16110   1
 -14   0   6 49.4702 2.13758   2
 -14   0   6 181.175 3.74217   1
 -13   0   6 46.1002 2.16672   1
 -13   0   6 9.71261 1.29857   2
 -12   0   6 1287.27 18.2492   1
 -12   0   6 324.602 5.61729   2
 -11   0   6 3.77319 1.08468   1
 -11   0   6 1.31367 1.05244   2
 -10   0   6 23.7434 1.74489   1
 -10   0   6 7.58094 1.04751   2
  -9   0   6 397.715 6.47479   2
  -9   0   6 1613.70 24.7762   1
  -8   0   6 74.2209 2.87365   1
  -8   0   6 25.2306 1.61804   2
  -7   0   6 987.782 18.2393   2
  -7   0   6 3932.29 67.7817   1
  -6   0   6 275.912 6.11798   1
  -6   0   6 66.6210 2.37095   2
  -5   0   6 6.48142 0.93328   2
  -5   0   6 20.5577 1.43646   1
  -4   0   6 123.609 3.05786   2
  -4   0   6 477.483 9.25059   1
  -3   0   6 1531.72 26.6338   2
  -3   0   6 6178.28 104.453   1
  -2   0   6 37.5980 1.50032   2
  -2   0   6 122.851 3.60794   1
  -1   0   6 296.442 5.50990   1
  -1   0   6 72.5568 1.99967   2
   0   0   6 0.84839 0.76306   1
   0   0   6 1.01419 0.74490   2
   1   0   6 52.6090 2.41097   2
   1   0   6 207.754 4.99076   1
   2   0   6 8.68685 1.19071   2
   2   0   6 29.7720 1.57182   1
   3   0   6 2436.47 34.2304   1
   3   0   6 620.491 10.4099   2
   4   0   6 4053.81 53.7180   1
   4   0   6 1093.56 18.5766   2
   5   0   6 47.1972 2.00670   2
   5   0   6 167.815 3.52430   1
   6   0   6 5.04010 1.14339   1
   6   0   6 1.39583 1.05331   2
   7   0   6 8.94290 1.31181   2
   7   0   6 36.6945 1.95912   1
   8   0   6 69.9729 2.21922   2
   8   0   6 256.105 5.62779   1
   9   0   6 101.975 2.71208   2
   9   0   6 396.206 6.87475   1
  10   0   6 -0.4783 1.26449   2
  10   0   6 2.92558 1.60072   1
  11   0   6 41.6296 3.03489   2
  11   0   6 150.867 4.50511   1
  12   0   6 121.706 4.50527   2
  12   0   6 494.075 10.6514   1
  13   0   6 73.1875 5.37642   1
  13   0   6 21.3605 3.50906   2
  14   0   6 25.9837 2.95844   1
  14   0   6 8.96480 2.19807   2
  15   0   6 1.75270 1.91063   1
  15   0   6 1.78838 1.69148   2
  16   0   6 1.49660 1.61707   2
  16   0   6 12.5549 2.72249   1
  17   0   6 18.9484 2.97211   1
  17   0   6 1.71907 1.64457   2
  18   0   6 146.153 8.71520   1
 -23   1   6 159.846 4.99321   1
 -23   1   6 43.0989 2.30634   2
 -22   1   6 9.31281 1.46448   2
 -22   1   6 33.2682 2.76822   1
 -21   1   6 10.2658 1.52042   2
 -21   1   6 41.4509 2.31160   1
 -20   1   6 24.5713 1.81599   2
 -20   1   6 92.0156 3.02798   1
 -19   1   6 42.0030 1.96459   2
 -19   1   6 168.170 3.64311   1
 -18   1   6 49.5028 2.33381   1
 -18   1   6 11.7549 2.10468   2
 -17   1   6 25.6726 1.61967   2
 -17   1   6 84.8505 2.20119   1
 -16   1   6 130.245 2.86729   2
 -16   1   6 493.145 6.01344   1
 -15   1   6 268.035 4.00570   1
 -15   1   6 70.1881 1.90162   2
 -14   1   6 3.23826 0.92319   2
 -14   1   6 15.1120 1.16109   1
 -13   1   6 431.288 4.97263   1
 -13   1   6 114.329 2.04563   2
 -12   1   6 510.757 5.78556   1
 -12   1   6 132.298 2.27646   2
 -11   1   6 79.0281 1.87737   1
 -11   1   6 25.4754 1.26859   2
 -10   1   6 181.108 3.11219   1
 -10   1   6 46.8951 1.47079   2
  -9   1   6 367.276 5.42560   1
  -9   1   6 95.2844 2.06283   2
  -8   1   6 111.848 2.12101   2
  -8   1   6 435.405 6.09183   1
  -7   1   6 17.1822 1.15530   2
  -7   1   6 56.8506 1.75153   1
  -6   1   6 11.3807 0.89913   2
  -6   1   6 33.1433 1.23938   1
  -5   1   6 402.065 5.51698   2
  -5   1   6 1559.82 18.1740   1
  -4   1   6 368.912 6.33461   1
  -4   1   6 97.7297 2.44918   2
  -3   1   6 46.8986 1.96028   1
  -3   1   6 18.2308 1.45080   2
  -2   1   6 765.413 12.3119   2
  -2   1   6 3053.98 41.7296   1
  -1   1   6 13.3956 0.80294   1
  -1   1   6 4.53455 0.61116   2
   0   1   6 121.908 2.33959   2
   0   1   6 475.593 6.08377   1
   1   1   6 19.8022 1.17267   2
   1   1   6 72.5358 1.82613   1
   2   1   6 82.9713 1.81376   2
   2   1   6 327.796 4.61587   1
   3   1   6 22.6634 1.32770   1
   3   1   6 7.62431 0.89775   2
   4   1   6 38.2571 1.35899   2
   4   1   6 152.867 2.83776   1
   5   1   6 7.23211 0.93866   2
   5   1   6 25.0933 1.33034   1
   6   1   6 45.4937 1.37319   2
   6   1   6 162.978 2.70901   1
   7   1   6 160.667 2.74851   1
   7   1   6 44.4714 1.42137   2
   8   1   6 6.96665 0.91853   2
   8   1   6 23.4728 1.36421   1
   9   1   6 0.10091 0.82720   2
   9   1   6 1.23783 0.92111   1
  10   1   6 1.32544 1.00806   2
  10   1   6 9.71690 1.20842   1
  11   1   6 2.93114 1.14900   1
  11   1   6 0.63268 0.92341   2
  12   1   6 34.7732 1.98470   1
  12   1   6 7.63792 1.20534   2
  13   1   6 10.5368 1.45869   1
  13   1   6 1.63636 1.08134   2
  14   1   6 28.1462 1.76524   1
  14   1   6 6.92351 1.24824   2
  15   1   6 -0.1434 1.40899   1
  15   1   6 1.64099 1.22167   2
  16   1   6 2.43127 1.12767   2
  16   1   6 5.12387 1.46445   1
  17   1   6 -1.4630 1.27216   2
  17   1   6 0.39380 1.39602   1
 -22   2   6 35.6399 2.34016   1
 -22   2   6 8.46494 1.59107   2
 -21   2   6 5.45932 1.28230   1
 -21   2   6 1.52443 1.14695   2
 -20   2   6 7.84338 1.11151   2
 -20   2   6 32.7919 1.92253   1
 -19   2   6 1.13469 0.99459   2
 -19   2   6 2.85275 1.08764   1
 -18   2   6 1.39991 1.00635   2
 -18   2   6 6.23890 1.20764   1
 -17   2   6 498.512 6.61687   1
 -17   2   6 132.489 2.58680   2
 -16   2   6 3.36733 1.00606   2
 -16   2   6 5.81718 1.09723   1
 -15   2   6 39.0847 1.70798   1
 -15   2   6 10.8474 1.12215   2
 -14   2   6 50.3976 1.62207   2
 -14   2   6 167.768 3.12092   1
 -13   2   6 25.4380 1.45902   2
 -13   2   6 85.1509 2.18579   1
 -12   2   6 48.4188 1.52308   2
 -12   2   6 183.267 2.89153   1
 -11   2   6 24.3504 1.40741   1
 -11   2   6 5.97544 0.90145   2
 -10   2   6 2.09947 0.77200   2
 -10   2   6 2.86009 0.81716   1
  -9   2   6 1.71420 0.80013   1
  -9   2   6 1.13193 0.68676   2
  -8   2   6 0.47942 0.67022   2
  -8   2   6 4.90400 0.92893   1
  -7   2   6 106.438 2.24562   2
  -7   2   6 415.837 6.01556   1
  -6   2   6 263.867 4.26863   2
  -6   2   6 991.893 12.0651   1
  -5   2   6 1001.00 12.2031   1
  -5   2   6 265.019 4.30386   2
  -4   2   6 346.773 5.96023   2
  -4   2   6 1369.44 19.7982   1
  -3   2   6 103.602 2.91711   2
  -3   2   6 397.292 6.49621   1
  -2   2   6 924.780 15.1878   1
  -2   2   6 232.720 4.31316   2
  -1   2   6 6.29331 1.19150   1
  -1   2   6 2.03591 0.89951   2
   0   2   6 22.1889 1.36103   2
   0   2   6 72.3169 1.97819   1
   1   2   6 4.44641 0.79693   2
   1   2   6 17.9162 1.27359   1
   2   2   6 61.1765 1.89510   1
   2   2   6 16.1851 1.13423   2
   3   2   6 7.42122 0.91743   2
   3   2   6 30.6623 1.41426   1
   4   2   6 1.42768 0.73174   2
   4   2   6 5.01655 0.93706   1
   5   2   6 471.904 5.31355   1
   5   2   6 118.632 2.25743   2
   6   2   6 27.5326 1.32561   2
   6   2   6 101.801 2.14307   1
   7   2   6 29.0421 1.42344   1
   7   2   6 8.24045 0.93254   2
   8   2   6 141.692 2.58176   1
   8   2   6 36.0732 1.47927   2
   9   2   6 65.7938 1.87920   1
   9   2   6 16.0886 1.24214   2
  10   2   6 154.557 2.85190   1
  10   2   6 41.3102 1.63990   2
  11   2   6 215.888 3.95257   1
  11   2   6 51.1903 1.96404   2
  12   2   6 84.1749 2.41840   1
  12   2   6 17.6133 1.29922   2
  13   2   6 1.55363 0.88032   2
  13   2   6 2.35033 1.05898   1
  14   2   6 16.3663 1.61073   1
  14   2   6 3.12423 0.98778   2
  15   2   6 1.61936 1.25680   1
  15   2   6 1.69357 1.03496   2
  16   2   6 13.9651 1.49319   1
  16   2   6 4.38312 1.26417   2
 -20   3   6 0.02858 0.88691   2
 -20   3   6 2.07308 0.86176   1
 -19   3   6 19.0312 1.60236   1
 -19   3   6 5.88609 1.04001   2
 -18   3   6 2.13319 0.92681   2
 -18   3   6 9.59625 1.19048   1
 -17   3   6 10.0642 1.15427   2
 -17   3   6 41.6777 1.77595   1
 -16   3   6 11.4676 1.16941   2
 -16   3   6 42.0511 1.76264   1
 -15   3   6 22.9539 1.41669   2
 -15   3   6 89.5690 2.30345   1
 -14   3   6 33.1164 1.85380   2
 -14   3   6 119.470 2.92488   1
 -13   3   6 4.20354 0.99476   1
 -13   3   6 3.03817 0.89296   2
 -12   3   6 29.4228 1.51321   2
 -12   3   6 106.670 2.43494   1
 -11   3   6 1.07696 1.00988   1
 -11   3   6 1.05437 0.82624   2
 -10   3   6 28.6895 1.50017   2
 -10   3   6 90.1102 2.29200   1
  -9   3   6 89.8550 2.12426   2
  -9   3   6 358.297 5.21445   1
  -8   3   6 1.78137 0.84603   2
  -8   3   6 1.45208 0.99405   1
  -7   3   6 80.9663 2.07951   1
  -7   3   6 23.2101 1.31073   2
  -6   3   6 318.550 4.36794   1
  -6   3   6 79.1614 2.02597   2
  -5   3   6 8.95529 0.98565   2
  -5   3   6 31.4654 1.50370   1
  -4   3   6 7.09282 1.03358   1
  -4   3   6 2.34768 0.92912   2
  -3   3   6 66.3326 2.09981   1
  -3   3   6 19.5036 1.32047   2
  -2   3   6 -1.6812 0.97545   1
  -2   3   6 0.80959 0.86857   2
  -1   3   6 1.06430 0.84733   2
  -1   3   6 5.68025 1.21532   1
   0   3   6 3.17807 0.86150   2
   0   3   6 9.81912 1.10690   1
   1   3   6 182.388 3.03521   1
   1   3   6 46.5344 1.65857   2
   2   3   6 5.91122 1.01276   1
   2   3   6 1.34974 0.77560   2
   3   3   6 119.210 2.45252   1
   3   3   6 34.4982 1.58052   2
   4   3   6 0.34799 0.83043   2
   4   3   6 2.64746 0.99746   1
   5   3   6 227.652 3.70752   2
   5   3   6 891.128 9.55794   1
   6   3   6 26.8381 1.52277   2
   6   3   6 98.4444 2.38774   1
   7   3   6 34.3383 1.72223   1
   7   3   6 8.92215 1.10282   2
   8   3   6 3.23671 0.96478   1
   8   3   6 1.70822 0.88566   2
   9   3   6 8.86722 1.07042   2
   9   3   6 34.6359 1.69956   1
  10   3   6 74.9436 2.25780   1
  10   3   6 16.0147 1.19169   2
  11   3   6 42.1890 1.85057   1
  11   3   6 8.71675 1.06773   2
  12   3   6 3.03243 0.94686   2
  12   3   6 16.5596 1.34448   1
  13   3   6 -0.9247 0.79548   2
  13   3   6 1.50367 0.95747   1
  14   3   6 0.27956 0.91583   2
  14   3   6 3.50756 1.45618   1
 -17   4   6 0.29499 0.72995   2
 -17   4   6 1.35230 0.72509   1
 -16   4   6 0.88259 0.87930   2
 -16   4   6 3.16997 0.86779   1
 -15   4   6 10.2245 1.13274   2
 -15   4   6 46.8210 1.88047   1
 -14   4   6 28.6869 1.53545   1
 -14   4   6 5.98584 1.08660   2
 -13   4   6 48.3896 1.88236   1
 -13   4   6 10.1317 1.16520   2
 -12   4   6 9.18468 1.13945   1
 -12   4   6 3.27602 0.94636   2
 -11   4   6 144.952 3.55036   1
 -11   4   6 32.9538 1.80625   2
 -10   4   6 37.2235 1.96175   1
 -10   4   6 6.53777 1.16920   2
  -9   4   6 39.0512 1.86129   2
  -9   4   6 158.648 3.42935   1
  -8   4   6 67.2627 2.42803   1
  -8   4   6 19.6923 1.73068   2
  -7   4   6 25.1948 1.58601   2
  -7   4   6 100.947 2.66268   1
  -6   4   6 7.40509 1.33575   1
  -6   4   6 1.72593 1.03971   2
  -5   4   6 4.81391 1.38042   1
  -5   4   6 1.94883 1.18309   2
  -4   4   6 1.31886 1.18578   1
  -4   4   6 1.53643 1.00056   2
  -3   4   6 177.133 3.59788   1
  -3   4   6 43.4117 1.99913   2
  -2   4   6 2.32946 1.02765   2
  -2   4   6 14.2509 1.56479   1
  -1   4   6 3.50873 1.16317   2
  -1   4   6 15.0877 1.54973   1
   0   4   6 425.663 6.87955   1
   0   4   6 110.057 2.93079   2
   1   4   6 44.3549 1.81733   2
   1   4   6 165.475 3.42006   1
   2   4   6 6.61083 1.24020   1
   2   4   6 1.93906 1.11854   2
   3   4   6 1.95854 1.22636   1
   3   4   6 0.74606 1.05204   2
   4   4   6 0.81646 1.05248   1
   4   4   6 1.03912 0.94717   2
   5   4   6 61.3586 2.27322   1
   5   4   6 16.2114 1.29089   2
   6   4   6 0.26031 0.87934   2
   6   4   6 -0.0990 0.95372   1
   7   4   6 1.62956 0.85845   2
   7   4   6 5.79813 1.12663   1
   8   4   6 20.3056 1.49365   1
   8   4   6 4.34339 0.83653   2
   9   4   6 1.31090 0.72488   2
   9   4   6 6.22181 1.01063   1
  10   4   6 4.51474 1.02501   1
  10   4   6 2.02051 0.71222   2
  11   4   6 20.3703 1.27920   2
  11   4   6 92.6183 2.51146   1
 -12   5   6 4.55627 1.20525   1
 -12   5   6 2.32512 0.92334   2
 -11   5   6 61.5840 2.80233   1
 -11   5   6 13.9299 1.54493   2
 -10   5   6 9.64450 1.24706   1
 -10   5   6 2.63383 0.88098   2
  -9   5   6 5.40321 1.12113   2
  -9   5   6 19.0625 1.51838   1
  -8   5   6 0.37040 1.26372   1
  -8   5   6 0.30448 0.84596   2
  -7   5   6 40.4309 2.50124   1
  -7   5   6 6.24670 1.16667   2
  -6   5   6 5.29832 1.31087   2
  -6   5   6 32.0093 3.13680   1
  -5   5   6 14.8452 1.92667   1
  -5   5   6 3.85043 1.34104   2
  -4   5   6 169.169 5.25192   1
  -4   5   6 37.2716 2.36983   2
  -3   5   6 51.6565 2.74616   2
  -3   5   6 216.401 5.81472   1
  -2   5   6 2.78132 1.23046   2
  -2   5   6 2.25824 1.44286   1
  -1   5   6 55.3128 2.91090   1
  -1   5   6 20.9718 1.75774   2
   0   5   6 7.30024 1.89032   1
   0   5   6 0.20624 1.34939   2
   1   5   6 2.03976 1.31946   2
   1   5   6 0.72721 1.15649   1
   2   5   6 -0.6304 1.01398   2
   2   5   6 0.16505 0.99045   1
   3   5   6 1.19495 0.94256   1
   3   5   6 -0.5828 0.91004   2
   4   5   6 7.05266 1.05547   2
   4   5   6 23.0793 1.72393   1
   5   5   6 1.48104 1.50126   2
   5   5   6 9.37633 1.43320   1
   6   5   6 10.3786 1.56806   1
   6   5   6 3.63368 1.16311   2
 -23   0   7 -2.6910 1.89138   1
 -23   0   7 -0.6303 1.37739   2
 -22   0   7 1.12536 1.58918   1
 -22   0   7 1.48741 1.61813   2
 -21   0   7 0.10032 1.67632   1
 -21   0   7 0.08450 1.92384   2
 -20   0   7 -0.9992 1.76609   1
 -20   0   7 -0.0015 1.79015   2
 -19   0   7 2.04192 1.83656   2
 -19   0   7 1.75172 1.72203   1
 -18   0   7 -1.6242 1.61311   2
 -18   0   7 -0.0031 1.80918   1
 -17   0   7 1.39825 1.49837   1
 -17   0   7 0.93672 1.39473   2
 -16   0   7 2.22283 1.41960   2
 -16   0   7 0.32973 1.24291   1
 -15   0   7 1.37657 1.21128   2
 -15   0   7 1.09582 1.22962   1
 -14   0   7 -2.4344 1.11067   1
 -14   0   7 -2.0351 1.11257   2
 -13   0   7 -1.1686 0.92980   2
 -13   0   7 -0.5406 1.00923   1
 -12   0   7 -0.2148 0.85268   2
 -12   0   7 -1.8629 1.04609   1
 -11   0   7 -0.0723 1.00770   1
 -11   0   7 -0.5877 0.87485   2
 -10   0   7 0.52411 0.86796   2
 -10   0   7 -0.1872 0.92831   1
  -9   0   7 -1.0036 0.80919   2
  -9   0   7 0.93952 0.99064   1
  -8   0   7 -0.2510 0.75110   2
  -8   0   7 0.04988 0.89322   1
  -7   0   7 -1.0694 0.91607   2
  -7   0   7 0.59037 0.94450   1
  -6   0   7 1.40032 0.74906   2
  -6   0   7 0.99188 0.84653   1
  -5   0   7 0.02049 0.76461   1
  -5   0   7 0.07411 0.64456   2
  -4   0   7 0.07318 0.54738   2
  -4   0   7 0.53313 0.71590   1
  -3   0   7 1.20756 0.66806   1
  -3   0   7 0.95517 0.59355   2
  -2   0   7 0.34003 0.86392   1
  -2   0   7 1.22256 0.65496   2
  -1   0   7 -0.0566 0.71088   1
  -1   0   7 -1.1460 0.64137   2
   0   0   7 -0.1266 0.77556   2
   0   0   7 0.66696 0.83622   1
   1   0   7 0.43870 1.01260   1
   1   0   7 0.10329 0.87446   2
   2   0   7 -0.3313 0.82883   2
   2   0   7 0.01222 0.86970   1
   3   0   7 -0.4097 0.81340   2
   3   0   7 -0.1196 0.86706   1
   4   0   7 -0.1409 0.92635   2
   4   0   7 -0.6877 0.94008   1
   5   0   7 -0.1761 0.96258   2
   5   0   7 1.34128 1.04640   1
   6   0   7 -1.4867 1.01351   1
   6   0   7 -0.2699 0.96209   2
   7   0   7 -0.4760 1.10662   1
   7   0   7 -0.1199 1.03653   2
   8   0   7 2.30338 1.25277   1
   8   0   7 0.99219 1.15252   2
   9   0   7 -0.2087 1.27316   2
   9   0   7 1.22936 1.63070   1
  10   0   7 1.32403 1.38162   2
  10   0   7 0.80166 1.56956   1
  11   0   7 -1.5985 1.82308   1
  11   0   7 -1.0730 1.41565   2
  12   0   7 -1.8082 2.00270   1
  12   0   7 0.04804 1.67182   2
  13   0   7 1.77370 1.99900   1
  13   0   7 -1.0690 1.59146   2
  14   0   7 -0.6734 1.68700   2
  14   0   7 -0.1423 1.80953   1
  15   0   7 -3.7632 2.19612   1
  15   0   7 1.60619 1.77225   2
  16   0   7 0.45834 1.90742   1
  16   0   7 0.52401 1.60621   2
  17   0   7 -0.6343 1.67418   2
  17   0   7 3.05158 2.81691   1
 -23   1   7 5.52826 1.17966   2
 -23   1   7 36.8432 2.52817   1
 -22   1   7 36.4161 1.94848   2
 -22   1   7 134.357 4.05487   1
 -21   1   7 51.0179 2.47484   2
 -21   1   7 183.003 4.57229   1
 -20   1   7 30.4710 2.00542   2
 -20   1   7 112.885 3.32039   1
 -19   1   7 66.5887 2.35850   2
 -19   1   7 261.878 4.68747   1
 -18   1   7 89.7819 2.59530   1
 -18   1   7 20.5921 1.63668   2
 -17   1   7 19.2518 1.48316   1
 -17   1   7 6.32521 1.13489   2
 -16   1   7 417.669 5.32309   1
 -16   1   7 110.884 2.41674   2
 -15   1   7 293.054 4.61907   1
 -15   1   7 77.1145 2.08466   2
 -14   1   7 2.99154 0.82683   2
 -14   1   7 5.13102 0.98595   1
 -13   1   7 84.8451 1.92020   1
 -13   1   7 24.9274 1.27751   2
 -12   1   7 141.815 2.27340   1
 -12   1   7 44.4871 1.56013   2
 -11   1   7 1177.64 11.2623   1
 -11   1   7 299.144 3.91538   2
 -10   1   7 7.82905 0.89620   1
 -10   1   7 2.99985 0.76151   2
  -9   1   7 887.712 10.7280   1
  -9   1   7 226.444 3.57106   2
  -8   1   7 56.6984 1.73534   1
  -8   1   7 19.2439 1.25736   2
  -7   1   7 6.48924 0.81272   2
  -7   1   7 24.7192 1.24046   1
  -6   1   7 8.29827 0.81993   1
  -6   1   7 3.78332 0.60092   2
  -5   1   7 683.026 10.0713   2
  -5   1   7 2660.59 36.7185   1
  -4   1   7 219.769 4.11172   1
  -4   1   7 50.1921 2.16646   2
  -3   1   7 0.64254 0.71627   2
  -3   1   7 -0.0627 0.82990   1
  -2   1   7 2336.63 31.1629   1
  -2   1   7 597.996 8.89482   2
  -1   1   7 24.4115 1.32907   2
  -1   1   7 81.6875 2.28895   1
   0   1   7 143.895 2.49552   2
   0   1   7 597.331 7.66868   1
   1   1   7 11.7067 0.96575   2
   1   1   7 36.6439 1.37292   1
   2   1   7 54.3062 1.56709   2
   2   1   7 208.714 3.57038   1
   3   1   7 90.7613 2.16623   2
   3   1   7 335.655 4.74141   1
   4   1   7 196.824 3.07554   2
   4   1   7 772.683 9.00296   1
   5   1   7 33.4625 1.43122   1
   5   1   7 11.8344 0.89630   2
   6   1   7 38.4445 1.38392   2
   6   1   7 138.404 2.54559   1
 -12   1   7 163.029 15.4773  -2
   6   1   7 163.029 15.4773   1
   7   1   7 9.05165 0.92247   2
   7   1   7 36.1294 1.50388   1
 -13   1   7 62.7527 12.0329  -2
   7   1   7 62.7527 12.0329   1
   8   1   7 0.65198 0.81697   2
   8   1   7 1.62248 0.97022   1
 -14   1   7 -4.1972 10.3660  -2
   8   1   7 -4.1972 10.3660   1
   9   1   7 418.135 5.20792   1
   9   1   7 109.518 2.56514   2
 -15   1   7 502.418 28.6066  -2
   9   1   7 502.418 28.6066   1
  10   1   7 257.962 4.19358   1
  10   1   7 62.1249 1.91872   2
  11   1   7 24.5532 1.56906   2
  11   1   7 87.4401 3.05023   1
  12   1   7 13.1687 1.31991   2
  12   1   7 50.1817 2.35384   1
  13   1   7 2.18542 1.22460   1
  13   1   7 2.60838 1.06045   2
  14   1   7 7.12393 1.60343   1
  14   1   7 1.46756 1.20738   2
  15   1   7 3.64837 1.20482   2
  15   1   7 15.1501 1.71854   1
  16   1   7 14.2845 2.10598   1
  16   1   7 3.24477 1.38076   2
 -22   2   7 0.67436 1.05450   2
 -22   2   7 2.86437 1.35088   1
 -21   2   7 -0.7919 1.09539   1
 -21   2   7 0.81483 1.10695   2
 -20   2   7 1.52929 1.01051   1
 -20   2   7 -2.3494 0.97868   2
 -19   2   7 37.0191 1.92800   1
 -19   2   7 8.94735 1.19046   2
 -18   2   7 32.0646 1.66976   1
 -18   2   7 7.99997 1.18523   2
 -17   2   7 68.2679 1.98420   2
 -17   2   7 257.049 4.16096   1
 -16   2   7 147.860 2.92802   1
 -16   2   7 40.3023 1.66261   2
 -15   2   7 22.1046 1.41081   2
 -15   2   7 86.8963 2.24082   1
 -14   2   7 64.8831 1.90397   2
 -14   2   7 245.594 3.56564   1
 -13   2   7 65.1698 1.82140   2
 -13   2   7 224.268 3.43549   1
 -12   2   7 548.622 5.93350   1
 -12   2   7 135.413 2.29746   2
 -11   2   7 1.84620 0.78433   2
 -11   2   7 2.90909 0.87013   1
 -10   2   7 0.34568 0.72931   2
 -10   2   7 2.51507 0.85909   1
  -9   2   7 29.1502 1.43164   1
  -9   2   7 9.28420 0.94229   2
  -8   2   7 1.42799 0.71175   2
  -8   2   7 4.31907 0.80208   1
  -7   2   7 26.4685 1.33664   2
  -7   2   7 97.1016 2.34342   1
  -6   2   7 2.05331 0.77157   2
  -6   2   7 1.28493 0.76096   1
  -5   2   7 29.0445 1.41021   1
  -5   2   7 8.07868 0.97297   2
  -4   2   7 1374.42 17.2071   1
  -4   2   7 341.539 5.32966   2
  -3   2   7 154.784 2.94397   2
  -3   2   7 585.932 8.99911   1
  -2   2   7 4.75586 0.76766   2
  -2   2   7 12.2281 1.19048   1
  -1   2   7 833.778 10.6329   1
  -1   2   7 211.551 3.60560   2
   0   2   7 5.05100 0.89441   2
   0   2   7 17.9232 1.28975   1
   1   2   7 47.8678 1.48878   2
   1   2   7 187.296 3.29441   1
   2   2   7 12.4736 0.95048   2
   2   2   7 44.4816 1.47356   1
   3   2   7 7.90384 0.95563   1
   3   2   7 2.88753 0.74482   2
   4   2   7 61.5586 1.61532   2
   4   2   7 230.224 3.16565   1
   5   2   7 143.570 2.49618   1
   5   2   7 40.3722 1.59587   2
   6   2   7 8.55983 0.95557   2
   6   2   7 30.4018 1.49200   1
   7   2   7 44.9371 1.57474   2
   7   2   7 169.681 2.84686   1
   8   2   7 77.2515 2.09977   2
   8   2   7 323.328 4.19650   1
   9   2   7 15.5892 1.41542   1
   9   2   7 6.87396 1.00330   2
  10   2   7 8.57419 1.29908   1
  10   2   7 2.27933 0.99104   2
  11   2   7 22.1622 1.50014   1
  11   2   7 3.99836 1.14348   2
  12   2   7 0.81058 1.04998   1
  12   2   7 0.35885 0.83342   2
  13   2   7 0.31321 0.95684   2
  13   2   7 11.0211 1.40050   1
  14   2   7 5.89513 1.10390   2
  14   2   7 29.2455 1.91287   1
  15   2   7 1.40792 1.16946   2
  15   2   7 2.98975 1.21939   1
 -20   3   7 13.0262 1.60282   2
 -20   3   7 61.1906 2.55750   1
 -19   3   7 2.59632 0.84077   2
 -19   3   7 3.83018 1.00856   1
 -18   3   7 16.0967 1.32577   1
 -18   3   7 3.43329 0.89616   2
 -17   3   7 95.9859 2.39827   1
 -17   3   7 24.8780 1.50647   2
 -16   3   7 14.0124 1.26808   2
 -16   3   7 55.4822 1.88968   1
 -15   3   7 31.0172 1.64186   1
 -15   3   7 7.67891 1.06266   2
 -14   3   7 57.3356 2.17903   1
 -14   3   7 11.9727 1.39624   2
 -13   3   7 3.27163 1.01279   2
 -13   3   7 11.3291 1.26262   1
 -12   3   7 37.3188 1.73562   2
 -12   3   7 139.596 2.98215   1
 -11   3   7 179.667 3.14647   2
 -11   3   7 704.381 8.87779   1
 -10   3   7 3.49775 0.91324   2
 -10   3   7 8.52251 1.22863   1
  -9   3   7 38.8960 1.73043   2
  -9   3   7 157.130 3.19648   1
  -8   3   7 777.965 9.31825   1
  -8   3   7 202.174 3.65199   2
  -7   3   7 139.223 2.80209   2
  -7   3   7 522.648 6.63741   1
  -6   3   7 15.5804 1.44624   1
  -6   3   7 5.12125 1.03004   2
  -5   3   7 7.92040 1.07320   2
  -5   3   7 32.6820 1.68155   1
  -4   3   7 192.253 3.40426   1
  -4   3   7 49.0386 1.84033   2
  -3   3   7 20.7914 1.49349   1
  -3   3   7 6.69014 1.05778   2
  -2   3   7 249.743 4.03953   1
  -2   3   7 62.6059 1.88942   2
  -1   3   7 25.8130 1.61773   1
  -1   3   7 5.78577 0.97860   2
   0   3   7 130.920 2.76470   1
   0   3   7 36.0659 1.76373   2
   1   3   7 251.924 3.93336   2
   1   3   7 989.778 11.5145   1
   2   3   7 237.683 4.17043   1
   2   3   7 60.2275 2.20018   2
   3   3   7 274.538 4.15535   2
   3   3   7 1101.62 11.5065   1
   4   3   7 49.0590 1.94557   1
   4   3   7 14.5982 1.36074   2
   5   3   7 277.633 4.45344   1
   5   3   7 75.4190 2.22378   2
   6   3   7 173.670 3.41029   1
   6   3   7 44.7806 1.75156   2
   7   3   7 14.9629 1.22656   2
   7   3   7 50.7859 2.06370   1
   8   3   7 -0.0631 0.83674   2
   8   3   7 -0.1248 0.97683   1
   9   3   7 19.3813 1.50175   1
   9   3   7 6.86929 1.02567   2
  10   3   7 1.01688 0.88958   2
  10   3   7 7.16018 1.16246   1
  11   3   7 11.5762 1.29737   1
  11   3   7 3.45496 0.87025   2
  12   3   7 0.88096 1.01981   1
  12   3   7 0.61274 0.81766   2
  13   3   7 -0.1368 1.00312   1
  13   3   7 0.17488 0.83160   2
  14   3   7 6.99515 1.02814   2
  14   3   7 29.1115 2.72204   1
 -17   4   7 1.08707 0.71371   2
 -17   4   7 1.43959 0.78093   1
 -16   4   7 214.308 4.02762   1
 -16   4   7 59.1544 1.90320   2
 -15   4   7 -0.5545 0.85545   2
 -15   4   7 0.60843 0.83260   1
 -14   4   7 7.41711 1.19480   1
 -14   4   7 1.47549 1.03994   2
 -13   4   7 30.0290 1.67000   1
 -13   4   7 6.57839 1.10087   2
 -12   4   7 27.3834 1.63048   2
 -12   4   7 117.336 2.76556   1
 -11   4   7 251.925 4.71126   1
 -11   4   7 62.4997 2.04362   2
 -10   4   7 252.750 4.40366   1
 -10   4   7 60.2734 2.07189   2
  -9   4   7 55.1313 1.97967   2
  -9   4   7 236.497 4.28621   1
  -8   4   7 1.50760 1.01227   2
  -8   4   7 5.42451 1.19250   1
  -7   4   7 2.76646 1.13289   2
  -7   4   7 10.9448 1.44138   1
  -6   4   7 10.9436 1.46556   1
  -6   4   7 3.40820 1.07416   2
  -5   4   7 108.744 3.04452   1
  -5   4   7 27.0209 1.61546   2
  -4   4   7 119.539 2.73898   2
  -4   4   7 504.975 8.03510   1
  -3   4   7 4.68004 1.07844   2
  -3   4   7 10.5186 1.37792   1
  -2   4   7 4.83194 1.12468   2
  -2   4   7 2.83277 1.21533   1
  -1   4   7 44.4931 2.00288   2
  -1   4   7 168.686 3.54110   1
   0   4   7 562.501 8.46352   1
   0   4   7 148.407 3.32235   2
   1   4   7 4.11387 1.13772   2
   1   4   7 9.76772 1.50825   1
   2   4   7 190.630 3.65696   1
   2   4   7 47.8679 1.83749   2
   3   4   7 6.83045 1.07422   2
   3   4   7 16.9823 1.48978   1
  -9   4   7 16.6301 24.8854  -2
   3   4   7 16.6301 24.8854   1
   4   4   7 16.1847 1.31595   2
   4   4   7 63.6401 2.27100   1
 -10   4   7 108.571 22.1192  -2
   4   4   7 108.571 22.1192   1
   5   4   7 23.4551 1.40262   2
   5   4   7 87.5000 2.51267   1
 -11   4   7 84.9570 19.5070  -2
   5   4   7 84.9570 19.5070   1
   6   4   7 8.71048 1.00676   2
   6   4   7 33.7376 1.80912   1
 -12   4   7 45.5562 15.8120  -2
   6   4   7 45.5562 15.8120   1
   7   4   7 25.2316 1.32287   2
   7   4   7 108.198 2.99716   1
   8   4   7 0.95134 0.75514   2
   8   4   7 10.7856 1.26497   1
   9   4   7 52.8336 1.84518   1
   9   4   7 10.4563 0.97621   2
  10   4   7 3.98456 1.01961   2
  10   4   7 8.74569 1.09815   1
 -11   5   7 -1.0178 0.78485   2
 -11   5   7 -0.6593 1.09777   1
 -10   5   7 5.46559 1.50229   1
 -10   5   7 0.84907 1.33170   2
  -9   5   7 48.0146 2.53078   1
  -9   5   7 10.0920 1.35197   2
  -8   5   7 0.83270 1.22062   1
  -8   5   7 0.25787 0.91789   2
  -7   5   7 4.57473 1.20309   2
  -7   5   7 34.5499 2.52292   1
  -6   5   7 2.60386 0.91503   2
  -6   5   7 0.28239 1.32224   1
  -5   5   7 234.129 5.81590   1
  -5   5   7 57.6755 3.24098   2
  -4   5   7 15.1980 1.52389   2
  -4   5   7 56.7066 3.09739   1
  -3   5   7 33.4815 2.43050   2
  -3   5   7 134.084 4.18954   1
  -2   5   7 6.66052 1.41678   2
  -2   5   7 34.4195 2.29014   1
  -1   5   7 78.5235 2.83872   2
  -1   5   7 266.968 5.18629   1
   0   5   7 33.7633 2.31872   1
   0   5   7 9.40191 1.51022   2
  -6   5   7 77.6170 17.6648  -2
   0   5   7 77.6170 17.6648   1
   1   5   7 3.50432 1.26899   2
   1   5   7 10.9362 1.49171   1
   2   5   7 7.73291 1.34344   2
   2   5   7 33.3692 1.94510   1
  -8   5   7 62.0843 15.1396  -2
   2   5   7 62.0843 15.1396   1
   3   5   7 0.67813 1.01827   1
   3   5   7 0.15765 0.94214   2
   4   5   7 10.8001 1.54700   1
   4   5   7 3.25809 1.10736   2
 -10   5   7 -23.487 10.7484  -2
   4   5   7 -23.487 10.7484   1
   5   5   7 3.42931 1.51994   1
   5   5   7 1.59750 1.38557   2
 -23   0   8 3.08093 2.61532   2
 -23   0   8 3.35873 2.39256   1
 -22   0   8 19.5870 2.75066   2
 -22   0   8 70.4552 3.90455   1
 -21   0   8 315.876 7.51699   2
 -21   0   8 1145.66 27.2701   1
 -20   0   8 21.5276 2.78876   1
 -20   0   8 14.4212 2.13276   2
 -19   0   8 277.699 7.50028   1
 -19   0   8 83.3564 4.27908   2
 -18   0   8 175.296 5.39675   2
 -18   0   8 582.640 11.6526   1
 -17   0   8 80.2208 3.23947   1
 -17   0   8 21.1408 2.12319   2
 -16   0   8 2.02824 1.38002   1
 -16   0   8 2.20023 1.60134   2
 -15   0   8 1.85357 1.31803   1
 -15   0   8 0.11641 1.37208   2
 -14   0   8 165.671 3.60948   1
 -14   0   8 48.6750 2.18642   2
 -13   0   8 173.962 3.78928   2
 -13   0   8 664.497 8.80883   1
 -12   0   8 461.439 7.11299   1
 -12   0   8 112.709 2.69364   2
 -11   0   8 3847.37 52.8653   1
 -11   0   8 1022.75 16.4314   2
 -10   0   8 127.036 3.25569   1
 -10   0   8 43.8791 2.04328   2
  -9   0   8 867.474 14.1611   1
  -9   0   8 225.498 5.19668   2
  -8   0   8 289.999 6.65288   2
  -8   0   8 1050.54 15.3723   1
  -7   0   8 3709.46 54.5088   1
  -7   0   8 1014.65 17.3118   2
  -6   0   8 735.841 12.3878   2
  -6   0   8 2824.70 49.0718   1
  -5   0   8 425.666 8.52431   1
  -5   0   8 109.402 2.79754   2
  -4   0   8 4313.08 102.843   1
  -4   0   8 1068.72 27.3454   2
  -3   0   8 715.048 19.4737   1
  -3   0   8 187.384 4.92059   2
  -2   0   8 13.7247 1.11465   2
  -2   0   8 49.7582 2.37774   1
  -1   0   8 569.085 10.2265   1
  -1   0   8 135.619 3.26019   2
   0   0   8 1085.88 18.7044   1
   0   0   8 272.122 5.36498   2
   1   0   8 757.476 11.5568   2
   1   0   8 3121.84 45.9553   1
  -8   0   8 3410.02 131.824  -2
   1   0   8 3410.02 131.824   1
   2   0   8 7.84480 1.26897   1
   2   0   8 3.42509 1.00438   2
  -9   0   8 250.266 16.5848  -2
   2   0   8 250.266 16.5848   1
   3   0   8 2471.14 34.5801   1
   3   0   8 610.432 9.86899   2
   4   0   8 3985.50 52.4605   1
   4   0   8 969.873 14.0911   2
   5   0   8 2.01045 1.14177   1
   5   0   8 2.20471 0.98194   2
 -12   0   8 138.293 12.5507  -2
   5   0   8 138.293 12.5507   1
   6   0   8 5.00943 1.25749   1
   6   0   8 1.70061 0.99153   2
 -13   0   8 164.320 9.80802  -2
   6   0   8 164.320 9.80802   1
 -14   0   8 124.543 8.09149  -2
   7   0   8 124.543 8.09149   1
   7   0   8 22.8140 1.62566   2
   7   0   8 79.8598 2.91714   1
   8   0   8 0.84418 1.27683   2
   8   0   8 3.44874 1.94127   1
   9   0   8 11.1399 1.58113   2
   9   0   8 52.6910 3.07658   1
 -16   0   8 29.9638 10.6832  -2
   9   0   8 29.9638 10.6832   1
  10   0   8 35.8508 2.66544   1
  10   0   8 7.69632 1.59740   2
  11   0   8 1916.51 31.8414   1
  11   0   8 480.761 10.2266   2
  12   0   8 47.7819 3.91940   2
 -19   0   8 248.445 17.1077  -2
  12   0   8 248.445 17.1077   1
  12   0   8 179.809 6.22480   1
  13   0   8 1.19015 1.63314   2
  13   0   8 7.97894 2.09453   1
  14   0   8 167.505 5.46735   2
  14   0   8 667.687 15.0713   1
  15   0   8 147.671 5.25830   2
  15   0   8 614.635 16.3653   1
  16   0   8 17.1048 2.59028   1
  16   0   8 2.63020 1.90261   2
 -23   1   8 1.12748 1.12538   2
 -23   1   8 7.15777 1.41844   1
 -22   1   8 32.2061 2.52776   1
 -22   1   8 6.43015 1.37073   2
 -21   1   8 5.32928 1.59144   2
 -21   1   8 18.9925 1.86960   1
 -20   1   8 21.6649 1.87076   2
 -20   1   8 98.3347 3.06014   1
 -19   1   8 15.8848 1.51699   1
 -19   1   8 6.88650 1.37436   2
 -18   1   8 690.533 9.76062   1
 -18   1   8 188.790 3.92311   2
 -17   1   8 83.3942 2.34963   2
 -17   1   8 279.234 4.50286   1
 -16   1   8 1.68478 0.99521   2
 -16   1   8 5.94737 1.14537   1
 -15   1   8 69.6559 2.06322   2
 -15   1   8 230.998 3.93322   1
 -14   1   8 1435.69 13.1150   1
 -14   1   8 378.900 4.61522   2
 -13   1   8 2.33007 0.85538   2
 -13   1   8 8.15952 0.91756   1
 -12   1   8 161.858 2.46822   1
 -12   1   8 45.8915 1.48522   2
 -11   1   8 5.85954 0.92075   2
 -11   1   8 17.9430 1.08125   1
 -10   1   8 456.292 5.70108   1
 -10   1   8 119.054 2.42432   2
  -9   1   8 60.7722 1.76652   2
  -9   1   8 216.190 3.32335   1
  -8   1   8 27.5645 1.29192   1
  -8   1   8 7.87173 0.86498   2
  -7   1   8 607.364 9.81919   2
  -7   1   8 2322.37 27.3395   1
  -6   1   8 652.805 8.59103   1
  -6   1   8 175.711 3.61568   2
  -5   1   8 129.833 2.50346   1
  -5   1   8 34.5773 1.52457   2
  -4   1   8 3.36948 0.80549   1
  -4   1   8 1.84204 0.78386   2
  -3   1   8 482.831 7.32794   1
  -3   1   8 120.731 2.37376   2
  -2   1   8 5.09266 0.80556   2
  -2   1   8 21.8549 1.40909   1
  -1   1   8 906.145 13.2548   1
  -1   1   8 222.396 3.82357   2
   0   1   8 1441.35 20.1208   1
   0   1   8 362.504 5.00894   2
   1   1   8 259.783 3.91085   2
   1   1   8 1006.61 12.4832   1
  -8   1   8 998.187 43.0242  -2
   1   1   8 998.187 43.0242   1
   2   1   8 977.317 13.0484   1
   2   1   8 239.592 3.50365   2
  -9   1   8 406.722 20.8970  -2
   2   1   8 406.722 20.8970   1
   3   1   8 78.1058 1.99425   1
   3   1   8 25.3266 1.18777   2
   4   1   8 930.032 10.8337   1
   4   1   8 233.596 3.01874   2
 -11   1   8 865.137 43.4613  -2
   4   1   8 865.137 43.4613   1
   5   1   8 10.8338 1.10713   1
   5   1   8 2.38571 0.79273   2
 -12   1   8 55.7112 8.13072  -2
   5   1   8 55.7112 8.13072   1
   6   1   8 56.2105 1.81107   1
   6   1   8 13.9486 1.01885   2
 -13   1   8 46.7779 5.73077  -2
   6   1   8 46.7779 5.73077   1
   7   1   8 138.541 2.42411   2
   7   1   8 540.937 6.27864   1
 -14   1   8 888.984 24.5011  -2
   7   1   8 888.984 24.5011   1
   8   1   8 397.807 5.26135   2
   8   1   8 1537.89 15.2153   1
 -15   1   8 1591.29 48.7005  -2
   8   1   8 1591.29 48.7005   1
   9   1   8 16.6473 1.38503   1
   9   1   8 4.24473 0.97222   2
 -16   1   8 22.5383 6.98442  -2
   9   1   8 22.5383 6.98442   1
  10   1   8 836.219 11.1517   1
  10   1   8 210.575 4.29989   2
 -17   1   8 953.922 45.9697  -2
  10   1   8 953.922 45.9697   1
  11   1   8 117.564 3.33396   1
  11   1   8 30.4275 1.75765   2
  12   1   8 2.90861 1.38284   1
 -19   1   8 6.53257 8.33420  -2
  12   1   8 6.53257 8.33420   1
  12   1   8 -1.9464 1.13521   2
  13   1   8 10.2114 1.69654   1
  13   1   8 1.52315 1.22376   2
  14   1   8 -1.5903 1.40409   1
  14   1   8 0.07993 1.33036   2
  15   1   8 34.2006 2.23130   1
  15   1   8 7.80416 1.67769   2
  16   1   8 86.7631 3.38517   1
  16   1   8 14.4350 1.89532   2
 -22   2   8 22.0707 2.14538   1
 -22   2   8 4.33759 1.27558   2
 -21   2   8 -0.8674 1.01614   2
 -21   2   8 4.20150 1.10499   1
 -20   2   8 1.95940 1.18850   2
 -20   2   8 -0.9088 0.94269   1
 -19   2   8 3.19154 1.13952   1
 -19   2   8 2.71593 0.98858   2
 -18   2   8 0.13969 0.94892   1
 -18   2   8 0.85376 1.12857   2
 -17   2   8 12.1913 1.28518   2
 -17   2   8 37.8369 1.90699   1
 -16   2   8 217.733 3.79380   1
 -16   2   8 60.8362 2.13484   2
 -15   2   8 97.7476 2.49407   1
 -15   2   8 32.2188 1.81007   2
 -14   2   8 187.669 3.74711   2
 -14   2   8 710.835 8.31543   1
 -13   2   8 782.702 8.79137   1
 -13   2   8 205.018 3.74235   2
 -12   2   8 39.2525 1.75573   2
 -12   2   8 129.046 2.66432   1
 -11   2   8 559.943 6.46631   1
 -11   2   8 147.022 3.07824   2
 -10   2   8 137.772 2.57950   1
 -10   2   8 41.3183 1.63667   2
  -9   2   8 86.2692 2.09477   1
  -9   2   8 26.0975 1.42675   2
  -8   2   8 0.08110 0.83757   2
  -8   2   8 4.26552 0.99773   1
  -7   2   8 598.339 7.19579   1
  -7   2   8 157.922 2.84281   2
  -6   2   8 136.169 2.61926   1
  -6   2   8 39.8832 1.62341   2
  -5   2   8 12.7737 1.30231   2
  -5   2   8 44.5254 1.79790   1
  -4   2   8 358.621 6.26433   2
  -4   2   8 1393.11 19.7719   1
  -3   2   8 323.207 5.26549   2
  -3   2   8 1180.97 18.1341   1
  -4   2   8 1571.65 66.3627  -2
  -3   2   8 1571.65 66.3627   1
  -2   2   8 56.3531 2.18584   1
  -2   2   8 18.6478 1.19475   2
  -1   2   8 0.85071 0.77349   2
  -6   2   8 53.5854 11.4367  -2
  -1   2   8 53.5854 11.4367   1
  -1   2   8 2.56036 0.96391   1
   0   2   8 34.6713 1.39858   2
   0   2   8 128.447 2.52700   1
   1   2   8 32.7635 1.53515   1
   1   2   8 9.15162 1.03285   2
   2   2   8 110.170 2.44753   1
   2   2   8 30.1078 1.28833   2
  -9   2   8 154.944 17.7301  -2
   2   2   8 154.944 17.7301   1
   3   2   8 50.0269 1.65741   2
   3   2   8 170.831 3.17288   1
 -10   2   8 197.342 11.3826  -2
   3   2   8 197.342 11.3826   1
   4   2   8 1138.21 12.4198   1
   4   2   8 289.927 4.27161   2
 -11   2   8 1307.46 33.7232  -2
   4   2   8 1307.46 33.7232   1
   5   2   8 180.427 3.56720   1
 -12   2   8 231.170 9.64685  -2
   5   2   8 231.170 9.64685   1
   5   2   8 47.4970 1.69216   2
   6   2   8 308.746 4.22997   2
 -13   2   8 1390.65 34.9085  -2
   6   2   8 1390.65 34.9085   1
   6   2   8 1198.47 13.0516   1
   7   2   8 90.1722 2.31515   2
   7   2   8 314.705 4.97008   1
 -14   2   8 505.390 16.4997  -2
   7   2   8 505.390 16.4997   1
   8   2   8 84.9851 2.68319   1
 -15   2   8 109.696 7.57654  -2
   8   2   8 109.696 7.57654   1
   8   2   8 18.1853 1.33715   2
   9   2   8 95.0266 2.76368   1
 -16   2   8 166.407 10.3028  -2
   9   2   8 166.407 10.3028   1
   9   2   8 25.7305 1.54312   2
  10   2   8 64.7028 2.32260   1
  10   2   8 15.3159 1.32746   2
 -17   2   8 81.7388 12.0312  -2
  10   2   8 81.7388 12.0312   1
  11   2   8 9.37953 1.41443   1
 -18   2   8 10.4600 5.92792  -2
  11   2   8 10.4600 5.92792   1
  11   2   8 2.95431 0.94103   2
  12   2   8 33.0422 2.01928   1
  12   2   8 6.12467 1.16625   2
  13   2   8 11.3008 1.51067   1
  13   2   8 3.35792 0.92988   2
  14   2   8 4.29848 1.15022   2
  14   2   8 26.6515 2.23634   1
  15   2   8 2.22245 1.18226   2
  15   2   8 6.88410 1.30122   1
 -20   3   8 76.8143 2.72544   1
 -20   3   8 11.7461 1.65637   2
 -19   3   8 21.5427 1.42348   2
 -19   3   8 67.3192 2.61782   1
 -18   3   8 1.35418 0.91334   2
 -18   3   8 5.23914 0.93589   1
 -17   3   8 46.0883 1.78007   1
 -17   3   8 9.97352 1.15756   2
 -16   3   8 6.05149 1.09511   2
 -16   3   8 22.8531 1.43181   1
 -15   3   8 22.3228 1.53472   1
 -15   3   8 6.64921 1.15474   2
 -14   3   8 4.25029 1.16136   2
 -14   3   8 14.6991 1.29885   1
 -13   3   8 20.0258 1.60562   2
 -13   3   8 77.6196 2.25728   1
 -12   3   8 18.4305 1.51250   2
 -12   3   8 70.2241 2.32768   1
 -11   3   8 3.45156 1.03494   1
 -11   3   8 -0.5327 0.95253   2
 -10   3   8 345.354 5.40967   1
 -10   3   8 93.6687 2.54392   2
  -9   3   8 540.642 7.21199   1
  -9   3   8 133.627 2.95037   2
  -8   3   8 647.074 7.46101   1
  -8   3   8 159.968 3.31090   2
  -7   3   8 7.32040 1.20931   1
  -7   3   8 3.92186 1.09599   2
  -6   3   8 0.49465 1.03914   1
  -6   3   8 1.46079 0.89260   2
  -5   3   8 2.68659 0.91352   2
  -5   3   8 8.34130 1.10587   1
  -4   3   8 15.7345 1.21411   2
  -4   3   8 50.3635 1.73705   1
  -3   3   8 4.15452 0.87817   2
  -3   3   8 15.0027 1.31053   1
  -2   3   8 40.5008 1.53961   2
  -2   3   8 146.657 3.01078   1
  -1   3   8 49.6340 1.91297   1
  -1   3   8 11.7197 1.14411   2
   0   3   8 353.804 5.60555   1
   0   3   8 91.1054 2.46493   2
   1   3   8 3.10158 1.10664   1
   1   3   8 5.93880 0.98018   2
  -8   3   8 132.596 12.3426  -2
   1   3   8 132.596 12.3426   1
   2   3   8 35.1626 2.02903   1
   2   3   8 12.8855 1.13256   2
  -9   3   8 146.136 13.3633  -2
   2   3   8 146.136 13.3633   1
   3   3   8 460.224 6.21205   1
   3   3   8 126.476 2.77150   2
 -10   3   8 410.939 30.6826  -2
   3   3   8 410.939 30.6826   1
   4   3   8 6.87044 1.26733   1
 -11   3   8 -0.9774 6.30597  -2
   4   3   8 -0.9774 6.30597   1
   4   3   8 2.00542 0.96499   2
   5   3   8 6.13971 1.03453   2
   5   3   8 25.2287 1.90052   1
 -12   3   8 34.3578 6.59134  -2
   5   3   8 34.3578 6.59134   1
 -13   3   8 206.540 9.91344  -2
   6   3   8 206.540 9.91344   1
   6   3   8 168.314 3.90454   1
   6   3   8 43.8685 1.70792   2
 -14   3   8 69.0907 6.80376  -2
   7   3   8 69.0907 6.80376   1
   7   3   8 60.0730 2.37300   1
   7   3   8 13.2017 1.13462   2
   8   3   8 -1.1269 0.84894   2
   8   3   8 0.04237 1.05175   1
 -15   3   8 11.8326 5.91281  -2
   8   3   8 11.8326 5.91281   1
   9   3   8 13.1051 1.16862   2
   9   3   8 53.7290 2.12771   1
 -16   3   8 45.7721 8.32468  -2
   9   3   8 45.7721 8.32468   1
  10   3   8 9.17791 1.02576   2
  10   3   8 45.1454 1.90714   1
  11   3   8 23.9512 1.42084   1
  11   3   8 3.15434 0.92947   2
  12   3   8 89.4450 2.34481   1
  12   3   8 16.0687 1.33243   2
  13   3   8 35.6291 1.92643   1
  13   3   8 7.79948 1.00628   2
 -17   4   8 1.37801 0.79820   1
 -17   4   8 1.79998 0.81031   2
 -16   4   8 193.568 3.96789   1
 -16   4   8 52.7698 1.85418   2
 -15   4   8 14.4075 1.20287   1
 -15   4   8 2.19520 0.90364   2
 -14   4   8 1.27896 0.89869   1
 -14   4   8 0.59382 1.07863   2
 -13   4   8 26.9560 1.46368   1
 -13   4   8 5.84186 1.13011   2
 -12   4   8 4.50467 1.10177   1
 -12   4   8 1.48213 0.99356   2
 -11   4   8 53.0633 2.12497   1
 -11   4   8 11.0026 1.27393   2
 -10   4   8 101.101 2.67682   1
 -10   4   8 23.5386 1.51633   2
  -9   4   8 54.2298 2.22457   2
  -9   4   8 195.143 3.63291   1
  -8   4   8 172.481 3.53156   1
  -8   4   8 54.9066 2.30558   2
  -7   4   8 25.8979 1.65142   1
  -7   4   8 7.58004 1.17145   2
  -6   4   8 237.226 4.68129   1
  -6   4   8 73.7444 2.54076   2
  -5   4   8 63.9679 2.33470   1
  -5   4   8 14.4256 1.52321   2
  -4   4   8 4.07202 1.16111   2
  -4   4   8 23.2401 1.92118   1
  -3   4   8 4.78005 1.32079   1
  -3   4   8 2.66764 1.11066   2
  -2   4   8 17.8146 1.42331   2
  -2   4   8 70.4848 2.64071   1
  -1   4   8 370.445 6.82776   1
  -1   4   8 111.079 3.14092   2
  -6   4   8 427.729 30.9181  -2
  -1   4   8 427.729 30.9181   1
   0   4   8 1.19610 0.95062   2
   0   4   8 4.38355 1.14516   1
  -7   4   8 0.74312 20.8901  -2
   0   4   8 0.74312 20.8901   1
   1   4   8 210.763 4.15297   1
   1   4   8 61.8881 2.07835   2
  -8   4   8 248.403 12.2251  -2
   1   4   8 248.403 12.2251   1
   2   4   8 72.3823 2.64953   1
   2   4   8 20.8009 1.49989   2
  -9   4   8 136.098 6.84304  -2
   2   4   8 136.098 6.84304   1
   3   4   8 52.0957 1.94685   2
   3   4   8 199.619 4.19891   1
 -10   4   8 249.405 10.2408  -2
   3   4   8 249.405 10.2408   1
   4   4   8 6.95363 1.05289   2
   4   4   8 26.3536 1.67497   1
 -11   4   8 37.4016 7.84303  -2
   4   4   8 37.4016 7.84303   1
   5   4   8 21.2439 1.61697   1
   5   4   8 5.04116 0.97182   2
 -12   4   8 28.6348 5.97097  -2
   5   4   8 28.6348 5.97097   1
   6   4   8 9.38704 1.02625   2
   6   4   8 31.2611 1.82550   1
 -13   4   8 53.4698 8.74052  -2
   6   4   8 53.4698 8.74052   1
 -14   4   8 53.0979 7.10216  -2
   7   4   8 53.0979 7.10216   1
   7   4   8 8.76135 0.92748   2
   7   4   8 41.8821 1.88552   1
   8   4   8 1.51885 0.71703   2
   8   4   8 7.77507 1.08736   1
 -15   4   8 42.8780 10.0641  -2
   8   4   8 42.8780 10.0641   1
   9   4   8 41.8494 1.63834   1
   9   4   8 11.0917 1.32163   2
  10   4   8 31.7634 1.70736   1
  10   4   8 5.18200 0.84781   2
 -11   5   8 1.20654 1.38417   2
 -11   5   8 14.4175 1.83494   1
 -10   5   8 0.08971 0.92231   2
 -10   5   8 3.38406 1.04763   1
  -9   5   8 3.41297 1.19380   1
  -9   5   8 2.80862 1.08314   2
  -8   5   8 13.4283 1.80403   1
  -8   5   8 5.01559 1.40480   2
  -7   5   8 0.89170 0.93025   2
  -7   5   8 0.42433 1.21255   1
  -6   5   8 93.7776 3.83024   1
  -6   5   8 17.1649 1.51238   2
  -1   5   8 86.1641 8.84499  -2
  -6   5   8 86.1641 8.84499   1
  -5   5   8 483.883 9.94704   1
  -5   5   8 126.890 4.95298   2
  -4   5   8 10.0022 1.32249   2
  -3   5   8 45.8047 5.19304  -2
  -4   5   8 45.8047 5.19304   1
  -4   5   8 40.2098 2.94838   1
  -3   5   8 1.96672 1.31215   1
  -3   5   8 3.66977 1.28585   2
  -2   5   8 153.022 4.58814   2
  -5   5   8 621.847 20.1116  -2
  -2   5   8 621.847 20.1116   1
  -2   5   8 503.800 12.7927   1
  -1   5   8 7.50695 1.42169   1
  -1   5   8 4.21381 1.75967   2
  -6   5   8 32.7649 11.5591  -2
  -1   5   8 32.7649 11.5591   1
   0   5   8 9.83252 1.44437   2
   0   5   8 29.0532 1.97781   1
  -7   5   8 21.6967 11.8552  -2
   0   5   8 21.6967 11.8552   1
   1   5   8 8.28856 1.37773   2
  -8   5   8 47.1957 4.09952  -2
   1   5   8 47.1957 4.09952   1
   1   5   8 41.7222 3.13767   1
   2   5   8 23.6952 1.99105   2
  -9   5   8 91.4840 11.3642  -2
   2   5   8 91.4840 11.3642   1
   2   5   8 92.6965 3.57324   1
 -10   5   8 -5.6985 8.38853  -2
   3   5   8 -5.6985 8.38853   1
   3   5   8 2.91739 0.93479   2
   3   5   8 14.1469 1.60057   1
   4   5   8 0.52721 1.02537   1
 -11   5   8 3.50332 4.24507  -2
   4   5   8 3.50332 4.24507   1
   4   5   8 0.97675 1.05851   2
 -23   0   9 0.64827 2.56156   2
 -23   0   9 0.11494 2.02963   1
 -22   0   9 1.93725 2.48623   1
 -21   0   9 3.24295 2.15673   1
 -21   0   9 4.21981 3.13996   2
 -20   0   9 -4.9810 2.83598   1
 -20   0   9 6.00829 5.62869   2
 -19   0   9 1.35433 2.25061   1
 -19   0   9 2.40312 4.53197   2
 -18   0   9 -2.4742 2.30127   1
 -18   0   9 -0.9765 6.44063   2
 -17   0   9 -0.3078 1.64790   1
 -17   0   9 6.26792 5.87289   2
 -16   0   9 -0.0009 1.60856   1
 -16   0   9 10.3415 8.05634   2
 -15   0   9 0.63231 1.66932   1
 -15   0   9 -0.4864 5.92620   2
 -14   0   9 0.00328 1.27854   1
 -13   0   9 -1.6115 1.21370   1
 -12   0   9 0.46412 1.09662   1
 -12   0   9 2.59372 3.09403   2
 -11   0   9 -0.8166 1.02542   1
 -11   0   9 3.29822 2.32141   2
 -10   0   9 -1.3918 1.02351   1
 -10   0   9 -1.4264 2.09255   2
  -9   0   9 0.80523 1.05308   1
  -9   0   9 1.37605 1.27072   2
  -8   0   9 -0.3120 0.97589   2
  -8   0   9 -0.0657 0.89419   1
  -7   0   9 -1.8689 0.80645   1
  -7   0   9 -0.3771 0.89396   2
  -6   0   9 0.40894 0.74120   1
  -6   0   9 -1.5622 1.70219   2
  -5   0   9 0.05714 1.15219   2
  -5   0   9 0.31579 1.20732   1
  -4   0   9 -0.3642 1.38621   1
  -4   0   9 1.77108 1.46824   2
  -3   0   9 2.19690 1.37296   1
  -3   0   9 -1.2759 1.04536   2
  -2   0   9 -1.5273 0.70248   2
  -2   0   9 -0.3648 1.35563   1
  -1   0   9 -1.7988 0.72285   2
  -1   0   9 -1.3244 1.26591   1
   0   0   9 -0.1885 0.81765   2
   0   0   9 0.51002 1.16077   1
   1   0   9 0.50590 0.89935   2
   1   0   9 -0.2673 1.22270   1
   2   0   9 -1.1516 0.94158   2
   2   0   9 1.42789 1.56184   1
   3   0   9 2.52414 1.61885   1
   3   0   9 -0.3771 0.92783   2
   4   0   9 -0.2357 1.09728   2
   4   0   9 1.72956 2.02245   1
   5   0   9 -0.6496 2.10800   1
   5   0   9 -0.0394 1.17679   2
   6   0   9 -0.9101 2.46456   1
   6   0   9 -1.1660 1.26609   2
   7   0   9 0.85823 3.61074   1
   7   0   9 -1.7745 1.58035   2
   8   0   9 1.48445 1.66613   2
   8   0   9 1.25087 3.02874   1
   9   0   9 0.21579 2.98069   1
   9   0   9 -0.8884 1.75972   2
  10   0   9 -0.3981 3.47730   1
  10   0   9 1.97458 5.26397   2
  11   0   9 3.76593 2.83068   2
  11   0   9 -3.7992 3.03785   1
  12   0   9 -4.7378 2.59360   2
  12   0   9 2.54464 3.32665   1
  13   0   9 1.40897 2.67830   1
  13   0   9 2.51666 2.78747   2
  14   0   9 1.53988 2.45972   2
  14   0   9 3.33547 4.26628   1
  15   0   9 0.99956 2.15001   2
  15   0   9 -2.0676 2.51056   1
 -23   1   9 10.8184 1.46712   1
 -23   1   9 3.83035 1.21629   2
 -22   1   9 3.48852 1.32402   1
 -22   1   9 11.5581 3.23750   2
 -21   1   9 3.54959 1.64218   1
  13   1   9 18.1681 5.41097  -2
 -21   1   9 18.1681 5.41097   1
 -21   1   9 5.03056 2.99394   2
  12   1   9 45.8730 7.36371  -2
 -20   1   9 45.8730 7.36371   1
 -20   1   9 17.8055 1.85784   1
 -20   1   9 8.36205 2.45361   2
 -19   1   9 121.747 4.16081   1
  11   1   9 142.279 7.02939  -2
 -19   1   9 142.279 7.02939   1
 -19   1   9 38.5384 9.66989   2
 -18   1   9 4.38499 1.72882   1
 -18   1   9 4.50616 8.31386   2
  10   1   9 32.2377 6.41506  -2
 -18   1   9 32.2377 6.41506   1
 -17   1   9 218.660 5.25458   1
 -17   1   9 57.3602 5.29330   2
   9   1   9 358.563 11.9406  -2
 -17   1   9 358.563 11.9406   1
   8   1   9 64.0393 3.54894  -2
 -16   1   9 64.0393 3.54894   1
 -16   1   9 12.7329 2.87726   2
 -16   1   9 58.2054 2.37720   1
   7   1   9 97.2318 4.01593  -2
 -15   1   9 97.2318 4.01593   1
 -15   1   9 99.0827 3.19754   1
 -15   1   9 17.9313 3.12043   2
 -14   1   9 0.14243 1.17772   1
   6   1   9 24.0316 2.56246  -2
 -14   1   9 24.0316 2.56246   1
 -14   1   9 0.76944 1.91509   2
 -13   1   9 9.80209 1.32738   1
   5   1   9 89.4629 3.26269  -2
 -13   1   9 89.4629 3.26269   1
 -13   1   9 7.62061 1.86422   2
 -12   1   9 37.2107 2.59339   2
   4   1   9 130.009 4.22370  -2
 -12   1   9 130.009 4.22370   1
 -12   1   9 135.478 3.12092   1
 -11   1   9 42.1952 2.19524   1
   3   1   9 275.768 7.53602  -2
 -11   1   9 275.768 7.53602   1
 -11   1   9 4.29326 2.75432   2
 -10   1   9 39.2753 1.55528   1
 -10   1   9 9.75399 2.04507   2
   2   1   9 65.4038 7.30953  -2
 -10   1   9 65.4038 7.30953   1
  -9   1   9 114.683 2.99384   1
  -9   1   9 31.9882 2.93450   2
   1   1   9 131.469 8.73992  -2
  -9   1   9 131.469 8.73992   1
  -8   1   9 53.4601 3.45141   2
  -8   1   9 208.532 4.13956   1
   0   1   9 218.708 8.51833  -2
  -8   1   9 218.708 8.51833   1
  -7   1   9 14.9818 1.43035   1
  -7   1   9 6.43369 1.12527   2
  -1   1   9 48.8176 9.52309  -2
  -7   1   9 48.8176 9.52309   1
  -2   1   9 509.005 16.9630  -2
  -6   1   9 509.005 16.9630   1
  -6   1   9 177.364 4.24299   1
  -6   1   9 59.7828 3.87424   2
  -5   1   9 1381.83 17.6196   1
  -5   1   9 353.886 8.60252   2
  -3   1   9 1293.78 50.3680  -2
  -5   1   9 1293.78 50.3680   1
  -4   1   9 17.6884 2.81379  -2
  -4   1   9 17.6884 2.81379   1
  -4   1   9 18.4870 1.72831   1
  -4   1   9 5.47609 1.08798   2
  -5   1   9 385.342 8.78107  -2
  -3   1   9 385.342 8.78107   1
  -3   1   9 57.0659 5.52854   1
  -2   1   9 413.340 6.84765   2
  -6   1   9 1666.54 23.6314  -2
  -2   1   9 1666.54 23.6314   1
  -2   1   9 1612.61 42.7154   1
  -1   1   9 38.4434 1.62051   2
  -1   1   9 134.251 3.63668   1
  -7   1   9 146.960 4.97599  -2
  -1   1   9 146.960 4.97599   1
   0   1   9 4.63027 1.49621   2
   0   1   9 2.26479 1.50899   1
  -8   1   9 59.4141 2.83126  -2
   0   1   9 59.4141 2.83126   1
  -9   1   9 57.6102 2.16317  -2
   1   1   9 57.6102 2.16317   1
   1   1   9 30.8538 3.30146   1
   1   1   9 19.2908 1.33538   2
   2   1   9 119.920 4.74499   1
 -10   1   9 120.537 3.03911  -2
   2   1   9 120.537 3.03911   1
   2   1   9 32.7165 1.41052   2
 -11   1   9 1022.62 15.9480  -2
   3   1   9 1022.62 15.9480   1
   3   1   9 254.249 3.96699   2
   3   1   9 1004.67 19.5240   1
 -12   1   9 28.9819 2.25092  -2
   4   1   9 28.9819 2.25092   1
   4   1   9 6.59524 1.70706   1
   4   1   9 6.14139 1.18760   2
   5   1   9 86.3974 2.43059   2
 -13   1   9 331.331 4.96868  -2
   5   1   9 331.331 4.96868   1
   5   1   9 319.516 7.93793   1
 -14   1   9 46.7673 2.52681  -2
   6   1   9 46.7673 2.52681   1
   6   1   9 12.6859 1.54246   2
   6   1   9 53.2007 4.14717   1
 -15   1   9 53.3391 2.98040  -2
   7   1   9 53.3391 2.98040   1
   7   1   9 10.5467 1.40684   2
   7   1   9 16.1105 2.95767   1
   8   1   9 -2.3733 2.42361   1
 -16   1   9 16.6280 2.34608  -2
   8   1   9 16.6280 2.34608   1
   8   1   9 5.82952 1.30394   2
   9   1   9 235.667 5.33269   2
 -17   1   9 813.403 12.1589  -2
   9   1   9 813.403 12.1589   1
   9   1   9 833.681 27.0709   1
  10   1   9 25.7387 2.33591   2
  10   1   9 113.540 6.70020   1
 -18   1   9 109.019 6.79110  -2
  10   1   9 109.019 6.79110   1
 -19   1   9 75.0787 3.44200  -2
  11   1   9 75.0787 3.44200   1
  11   1   9 14.6946 1.79359   2
  11   1   9 39.2531 6.22112   1
 -20   1   9 54.4341 3.28572  -2
  12   1   9 54.4341 3.28572   1
  12   1   9 11.1446 1.59023   2
  12   1   9 47.5832 6.35737   1
  13   1   9 19.7166 2.65759   2
  13   1   9 90.5676 6.51084   1
 -21   1   9 117.783 6.10589  -2
  13   1   9 117.783 6.10589   1
  14   1   9 54.7748 2.96835   2
  14   1   9 240.920 9.27770   1
 -22   1   9 238.897 8.28801  -2
  14   1   9 238.897 8.28801   1
  15   1   9 16.8700 1.63082   2
  15   1   9 81.3326 4.71795   1
 -22   2   9 6.02488 1.07450   2
 -22   2   9 14.2388 2.82311   1
 -21   2   9 6.41777 1.20212   1
 -21   2   9 1.74598 2.68185   2
 -20   2   9 6.80180 2.04838   2
 -20   2   9 13.9216 1.50549   1
 -19   2   9 0.72449 1.12024   1
  11   2   9 16.4189 4.03969  -2
 -19   2   9 16.4189 4.03969   1
 -19   2   9 1.31048 1.84081   2
 -18   2   9 4.83723 1.27102   1
 -18   2   9 5.87116 2.17267   2
  10   2   9 41.4215 3.66492  -2
 -18   2   9 41.4215 3.66492   1
 -17   2   9 4.82258 1.84209   2
 -17   2   9 21.0676 1.98111   1
   9   2   9 24.9506 3.67959  -2
 -17   2   9 24.9506 3.67959   1
 -16   2   9 1.35818 1.32199   1
   8   2   9 6.89257 2.78737  -2
 -16   2   9 6.89257 2.78737   1
 -16   2   9 2.10824 1.90853   2
 -15   2   9 46.9865 4.07720   2
 -15   2   9 138.057 5.01288   1
   7   2   9 267.077 6.23291  -2
 -15   2   9 267.077 6.23291   1
 -14   2   9 72.6301 4.20097   2
 -14   2   9 240.334 5.38172   1
   6   2   9 272.827 6.27742  -2
 -14   2   9 272.827 6.27742   1
 -13   2   9 23.4144 2.93722   1
 -13   2   9 20.7389 3.34395   2
   5   2   9 137.806 3.90734  -2
 -13   2   9 137.806 3.90734   1
   4   2   9 85.3061 5.40329  -2
 -12   2   9 85.3061 5.40329   1
 -12   2   9 84.7785 2.89179   1
 -12   2   9 21.5073 3.60818   2
   3   2   9 2.11906 2.22275  -2
 -11   2   9 2.11906 2.22275   1
 -11   2   9 0.69632 2.30964   2
 -11   2   9 10.9181 1.48152   1
 -10   2   9 64.5862 2.48594   1
   2   2   9 148.590 4.99813  -2
 -10   2   9 148.590 4.99813   1
 -10   2   9 24.4748 5.98412   2
  -9   2   9 75.8217 2.29833   1
   1   2   9 81.4607 6.66563  -2
  -9   2   9 81.4607 6.66563   1
  -9   2   9 26.5699 2.97263   2
  -8   2   9 18.1679 2.58371   2
   0   2   9 65.8677 3.72355  -2
  -8   2   9 65.8677 3.72355   1
  -8   2   9 63.8808 2.14829   1
  -7   2   9 78.0921 2.19353   1
  -7   2   9 19.2082 2.02092   2
  -1   2   9 61.0321 5.62582  -2
  -7   2   9 61.0321 5.62582   1
  -6   2   9 313.705 6.05214   1
  -2   2   9 330.029 8.73333  -2
  -6   2   9 330.029 8.73333   1
  -6   2   9 85.9555 3.41975   2
  -3   2   9 194.540 5.61343  -2
  -5   2   9 194.540 5.61343   1
  -5   2   9 14.3660 2.78100   2
  -5   2   9 29.2412 3.03657   1
  -4   2   9 107.695 3.87882  -2
  -4   2   9 107.695 3.87882   1
  -4   2   9 29.0600 2.05389   2
  -4   2   9 88.2583 3.20569   1
  -3   2   9 691.838 10.7325   1
  -5   2   9 703.392 13.0137  -2
  -3   2   9 703.392 13.0137   1
  -3   2   9 173.976 3.83787   2
  -6   2   9 86.8560 3.94497  -2
  -2   2   9 86.8560 3.94497   1
  -2   2   9 6.60253 1.53315   1
  -2   2   9 8.44068 1.93611   2
  -1   2   9 4.53811 1.04758   2
  -7   2   9 20.0263 2.78656  -2
  -1   2   9 20.0263 2.78656   1
  -1   2   9 1.48313 1.35740   1
   0   2   9 8.80235 0.93969   2
  -8   2   9 26.0440 2.10034  -2
   0   2   9 26.0440 2.10034   1
   0   2   9 5.25472 1.85191   1
   1   2   9 8.33053 1.07134   2
  -9   2   9 28.9446 2.46411  -2
   1   2   9 28.9446 2.46411   1
   1   2   9 14.6383 2.50271   1
   2   2   9 99.4859 2.59021   2
 -10   2   9 378.091 6.01246  -2
   2   2   9 378.091 6.01246   1
   2   2   9 367.858 10.8417   1
   3   2   9 0.94448 1.15063   2
 -11   2   9 4.07832 1.78631  -2
   3   2   9 4.07832 1.78631   1
   3   2   9 1.84886 2.48444   1
 -12   2   9 68.7781 3.05718  -2
   4   2   9 68.7781 3.05718   1
   4   2   9 19.1094 1.81970   2
   4   2   9 50.2583 4.51530   1
 -13   2   9 524.054 7.77247  -2
   5   2   9 524.054 7.77247   1
   5   2   9 129.807 4.01892   2
   5   2   9 499.008 16.8877   1
 -14   2   9 274.714 5.14047  -2
   6   2   9 274.714 5.14047   1
   6   2   9 217.259 7.69366   1
   6   2   9 100.409 3.67794   2
 -15   2   9 633.483 9.35102  -2
   7   2   9 633.483 9.35102   1
   7   2   9 174.104 5.40399   2
   7   2   9 557.648 14.2535   1
   8   2   9 22.7336 3.07506   1
   8   2   9 8.62891 1.53752   2
 -16   2   9 35.1454 2.81699  -2
   8   2   9 35.1454 2.81699   1
   9   2   9 14.3538 1.68426   2
   9   2   9 35.2285 3.86931   1
 -17   2   9 53.3266 3.01285  -2
   9   2   9 53.3266 3.01285   1
 -18   2   9 157.057 4.42323  -2
  10   2   9 157.057 4.42323   1
  10   2   9 33.6936 2.09286   2
  10   2   9 143.946 5.54756   1
  11   2   9 7.70135 1.26164   2
  11   2   9 41.5065 3.43837   1
 -19   2   9 50.1256 3.12974  -2
  11   2   9 50.1256 3.12974   1
  12   2   9 83.3817 6.36140   1
  12   2   9 18.5966 1.51284   2
 -20   2   9 99.3418 8.90600  -2
  12   2   9 99.3418 8.90600   1
 -21   2   9 1.21470 3.60121  -2
  13   2   9 1.21470 3.60121   1
  13   2   9 -0.4093 0.94075   2
  13   2   9 1.85345 2.97869   1
  14   2   9 24.4797 1.88889   1
  14   2   9 5.82964 1.13344   2
 -20   3   9 45.5204 2.11200   1
 -20   3   9 9.08385 1.38934   2
 -19   3   9 2.17714 1.01178   1
  11   3   9 27.5363 5.45678  -2
 -19   3   9 27.5363 5.45678   1
 -19   3   9 2.67786 1.47357   2
 -18   3   9 49.8032 2.22677   1
 -18   3   9 14.8344 1.66849   2
  10   3   9 58.3188 5.09797  -2
 -18   3   9 58.3188 5.09797   1
 -17   3   9 8.43126 1.54434   1
 -17   3   9 0.53297 1.57043   2
   9   3   9 3.47239 2.34326  -2
 -17   3   9 3.47239 2.34326   1
 -16   3   9 4.31886 1.44960   1
   8   3   9 8.87225 2.28674  -2
 -16   3   9 8.87225 2.28674   1
 -16   3   9 2.08137 1.84668   2
 -15   3   9 93.1069 4.26461   1
   7   3   9 99.9662 3.85152  -2
 -15   3   9 99.9662 3.85152   1
 -15   3   9 17.6387 2.81458   2
   6   3   9 -2.2761 2.09993  -2
 -14   3   9 -2.2761 2.09993   1
 -14   3   9 0.81218 1.96555   2
 -14   3   9 -0.8195 1.42853   1
   5   3   9 127.572 4.97330  -2
 -13   3   9 127.572 4.97330   1
 -13   3   9 49.2000 3.47314   1
 -13   3   9 13.6340 2.44591   2
   4   3   9 184.673 5.84906  -2
 -12   3   9 184.673 5.84906   1
 -12   3   9 39.2368 4.43719   2
 -12   3   9 177.658 5.75931   1
 -11   3   9 285.590 8.60264   2
 -11   3   9 1078.91 18.8551   1
   3   3   9 1150.34 18.6259  -2
 -11   3   9 1150.34 18.6259   1
 -10   3   9 39.9127 4.16855   2
   2   3   9 214.245 4.86961  -2
 -10   3   9 214.245 4.86961   1
 -10   3   9 133.779 4.98949   1
  -9   3   9 378.688 8.72288   1
  -9   3   9 107.196 7.64086   2
   1   3   9 499.108 10.1129  -2
  -9   3   9 499.108 10.1129   1
  -8   3   9 125.207 3.96053   1
   0   3   9 137.053 4.34828  -2
  -8   3   9 137.053 4.34828   1
  -8   3   9 44.2337 4.19994   2
  -1   3   9 77.7400 3.54679  -2
  -7   3   9 77.7400 3.54679   1
  -7   3   9 13.9859 2.10516   2
  -7   3   9 75.7047 3.31848   1
  -2   3   9 86.2636 3.29734  -2
  -6   3   9 86.2636 3.29734   1
  -6   3   9 49.7830 7.02223   2
  -6   3   9 79.9112 4.02371   1
  -5   3   9 6.21817 2.85481   1
  -3   3   9 63.7695 3.18467  -2
  -5   3   9 63.7695 3.18467   1
  -5   3   9 20.4958 6.97534   2
  -4   3   9 150.821 5.91450  -2
  -4   3   9 150.821 5.91450   1
  -4   3   9 127.934 4.86601   1
  -4   3   9 53.4362 3.88666   2
  -5   3   9 257.253 5.98487  -2
  -3   3   9 257.253 5.98487   1
  -3   3   9 63.6139 5.48134   2
  -3   3   9 248.645 10.2511   1
  -6   3   9 77.2258 3.38899  -2
  -2   3   9 77.2258 3.38899   1
  -2   3   9 48.9942 4.24377   2
  -2   3   9 73.9321 7.51976   1
  -7   3   9 29.7313 2.75302  -2
  -1   3   9 29.7313 2.75302   1
  -1   3   9 12.6658 2.41787   1
  -1   3   9 11.2548 2.14466   2
  -8   3   9 79.2111 3.04188  -2
   0   3   9 79.2111 3.04188   1
   0   3   9 26.6259 2.98947   2
   0   3   9 42.2399 3.99616   1
   1   3   9 853.699 17.3143   1
  -9   3   9 908.065 13.3790  -2
   1   3   9 908.065 13.3790   1
   1   3   9 274.255 6.80442   2
 -10   3   9 460.189 7.40303  -2
   2   3   9 460.189 7.40303   1
   2   3   9 144.105 4.83057   2
   2   3   9 422.278 13.0188   1
 -11   3   9 465.014 8.05785  -2
   3   3   9 465.014 8.05785   1
   3   3   9 213.958 7.47634   1
   3   3   9 132.034 7.53737   2
 -12   3   9 50.0113 3.10176  -2
   4   3   9 50.0113 3.10176   1
   4   3   9 6.38246 3.20711   1
   4   3   9 64.9257 8.97975   2
   5   3   9 324.579 8.95189   1
   5   3   9 101.235 3.40376   2
 -13   3   9 346.858 9.34364  -2
   5   3   9 346.858 9.34364   1
   6   3   9 -0.7017 1.27015   2
   6   3   9 2.51165 2.20941   1
 -14   3   9 2.36996 2.04825  -2
   6   3   9 2.36996 2.04825   1
 -15   3   9 40.2712 2.97672  -2
   7   3   9 40.2712 2.97672   1
   7   3   9 29.9778 6.12323   2
   7   3   9 18.1564 2.59681   1
   8   3   9 13.5876 2.53687   1
 -16   3   9 13.7227 2.22815  -2
   8   3   9 13.7227 2.22815   1
   8   3   9 6.23270 1.51044   2
   9   3   9 1.65300 1.39524   2
   9   3   9 8.22314 2.01140   1
 -17   3   9 10.9526 2.22375  -2
   9   3   9 10.9526 2.22375   1
  10   3   9 12.0306 1.66911   1
 -18   3   9 32.2805 2.67835  -2
  10   3   9 32.2805 2.67835   1
  10   3   9 8.31008 1.20566   2
 -19   3   9 122.675 5.55531  -2
  11   3   9 122.675 5.55531   1
  11   3   9 23.4856 1.75019   2
  11   3   9 108.001 4.21614   1
  12   3   9 3.80440 0.90972   2
  12   3   9 5.98739 1.50009   1
 -17   4   9 1.54519 0.85805   1
 -17   4   9 1.57980 1.19300   2
 -16   4   9 22.5815 2.40776   1
 -16   4   9 4.60087 1.53670   2
   8   4   9 40.8365 5.85307  -2
 -16   4   9 40.8365 5.85307   1
 -15   4   9 0.41279 1.02367   1
   7   4   9 7.15747 2.67798  -2
 -15   4   9 7.15747 2.67798   1
 -15   4   9 -0.1715 1.71716   2
 -14   4   9 3.55598 2.43378   2
 -14   4   9 3.67113 2.38824   1
   6   4   9 19.3089 2.04765  -2
 -14   4   9 19.3089 2.04765   1
   5   4   9 75.9821 3.47766  -2
 -13   4   9 75.9821 3.47766   1
 -13   4   9 6.66452 2.24901   2
 -13   4   9 62.9815 5.46234   1
 -12   4   9 1.87706 1.97970   2
   4   4   9 13.6777 2.03768  -2
 -12   4   9 13.6777 2.03768   1
 -12   4   9 3.25823 2.14616   1
   3   4   9 10.8092 2.15983  -2
 -11   4   9 10.8092 2.15983   1
 -11   4   9 5.48110 2.57365   2
 -11   4   9 5.21570 2.67161   1
   2   4   9 245.534 5.33126  -2
 -10   4   9 245.534 5.33126   1
 -10   4   9 235.110 12.1806   1
 -10   4   9 40.6127 3.42080   2
   1   4   9 46.2124 2.53432  -2
  -9   4   9 46.2124 2.53432   1
  -9   4   9 8.01141 2.38232   2
   0   4   9 56.0150 2.74080  -2
  -8   4   9 56.0150 2.74080   1
  -8   4   9 7.05681 4.67375   2
  -1   4   9 115.835 3.14736  -2
  -7   4   9 115.835 3.14736   1
  -7   4   9 108.340 10.4064   1
  -7   4   9 52.5539 7.93802   2
  -2   4   9 673.198 10.7365  -2
  -6   4   9 673.198 10.7365   1
  -6   4   9 548.358 27.5101   1
  -6   4   9 196.756 14.8773   2
  -5   4   9 16.7899 5.93745   2
  -3   4   9 54.1966 2.64759  -2
  -5   4   9 54.1966 2.64759   1
  -5   4   9 56.0253 8.29704   1
  -4   4   9 473.511 7.40858  -2
  -4   4   9 473.511 7.40858   1
  -4   4   9 401.670 22.3718   1
  -5   4   9 23.6309 2.06967  -2
  -3   4   9 23.6309 2.06967   1
  -3   4   9 14.3847 4.95540   2
  -3   4   9 18.6369 6.57946   1
  -6   4   9 368.174 5.98533  -2
  -2   4   9 368.174 5.98533   1
  -2   4   9 226.548 17.1585   1
  -7   4   9 119.816 3.42048  -2
  -1   4   9 119.816 3.42048   1
  -1   4   9 92.0375 7.45815   1
  -1   4   9 60.1140 7.48722   2
  -8   4   9 110.276 3.34262  -2
   0   4   9 110.276 3.34262   1
   0   4   9 93.1809 7.03868   1
  -9   4   9 24.7342 2.55146  -2
   1   4   9 24.7342 2.55146   1
   1   4   9 8.87143 2.43760   1
 -10   4   9 128.310 3.42625  -2
   2   4   9 128.310 3.42625   1
   2   4   9 83.0846 9.32246   2
   2   4   9 78.7478 4.79798   1
   3   4   9 23.7001 3.88216   1
 -11   4   9 50.2388 3.16993  -2
   3   4   9 50.2388 3.16993   1
   3   4   9 10.9729 2.71776   2
 -12   4   9 47.4647 2.79153  -2
   4   4   9 47.4647 2.79153   1
   4   4   9 7.44782 2.32481   2
   4   4   9 36.2133 3.71964   1
   5   4   9 36.0819 3.65811   1
   5   4   9 15.6917 3.07972   2
 -13   4   9 58.2071 3.03461  -2
   5   4   9 58.2071 3.03461   1
 -14   4   9 67.5438 2.91297  -2
   6   4   9 67.5438 2.91297   1
   6   4   9 10.8797 2.90799   2
   6   4   9 35.9175 5.54798   1
 -15   4   9 12.5251 2.36115  -2
   7   4   9 12.5251 2.36115   1
   7   4   9 0.91834 1.05800   2
   7   4   9 5.04226 2.00176   1
 -16   4   9 87.9813 4.81003  -2
   8   4   9 87.9813 4.81003   1
   8   4   9 17.4591 1.49727   2
   8   4   9 71.8212 3.51239   1
   9   4   9 2.15110 1.96986   1
 -17   4   9 13.3984 4.05355  -2
   9   4   9 13.3984 4.05355   1
   9   4   9 1.23516 0.88806   2
 -11   5   9 8.78224 1.07340   2
 -11   5   9 44.8038 2.28704   1
   2   5   9 1.11396 3.56976  -2
 -10   5   9 1.11396 3.56976   1
 -10   5   9 6.03139 4.03106   1
   1   5   9 23.7446 2.60858  -2
  -9   5   9 23.7446 2.60858   1
   0   5   9 38.3574 5.80597  -2
  -8   5   9 38.3574 5.80597   1
  -1   5   9 8.48518 2.40292  -2
  -7   5   9 8.48518 2.40292   1
  -7   5   9 1.22858 4.92853   2
  -2   5   9 49.9577 3.22080  -2
  -6   5   9 49.9577 3.22080   1
  -3   5   9 196.988 7.03691  -2
  -5   5   9 196.988 7.03691   1
  -4   5   9 2.73925 2.74121  -2
  -4   5   9 2.73925 2.74121   1
  -5   5   9 84.8777 4.36276  -2
  -3   5   9 84.8777 4.36276   1
  -6   5   9 119.544 3.46370  -2
  -2   5   9 119.544 3.46370   1
  -7   5   9 19.3925 2.31722  -2
  -1   5   9 19.3925 2.31722   1
  -8   5   9 23.9280 4.88067  -2
   0   5   9 23.9280 4.88067   1
  -9   5   9 7.81997 3.15012  -2
   1   5   9 7.81997 3.15012   1
 -10   5   9 17.2614 7.05339  -2
   2   5   9 17.2614 7.05339   1
  13   0  10 415.047 11.1270  -2
 -22   0  10 415.047 11.1270   1
  12   0  10 144.762 7.36613  -2
 -21   0  10 144.762 7.36613   1
  11   0  10 10.5582 4.01004  -2
 -20   0  10 10.5582 4.01004   1
  10   0  10 31.5049 3.30239  -2
 -19   0  10 31.5049 3.30239   1
   9   0  10 344.497 7.79006  -2
 -18   0  10 344.497 7.79006   1
   8   0  10 47.9487 2.68541  -2
 -17   0  10 47.9487 2.68541   1
   7   0  10 148.933 4.00104  -2
 -16   0  10 148.933 4.00104   1
   6   0  10 142.303 3.71030  -2
 -15   0  10 142.303 3.71030   1
   5   0  10 7.15885 1.72781  -2
 -14   0  10 7.15885 1.72781   1
   4   0  10 8.60983 1.70200  -2
 -13   0  10 8.60983 1.70200   1
   3   0  10 117.427 3.35648  -2
 -12   0  10 117.427 3.35648   1
   2   0  10 236.862 4.64433  -2
 -11   0  10 236.862 4.64433   1
   1   0  10 597.892 10.4471  -2
 -10   0  10 597.892 10.4471   1
   0   0  10 894.156 14.6496  -2
  -9   0  10 894.156 14.6496   1
  -1   0  10 103.176 3.28157  -2
  -8   0  10 103.176 3.28157   1
  -2   0  10 1741.92 33.1296  -2
  -7   0  10 1741.92 33.1296   1
  -3   0  10 328.304 7.96349  -2
  -6   0  10 328.304 7.96349   1
  -4   0  10 77.8418 3.25930  -2
  -5   0  10 77.8418 3.25930   1
  -5   0  10 261.322 6.77577  -2
  -4   0  10 261.322 6.77577   1
  -6   0  10 190.603 5.46507  -2
  -3   0  10 190.603 5.46507   1
  -7   0  10 498.515 11.0858  -2
  -2   0  10 498.515 11.0858   1
  -8   0  10 69.7135 3.19595  -2
  -1   0  10 69.7135 3.19595   1
  -9   0  10 645.787 12.2365  -2
   0   0  10 645.787 12.2365   1
 -10   0  10 1277.82 20.6408  -2
   1   0  10 1277.82 20.6408   1
 -11   0  10 485.768 8.01187  -2
   2   0  10 485.768 8.01187   1
 -12   0  10 84.7190 2.85476  -2
   3   0  10 84.7190 2.85476   1
 -13   0  10 5.04290 1.94810  -2
   4   0  10 5.04290 1.94810   1
 -14   0  10 18.5340 2.15269  -2
   5   0  10 18.5340 2.15269   1
 -15   0  10 521.726 9.31740  -2
   6   0  10 521.726 9.31740   1
 -16   0  10 96.8074 4.45082  -2
   7   0  10 96.8074 4.45082   1
 -17   0  10 88.6582 3.83096  -2
   8   0  10 88.6582 3.83096   1
 -18   0  10 1277.70 27.1885  -2
   9   0  10 1277.70 27.1885   1
 -19   0  10 96.1863 4.56455  -2
  10   0  10 96.1863 4.56455   1
 -20   0  10 47.1590 3.92036  -2
  11   0  10 47.1590 3.92036   1
 -21   0  10 551.534 15.0785  -2
  12   0  10 551.534 15.0785   1
 -22   0  10 783.564 19.3696  -2
  13   0  10 783.564 19.3696   1
  14   1  10 82.3514 3.74786  -2
 -23   1  10 82.3514 3.74786   1
  13   1  10 12.8079 3.05510  -2
 -22   1  10 12.8079 3.05510   1
  12   1  10 1.66759 2.53583  -2
 -21   1  10 1.66759 2.53583   1
  11   1  10 3.69910 2.01364  -2
 -20   1  10 3.69910 2.01364   1
  10   1  10 7.44852 1.92327  -2
 -19   1  10 7.44852 1.92327   1
   9   1  10 101.123 3.76756  -2
 -18   1  10 101.123 3.76756   1
   8   1  10 87.9786 3.12446  -2
 -17   1  10 87.9786 3.12446   1
   7   1  10 24.7137 1.88307  -2
 -16   1  10 24.7137 1.88307   1
   6   1  10 186.962 3.50332  -2
 -15   1  10 186.962 3.50332   1
   5   1  10 123.461 3.11869  -2
 -14   1  10 123.461 3.11869   1
   4   1  10 13.3673 1.48357  -2
 -13   1  10 13.3673 1.48357   1
   3   1  10 27.5296 1.69483  -2
 -12   1  10 27.5296 1.69483   1
   2   1  10 84.0360 2.27932  -2
 -11   1  10 84.0360 2.27932   1
   1   1  10 29.5449 1.65248  -2
 -10   1  10 29.5449 1.65248   1
   0   1  10 156.008 2.83054  -2
  -9   1  10 156.008 2.83054   1
  -1   1  10 1077.18 14.2177  -2
  -8   1  10 1077.18 14.2177   1
  -2   1  10 14.3562 1.57908  -2
  -7   1  10 14.3562 1.57908   1
  -3   1  10 599.474 8.15422  -2
  -6   1  10 599.474 8.15422   1
  -4   1  10 98.8167 2.43840  -2
  -5   1  10 98.8167 2.43840   1
  -5   1  10 43.4372 1.73403  -2
  -4   1  10 43.4372 1.73403   1
  -6   1  10 170.845 3.40895  -2
  -3   1  10 170.845 3.40895   1
  -7   1  10 35.0743 1.61417  -2
  -2   1  10 35.0743 1.61417   1
  -8   1  10 542.963 7.33656  -2
  -1   1  10 542.963 7.33656   1
  -9   1  10 227.957 3.43489  -2
   0   1  10 227.957 3.43489   1
 -10   1  10 22.0818 1.58572  -2
   1   1  10 22.0818 1.58572   1
 -11   1  10 31.9719 1.49106  -2
   2   1  10 31.9719 1.49106   1
 -12   1  10 62.3264 2.03597  -2
   3   1  10 62.3264 2.03597   1
 -13   1  10 40.3094 1.79100  -2
   4   1  10 40.3094 1.79100   1
 -14   1  10 370.283 5.73715  -2
   5   1  10 370.283 5.73715   1
 -15   1  10 215.281 3.72747  -2
   6   1  10 215.281 3.72747   1
 -16   1  10 70.3832 2.29525  -2
   7   1  10 70.3832 2.29525   1
 -17   1  10 159.182 3.60912  -2
   8   1  10 159.182 3.60912   1
 -18   1  10 424.514 8.38355  -2
   9   1  10 424.514 8.38355   1
 -19   1  10 5.11654 1.98942  -2
  10   1  10 5.11654 1.98942   1
 -20   1  10 9.17887 2.07586  -2
  11   1  10 9.17887 2.07586   1
 -21   1  10 3.99876 2.39120  -2
  12   1  10 3.99876 2.39120   1
 -22   1  10 51.0422 3.28722  -2
  13   1  10 51.0422 3.28722   1
 -23   1  10 183.254 6.08852  -2
  14   1  10 183.254 6.08852   1
  13   2  10 10.2005 4.20433  -2
 -22   2  10 10.2005 4.20433   1
  12   2  10 54.6564 2.66963  -2
 -21   2  10 54.6564 2.66963   1
  11   2  10 9.40884 2.21309  -2
 -20   2  10 9.40884 2.21309   1
  10   2  10 51.1899 2.20964  -2
 -19   2  10 51.1899 2.20964   1
   9   2  10 12.1749 1.78197  -2
 -18   2  10 12.1749 1.78197   1
 -18   2  10 7.70198 3.60146   2
   8   2  10 4.97773 1.57112  -2
 -17   2  10 4.97773 1.57112   1
   7   2  10 136.447 3.28643  -2
 -16   2  10 136.447 3.28643   1
 -16   2  10 23.3855 7.08483   2
   6   2  10 66.9608 2.53309  -2
 -15   2  10 66.9608 2.53309   1
   5   2  10 136.621 2.99776  -2
 -14   2  10 136.621 2.99776   1
   4   2  10 41.2573 2.18597  -2
 -13   2  10 41.2573 2.18597   1
   3   2  10 46.8467 2.02126  -2
 -12   2  10 46.8467 2.02126   1
   2   2  10 453.552 5.35450  -2
 -11   2  10 453.552 5.35450   1
   1   2  10 458.662 5.62470  -2
 -10   2  10 458.662 5.62470   1
   0   2  10 91.0901 2.32705  -2
  -9   2  10 91.0901 2.32705   1
  -1   2  10 107.353 2.64224  -2
  -8   2  10 107.353 2.64224   1
  -2   2  10 145.420 3.06247  -2
  -7   2  10 145.420 3.06247   1
  -3   2  10 248.068 4.25443  -2
  -6   2  10 248.068 4.25443   1
  -4   2  10 392.316 5.65837  -2
  -5   2  10 392.316 5.65837   1
  -5   2  10 232.476 3.66725  -2
  -4   2  10 232.476 3.66725   1
  -6   2  10 67.9712 1.98677  -2
  -3   2  10 67.9712 1.98677   1
  -7   2  10 75.7598 2.07300  -2
  -2   2  10 75.7598 2.07300   1
  -8   2  10 198.462 3.41989  -2
  -1   2  10 198.462 3.41989   1
  -9   2  10 28.5736 1.68856  -2
   0   2  10 28.5736 1.68856   1
 -10   2  10 304.795 4.58891  -2
   1   2  10 304.795 4.58891   1
 -11   2  10 470.573 6.07435  -2
   2   2  10 470.573 6.07435   1
 -12   2  10 161.898 3.35801  -2
   3   2  10 161.898 3.35801   1
 -13   2  10 118.820 2.90600  -2
   4   2  10 118.820 2.90600   1
 -14   2  10 273.214 4.24311  -2
   5   2  10 273.214 4.24311   1
 -15   2  10 26.4755 1.92934  -2
   6   2  10 26.4755 1.92934   1
 -16   2  10 410.952 7.53527  -2
   7   2  10 410.952 7.53527   1
   7   2  10 266.102 19.4669   1
 -17   2  10 4.47627 1.63866  -2
   8   2  10 4.47627 1.63866   1
 -18   2  10 21.1195 2.22634  -2
   9   2  10 21.1195 2.22634   1
   9   2  10 11.7355 4.17906   1
 -19   2  10 188.642 4.06965  -2
  10   2  10 188.642 4.06965   1
 -20   2  10 11.0681 4.31668  -2
  11   2  10 11.0681 4.31668   1
 -21   2  10 24.7044 2.58379  -2
  12   2  10 24.7044 2.58379   1
 -22   2  10 -4.5344 3.71886  -2
  13   2  10 -4.5344 3.71886   1
  11   3  10 47.7223 2.18685  -2
 -20   3  10 47.7223 2.18685   1
  10   3  10 8.03364 2.37423  -2
 -19   3  10 8.03364 2.37423   1
   9   3  10 29.2747 1.75716  -2
 -18   3  10 29.2747 1.75716   1
 -18   3  10 10.3846 3.34163   2
   8   3  10 12.8053 1.66708  -2
 -17   3  10 12.8053 1.66708   1
 -17   3  10 1.90064 7.06307   2
   7   3  10 5.60542 1.47296  -2
 -16   3  10 5.60542 1.47296   1
 -16   3  10 0.44570 4.99894   2
   6   3  10 57.9167 2.36036  -2
 -15   3  10 57.9167 2.36036   1
   5   3  10 37.7245 1.86002  -2
 -14   3  10 37.7245 1.86002   1
   4   3  10 167.570 4.47095  -2
 -13   3  10 167.570 4.47095   1
   3   3  10 352.848 5.37697  -2
 -12   3  10 352.848 5.37697   1
   2   3  10 185.428 3.72414  -2
 -11   3  10 185.428 3.72414   1
   1   3  10 218.688 3.85104  -2
 -10   3  10 218.688 3.85104   1
   0   3  10 121.681 2.95948  -2
  -9   3  10 121.681 2.95948   1
  -1   3  10 50.4611 2.03253  -2
  -8   3  10 50.4611 2.03253   1
  -2   3  10 45.3565 1.99366  -2
  -7   3  10 45.3565 1.99366   1
  -3   3  10 12.6297 1.50645  -2
  -6   3  10 12.6297 1.50645   1
  -4   3  10 42.9252 1.95306  -2
  -5   3  10 42.9252 1.95306   1
  -5   3  10 63.1595 2.18233  -2
  -4   3  10 63.1595 2.18233   1
  -6   3  10 14.6829 1.49845  -2
  -3   3  10 14.6829 1.49845   1
  -7   3  10 20.1595 1.72960  -2
  -2   3  10 20.1595 1.72960   1
  -8   3  10 109.059 2.84303  -2
  -1   3  10 109.059 2.84303   1
  -9   3  10 36.4024 1.83030  -2
   0   3  10 36.4024 1.83030   1
 -10   3  10 144.173 2.96072  -2
   1   3  10 144.173 2.96072   1
 -11   3  10 564.649 8.25154  -2
   2   3  10 564.649 8.25154   1
 -12   3  10 165.015 3.42463  -2
   3   3  10 165.015 3.42463   1
 -13   3  10 95.2975 4.03749  -2
   4   3  10 95.2975 4.03749   1
 -14   3  10 12.6401 1.63672  -2
   5   3  10 12.6401 1.63672   1
 -15   3  10 20.9687 2.04333  -2
   6   3  10 20.9687 2.04333   1
 -16   3  10 15.4604 1.71725  -2
   7   3  10 15.4604 1.71725   1
   7   3  10 6.79808 6.15115   1
 -17   3  10 8.28934 1.86940  -2
   8   3  10 8.28934 1.86940   1
   8   3  10 12.2251 10.7574   1
 -18   3  10 11.5094 1.50666  -2
   9   3  10 11.5094 1.50666   1
   9   3  10 4.98129 3.67527   1
 -19   3  10 39.2131 2.46406  -2
  10   3  10 39.2131 2.46406   1
 -20   3  10 93.5238 4.71361  -2
  11   3  10 93.5238 4.71361   1
 -17   4  10 16.6397 2.03466   1
 -17   4  10 13.6146 2.31448   2
   7   4  10 29.2523 1.88318  -2
 -16   4  10 29.2523 1.88318   1
   6   4  10 5.22366 1.56381  -2
 -15   4  10 5.22366 1.56381   1
   5   4  10 6.57383 1.51397  -2
 -14   4  10 6.57383 1.51397   1
   4   4  10 74.8323 3.36702  -2
 -13   4  10 74.8323 3.36702   1
   3   4  10 54.9242 2.15877  -2
 -12   4  10 54.9242 2.15877   1
   2   4  10 11.6017 1.60396  -2
 -11   4  10 11.6017 1.60396   1
   1   4  10 22.4039 1.76909  -2
 -10   4  10 22.4039 1.76909   1
   0   4  10 7.31393 1.70312  -2
  -9   4  10 7.31393 1.70312   1
  -1   4  10 64.7456 2.44098  -2
  -8   4  10 64.7456 2.44098   1
  -2   4  10 216.904 4.05001  -2
  -7   4  10 216.904 4.05001   1
  -3   4  10 32.8090 2.04404  -2
  -6   4  10 32.8090 2.04404   1
  -4   4  10 36.1648 1.95829  -2
  -5   4  10 36.1648 1.95829   1
  -5   4  10 61.6013 2.25953  -2
  -4   4  10 61.6013 2.25953   1
  -6   4  10 19.4038 1.73281  -2
  -3   4  10 19.4038 1.73281   1
  -7   4  10 105.998 2.84550  -2
  -2   4  10 105.998 2.84550   1
  -8   4  10 130.683 3.58090  -2
  -1   4  10 130.683 3.58090   1
  -9   4  10 26.1874 1.82031  -2
   0   4  10 26.1874 1.82031   1
 -10   4  10 5.52282 1.68478  -2
   1   4  10 5.52282 1.68478   1
 -11   4  10 6.57568 1.52518  -2
   2   4  10 6.57568 1.52518   1
 -12   4  10 98.6771 2.60567  -2
   3   4  10 98.6771 2.60567   1
 -13   4  10 50.7707 3.50458  -2
   4   4  10 50.7707 3.50458   1
 -14   4  10 2.85069 1.62435  -2
   5   4  10 2.85069 1.62435   1
 -15   4  10 6.45562 1.62097  -2
   6   4  10 6.45562 1.62097   1
 -16   4  10 18.5968 1.83598  -2
   7   4  10 18.5968 1.83598   1
   1   5  10 1.81315 1.72097  -2
 -10   5  10 1.81315 1.72097   1
   0   5  10 23.3758 4.84550  -2
  -9   5  10 23.3758 4.84550   1
  -1   5  10 22.5212 1.94668  -2
  -8   5  10 22.5212 1.94668   1
  -2   5  10 41.8757 3.05893  -2
  -7   5  10 41.8757 3.05893   1
  -3   5  10 64.4978 4.30891  -2
  -6   5  10 64.4978 4.30891   1
  -4   5  10 41.6356 3.85200  -2
  -5   5  10 41.6356 3.85200   1
  -5   5  10 135.723 9.28218  -2
  -4   5  10 135.723 9.28218   1
  -6   5  10 95.5836 4.53929  -2
  -3   5  10 95.5836 4.53929   1
  -7   5  10 13.2375 2.69116  -2
  -2   5  10 13.2375 2.69116   1
  -8   5  10 10.6135 1.58538  -2
  -1   5  10 10.6135 1.58538   1
  -9   5  10 23.2688 3.40512  -2
   0   5  10 23.2688 3.40512   1
 -10   5  10 2.56935 1.57634  -2
   1   5  10 2.56935 1.57634   1
 -22   0  11 -1.2601 3.77820   1
 -21   0  11 -0.0625 4.14875   1
 -20   0  11 -0.1728 4.31949   1
 -19   0  11 -0.8075 2.71747   1
 -18   0  11 0.71324 2.47324   1
 -17   0  11 -0.4280 2.25723   1
 -16   0  11 0.12416 2.32558   1
 -15   0  11 3.88660 2.00271   1
 -14   0  11 0.26950 1.76322   1
 -13   0  11 -0.5510 2.01763   1
 -12   0  11 1.18684 1.76284   1
 -11   0  11 -0.0666 1.84848   1
 -10   0  11 -2.0301 2.23140   1
  -9   0  11 -1.3635 1.70584   1
  -8   0  11 -1.5181 1.98619   1
  -7   0  11 1.75016 1.85115   1
  -6   0  11 -0.6331 1.74849   1
  -5   0  11 1.52827 1.84113   1
  -4   0  11 -0.5648 1.87149   1
  -3   0  11 -0.2765 1.86589   1
  -2   0  11 -1.1464 1.68909   1
  -1   0  11 2.47201 1.60049   1
   0   0  11 0.22354 2.66707   1
   1   0  11 -0.7371 1.89977   1
   2   0  11 -0.3031 2.08771   1
   3   0  11 -1.6363 2.16264   1
   4   0  11 2.53507 2.73727   1
   5   0  11 0.08447 2.63408   1
   6   0  11 0.93550 3.49971   1
   7   0  11 -1.4552 3.21353   1
   8   0  11 0.92044 5.45099   1
   9   0  11 3.72698 3.60326   1
  10   0  11 2.34437 3.65411   1
  11   0  11 3.99189 3.44091   1
  12   0  11 -2.4516 3.48182   1
  13   1  11 8.03354 3.38469  -2
 -23   1  11 8.03354 3.38469   1
  12   1  11 51.1461 3.46900  -2
 -22   1  11 51.1461 3.46900   1
  11   1  11 8.85993 2.66676  -2
 -21   1  11 8.85993 2.66676   1
  10   1  11 22.0862 2.50188  -2
 -20   1  11 22.0862 2.50188   1
   9   1  11 48.5939 2.51111  -2
 -19   1  11 48.5939 2.51111   1
   8   1  11 34.3315 2.19970  -2
 -18   1  11 34.3315 2.19970   1
   7   1  11 49.3553 2.22008  -2
 -17   1  11 49.3553 2.22008   1
   6   1  11 13.2209 1.71380  -2
 -16   1  11 13.2209 1.71380   1
   5   1  11 50.9952 2.30600  -2
 -15   1  11 50.9952 2.30600   1
   4   1  11 27.3067 2.06331  -2
 -14   1  11 27.3067 2.06331   1
   3   1  11 -1.0301 1.30325  -2
 -13   1  11 -1.0301 1.30325   1
   2   1  11 6.78383 1.36542  -2
 -12   1  11 6.78383 1.36542   1
   1   1  11 18.1785 1.57531  -2
 -11   1  11 18.1785 1.57531   1
   0   1  11 104.559 2.31559  -2
 -10   1  11 104.559 2.31559   1
  -1   1  11 30.2491 1.67561  -2
  -9   1  11 30.2491 1.67561   1
  -2   1  11 316.834 4.28521  -2
  -8   1  11 316.834 4.28521   1
  -3   1  11 42.3715 1.53191  -2
  -7   1  11 42.3715 1.53191   1
  -4   1  11 14.2926 1.38840  -2
  -6   1  11 14.2926 1.38840   1
  -5   1  11 346.939 4.87657  -2
  -5   1  11 346.939 4.87657   1
  -6   1  11 19.8224 1.39755  -2
  -4   1  11 19.8224 1.39755   1
  -7   1  11 9.45775 1.24783  -2
  -3   1  11 9.45775 1.24783   1
  -8   1  11 190.030 3.30225  -2
  -2   1  11 190.030 3.30225   1
  -9   1  11 12.5075 1.62122  -2
  -1   1  11 12.5075 1.62122   1
 -10   1  11 77.0568 1.96624  -2
   0   1  11 77.0568 1.96624   1
 -11   1  11 7.69095 1.33803  -2
   1   1  11 7.69095 1.33803   1
 -12   1  11 13.9900 1.48026  -2
   2   1  11 13.9900 1.48026   1
 -13   1  11 6.27828 1.51121  -2
   3   1  11 6.27828 1.51121   1
 -14   1  11 12.5230 1.69154  -2
   4   1  11 12.5230 1.69154   1
 -15   1  11 141.086 3.34607  -2
   5   1  11 141.086 3.34607   1
 -16   1  11 36.6270 2.05123  -2
   6   1  11 36.6270 2.05123   1
 -17   1  11 41.9380 2.16966  -2
   7   1  11 41.9380 2.16966   1
 -18   1  11 43.0168 2.64201  -2
   8   1  11 43.0168 2.64201   1
 -19   1  11 17.3919 2.39177  -2
   9   1  11 17.3919 2.39177   1
 -20   1  11 41.8476 2.68343  -2
  10   1  11 41.8476 2.68343   1
 -21   1  11 9.16001 2.82546  -2
  11   1  11 9.16001 2.82546   1
 -22   1  11 44.4023 3.16930  -2
  12   1  11 44.4023 3.16930   1
 -23   1  11 26.6058 2.41746  -2
  13   1  11 26.6058 2.41746   1
  12   2  11 14.7115 3.56793  -2
 -22   2  11 14.7115 3.56793   1
  11   2  11 5.09930 1.65192  -2
 -21   2  11 5.09930 1.65192   1
  10   2  11 2.69287 1.92339  -2
 -20   2  11 2.69287 1.92339   1
 -20   2  11 4.39227 4.18146   2
   9   2  11 21.2478 1.84731  -2
 -19   2  11 21.2478 1.84731   1
   8   2  11 61.8167 2.39613  -2
 -18   2  11 61.8167 2.39613   1
   7   2  11 9.21606 1.67885  -2
 -17   2  11 9.21606 1.67885   1
   6   2  11 5.38523 2.50958  -2
 -16   2  11 5.38523 2.50958   1
   5   2  11 61.3383 2.34383  -2
 -15   2  11 61.3383 2.34383   1
   4   2  11 18.2266 1.61175  -2
 -14   2  11 18.2266 1.61175   1
   3   2  11 70.6551 2.47798  -2
 -13   2  11 70.6551 2.47798   1
   2   2  11 44.5015 1.88539  -2
 -12   2  11 44.5015 1.88539   1
   1   2  11 6.85516 1.43965  -2
 -11   2  11 6.85516 1.43965   1
   0   2  11 -0.2600 1.27156  -2
 -10   2  11 -0.2600 1.27156   1
  -1   2  11 71.9428 2.19890  -2
  -9   2  11 71.9428 2.19890   1
  -2   2  11 17.2677 1.50503  -2
  -8   2  11 17.2677 1.50503   1
  -3   2  11 55.8464 1.86931  -2
  -7   2  11 55.8464 1.86931   1
  -4   2  11 13.0387 1.52246  -2
  -6   2  11 13.0387 1.52246   1
  -5   2  11 3.59268 1.37537  -2
  -5   2  11 3.59268 1.37537   1
  -6   2  11 42.2421 1.71446  -2
  -4   2  11 42.2421 1.71446   1
  -7   2  11 195.688 3.25827  -2
  -3   2  11 195.688 3.25827   1
  -8   2  11 9.10013 1.41580  -2
  -2   2  11 9.10013 1.41580   1
  -9   2  11 19.8288 1.62483  -2
  -1   2  11 19.8288 1.62483   1
 -10   2  11 0.58833 1.34512  -2
   0   2  11 0.58833 1.34512   1
 -11   2  11 -0.1722 1.60115  -2
   1   2  11 -0.1722 1.60115   1
 -12   2  11 13.9160 1.76860  -2
   2   2  11 13.9160 1.76860   1
 -13   2  11 74.4817 2.43048  -2
   3   2  11 74.4817 2.43048   1
 -14   2  11 52.1514 2.10807  -2
   4   2  11 52.1514 2.10807   1
 -15   2  11 103.385 2.88221  -2
   5   2  11 103.385 2.88221   1
 -16   2  11 10.3566 2.34269  -2
   6   2  11 10.3566 2.34269   1
 -17   2  11 1.82695 1.82454  -2
   7   2  11 1.82695 1.82454   1
 -18   2  11 45.6421 2.48820  -2
   8   2  11 45.6421 2.48820   1
 -19   2  11 26.9925 2.34306  -2
   9   2  11 26.9925 2.34306   1
 -20   2  11 16.6400 4.28452  -2
  10   2  11 16.6400 4.28452   1
  10   2  11 5.62802 4.19051   1
 -21   2  11 6.55126 2.07038  -2
  11   2  11 6.55126 2.07038   1
 -22   2  11 9.45243 5.04537  -2
  12   2  11 9.45243 5.04537   1
  10   3  11 6.30127 1.59731  -2
 -20   3  11 6.30127 1.59731   1
   9   3  11 1.68155 1.44198  -2
 -19   3  11 1.68155 1.44198   1
   8   3  11 27.0838 1.76696  -2
 -18   3  11 27.0838 1.76696   1
   7   3  11 38.3123 2.08818  -2
 -17   3  11 38.3123 2.08818   1
   6   3  11 37.2740 2.03133  -2
 -16   3  11 37.2740 2.03133   1
   5   3  11 14.5275 1.67393  -2
 -15   3  11 14.5275 1.67393   1
   4   3  11 116.418 2.86793  -2
 -14   3  11 116.418 2.86793   1
   3   3  11 4.57563 1.40924  -2
 -13   3  11 4.57563 1.40924   1
   2   3  11 16.4173 2.25159  -2
 -12   3  11 16.4173 2.25159   1
   1   3  11 144.081 3.09805  -2
 -11   3  11 144.081 3.09805   1
   0   3  11 36.8510 2.16007  -2
 -10   3  11 36.8510 2.16007   1
  -1   3  11 13.8445 1.63044  -2
  -9   3  11 13.8445 1.63044   1
  -2   3  11 76.1056 2.29893  -2
  -8   3  11 76.1056 2.29893   1
  -3   3  11 80.7950 2.33750  -2
  -7   3  11 80.7950 2.33750   1
  -4   3  11 8.63434 1.59407  -2
  -6   3  11 8.63434 1.59407   1
  -5   3  11 12.7453 1.66019  -2
  -5   3  11 12.7453 1.66019   1
  -6   3  11 25.1889 1.77199  -2
  -4   3  11 25.1889 1.77199   1
  -7   3  11 192.364 3.63114  -2
  -3   3  11 192.364 3.63114   1
  -8   3  11 128.345 2.90590  -2
  -2   3  11 128.345 2.90590   1
  -9   3  11 43.4713 1.91419  -2
  -1   3  11 43.4713 1.91419   1
 -10   3  11 59.1954 2.26846  -2
   0   3  11 59.1954 2.26846   1
 -11   3  11 255.433 4.18129  -2
   1   3  11 255.433 4.18129   1
 -12   3  11 48.4481 3.58402  -2
   2   3  11 48.4481 3.58402   1
 -13   3  11 4.90562 1.52090  -2
   3   3  11 4.90562 1.52090   1
 -14   3  11 49.7612 2.10263  -2
   4   3  11 49.7612 2.10263   1
 -15   3  11 5.24535 1.52990  -2
   5   3  11 5.24535 1.52990   1
 -16   3  11 13.5763 1.71376  -2
   6   3  11 13.5763 1.71376   1
 -17   3  11 33.5215 2.12147  -2
   7   3  11 33.5215 2.12147   1
 -18   3  11 14.4466 1.90383  -2
   8   3  11 14.4466 1.90383   1
 -19   3  11 8.49169 2.14605  -2
   9   3  11 8.49169 2.14605   1
 -20   3  11 19.5374 2.91083  -2
  10   3  11 19.5374 2.91083   1
   6   4  11 64.0165 3.13045  -2
 -16   4  11 64.0165 3.13045   1
   5   4  11 7.19047 1.83273  -2
 -15   4  11 7.19047 1.83273   1
   4   4  11 80.5921 2.64076  -2
 -14   4  11 80.5921 2.64076   1
   3   4  11 149.527 3.44946  -2
 -13   4  11 149.527 3.44946   1
   2   4  11 127.508 3.28914  -2
 -12   4  11 127.508 3.28914   1
   1   4  11 10.3145 1.91184  -2
 -11   4  11 10.3145 1.91184   1
   0   4  11 19.0999 1.82549  -2
 -10   4  11 19.0999 1.82549   1
  -1   4  11 4.19125 1.58134  -2
  -9   4  11 4.19125 1.58134   1
  -2   4  11 3.84339 1.62915  -2
  -8   4  11 3.84339 1.62915   1
  -3   4  11 150.265 3.77144  -2
  -7   4  11 150.265 3.77144   1
  -4   4  11 69.8669 2.52526  -2
  -6   4  11 69.8669 2.52526   1
  -5   4  11 3.76354 1.74378  -2
  -5   4  11 3.76354 1.74378   1
  -6   4  11 40.8005 2.12296  -2
  -4   4  11 40.8005 2.12296   1
  -7   4  11 56.0638 2.13963  -2
  -3   4  11 56.0638 2.13963   1
  -8   4  11 3.55587 1.54713  -2
  -2   4  11 3.55587 1.54713   1
  -9   4  11 4.62310 1.52881  -2
  -1   4  11 4.62310 1.52881   1
 -10   4  11 10.0165 1.59588  -2
   0   4  11 10.0165 1.59588   1
 -11   4  11 28.3401 1.91203  -2
   1   4  11 28.3401 1.91203   1
 -12   4  11 203.310 5.23268  -2
   2   4  11 203.310 5.23268   1
 -13   4  11 41.4581 2.04277  -2
   3   4  11 41.4581 2.04277   1
 -14   4  11 23.4258 1.82439  -2
   4   4  11 23.4258 1.82439   1
 -15   4  11 9.66341 1.72756  -2
   5   4  11 9.66341 1.72756   1
 -16   4  11 50.4614 3.34301  -2
   6   4  11 50.4614 3.34301   1
  -2   5  11 13.1764 1.66564  -2
  -8   5  11 13.1764 1.66564   1
  -3   5  11 28.7898 2.45419  -2
  -7   5  11 28.7898 2.45419   1
  -4   5  11 53.7999 3.87597  -2
  -6   5  11 53.7999 3.87597   1
  -5   5  11 229.464 8.85195  -2
  -5   5  11 229.464 8.85195   1
  -6   5  11 21.4372 3.25852  -2
  -4   5  11 21.4372 3.25852   1
  -7   5  11 43.6435 3.53824  -2
  -3   5  11 43.6435 3.53824   1
  -8   5  11 5.93219 2.18861  -2
  -2   5  11 5.93219 2.18861   1
 -23   0  12 3.55715 4.16041   2
  11   0  12 10.4991 4.77182  -2
 -22   0  12 10.4991 4.77182   1
 -22   0  12 3.31843 2.13823   2
  10   0  12 9.18326 5.17998  -2
 -21   0  12 9.18326 5.17998   1
 -21   0  12 4.37468 2.30425   2
   9   0  12 4.23114 5.33153  -2
 -20   0  12 4.23114 5.33153   1
 -20   0  12 2.32175 3.99965   1
 -20   0  12 -1.4576 3.18032   2
 -19   0  12 26.9025 4.15440   1
   8   0  12 53.6466 5.10937  -2
 -19   0  12 53.6466 5.10937   1
 -19   0  12 9.48208 4.17219   2
 -18   0  12 5.63944 3.97714   2
 -18   0  12 13.3474 2.90395   1
 -17   0  12 47.5881 4.26427   1
   6   0  12 45.2183 4.44125  -2
 -17   0  12 45.2183 4.44125   1
 -16   0  12 6.37230 2.48322   1
   5   0  12 37.4006 4.36082  -2
 -16   0  12 37.4006 4.36082   1
 -15   0  12 36.3495 3.53791   1
 -15   0  12 22.7860 4.47078   2
   4   0  12 95.1242 7.33650  -2
 -15   0  12 95.1242 7.33650   1
   3   0  12 -5.9136 3.63306  -2
 -14   0  12 -5.9136 3.63306   1
 -14   0  12 3.71741 2.28431   1
 -14   0  12 1.61017 8.58208   2
   2   0  12 99.0410 4.69481  -2
 -13   0  12 99.0410 4.69481   1
 -13   0  12 75.8788 4.36119   1
 -13   0  12 19.7773 6.19833   2
   1   0  12 113.352 5.41497  -2
 -12   0  12 113.352 5.41497   1
 -12   0  12 92.4968 4.47589   1
 -12   0  12 17.7153 4.17358   2
 -11   0  12 383.437 8.79926   1
   0   0  12 420.086 13.4322  -2
 -11   0  12 420.086 13.4322   1
 -11   0  12 99.6297 9.45847   2
  -1   0  12 1676.46 44.1959  -2
 -10   0  12 1676.46 44.1959   1
 -10   0  12 1542.71 29.0266   1
 -10   0  12 400.715 15.0374   2
  -9   0  12 22.0790 2.44237   1
  -2   0  12 29.2716 4.72396  -2
  -9   0  12 29.2716 4.72396   1
  -9   0  12 6.82585 5.05474   2
  -3   0  12 296.363 10.8700  -2
  -8   0  12 296.363 10.8700   1
  -8   0  12 262.616 10.9371   1
  -7   0  12 314.132 9.19386   1
  -4   0  12 306.663 12.8857  -2
  -7   0  12 306.663 12.8857   1
  -6   0  12 1527.59 37.5549   1
  -5   0  12 1596.99 31.5394  -2
  -6   0  12 1596.99 31.5394   1
  -6   0  12 367.182 13.8848   2
  -6   0  12 377.432 9.19594  -2
  -5   0  12 377.432 9.19594   1
  -7   0  12 176.026 5.00764  -2
  -4   0  12 176.026 5.00764   1
  -4   0  12 71.0454 4.90014   2
  -8   0  12 90.5215 5.10710  -2
  -3   0  12 90.5215 5.10710   1
  -3   0  12 38.6862 3.83549   2
  -9   0  12 68.4049 3.91121  -2
  -2   0  12 68.4049 3.91121   1
  -2   0  12 20.9845 2.20293   2
  -2   0  12 66.6275 10.5443   1
 -10   0  12 598.569 11.1388  -2
  -1   0  12 598.569 11.1388   1
  -1   0  12 321.007 13.5377   1
 -11   0  12 100.642 3.77291  -2
   0   0  12 100.642 3.77291   1
   0   0  12 13.4932 5.44467   1
   1   0  12 119.978 8.13781   1
   1   0  12 61.7994 6.68317   2
 -12   0  12 121.137 4.39844  -2
   1   0  12 121.137 4.39844   1
 -13   0  12 77.1804 3.57270  -2
   2   0  12 77.1804 3.57270   1
   2   0  12 28.2307 3.20896   2
   2   0  12 68.7938 8.99438   1
   3   0  12 2.03884 1.83044   2
 -14   0  12 6.08032 3.16365  -2
   3   0  12 6.08032 3.16365   1
   3   0  12 -2.5314 8.50580   1
   4   0  12 84.5994 4.16071   2
 -15   0  12 284.244 8.07158  -2
   4   0  12 284.244 8.07158   1
   4   0  12 285.432 15.5183   1
 -16   0  12 172.499 6.94835  -2
   5   0  12 172.499 6.94835   1
   5   0  12 40.4944 3.64973   2
   6   0  12 6.57566 2.42480   2
 -17   0  12 15.5068 3.75868  -2
   6   0  12 15.5068 3.75868   1
 -18   0  12 55.3814 5.18634  -2
   7   0  12 55.3814 5.18634   1
   7   0  12 43.6139 3.62877   2
   7   0  12 166.042 13.2700   1
 -19   0  12 116.392 6.69283  -2
   8   0  12 116.392 6.69283   1
   8   0  12 19.0865 3.60034   2
   8   0  12 97.6772 9.78557   1
   9   0  12 12.4945 3.44020   1
 -20   0  12 22.8513 4.96911  -2
   9   0  12 22.8513 4.96911   1
   9   0  12 1.29400 2.09117   2
  10   0  12 29.1704 3.65195   1
 -21   0  12 20.4692 6.90995  -2
  10   0  12 20.4692 6.90995   1
  10   0  12 1.77808 6.21145   2
 -22   0  12 4.37509 5.99637  -2
  11   0  12 4.37509 5.99637   1
  11   0  12 -3.5259 2.22573   1
  12   0  12 70.4177 6.90548   1
  12   0  12 11.3293 3.04193   2
 -23   1  12 1.09541 1.14095   2
 -23   1  12 -1.4667 1.32389   1
 -22   1  12 2.21451 2.03833   1
 -22   1  12 -0.1121 1.29573   2
  11   1  12 2.61903 4.61595  -2
 -22   1  12 2.61903 4.61595   1
 -21   1  12 9.24436 3.24259   2
 -21   1  12 32.7288 3.96472   1
 -20   1  12 4.32426 2.99692   2
   9   1  12 21.1820 2.96792  -2
 -20   1  12 21.1820 2.96792   1
 -20   1  12 8.99654 4.34626   1
   8   1  12 16.3103 3.00253  -2
 -19   1  12 16.3103 3.00253   1
 -19   1  12 9.92239 2.30185   1
 -19   1  12 7.17975 2.88896   2
 -18   1  12 45.1031 3.37405   1
   7   1  12 49.6691 3.43102  -2
 -18   1  12 49.6691 3.43102   1
 -18   1  12 16.5859 3.02405   2
 -17   1  12 14.1011 2.41316   1
   6   1  12 27.1176 3.09437  -2
 -17   1  12 27.1176 3.09437   1
 -17   1  12 6.03799 2.81040   2
 -16   1  12 10.0672 1.85989   1
   5   1  12 27.8119 3.07339  -2
 -16   1  12 27.8119 3.07339   1
 -16   1  12 0.01863 2.92093   2
 -15   1  12 -0.0793 2.04903   2
 -15   1  12 6.58605 1.54563   1
   4   1  12 34.8872 3.52778  -2
 -15   1  12 34.8872 3.52778   1
 -14   1  12 30.0386 2.12688   1
   3   1  12 28.5720 2.67189  -2
 -14   1  12 28.5720 2.67189   1
 -14   1  12 6.80392 3.37102   2
 -13   1  12 133.099 3.78903   1
 -13   1  12 36.3700 4.06755   2
   2   1  12 175.624 9.67139  -2
 -13   1  12 175.624 9.67139   1
 -12   1  12 9.05269 2.38012   2
   1   1  12 86.2587 3.13117  -2
 -12   1  12 86.2587 3.13117   1
 -12   1  12 13.3269 1.91111   1
 -11   1  12 21.5395 2.81713   2
   0   1  12 82.3943 3.20534  -2
 -11   1  12 82.3943 3.20534   1
 -11   1  12 73.4772 2.95903   1
  -1   1  12 66.4225 3.02145  -2
 -10   1  12 66.4225 3.02145   1
 -10   1  12 61.9642 2.74942   1
 -10   1  12 17.3993 2.89591   2
  -9   1  12 1.31364 1.39689   2
  -9   1  12 -0.8707 1.26028   1
  -2   1  12 7.35371 2.39406  -2
  -9   1  12 7.35371 2.39406   1
  -8   1  12 81.2433 2.87798   1
  -3   1  12 121.971 3.78822  -2
  -8   1  12 121.971 3.78822   1
  -8   1  12 39.2500 4.04144   2
  -4   1  12 10.5040 1.68416  -2
  -7   1  12 10.5040 1.68416   1
  -7   1  12 2.45440 1.15022   2
  -7   1  12 -0.2911 1.84470   1
  -5   1  12 2.37578 1.85048  -2
  -6   1  12 2.37578 1.85048   1
  -6   1  12 -0.5466 1.19580   2
  -6   1  12 -0.4810 1.75918   1
  -6   1  12 5.54168 2.22126  -2
  -5   1  12 5.54168 2.22126   1
  -5   1  12 6.32546 1.77113   1
  -5   1  12 0.88514 1.65181   2
  -4   1  12 4.58269 1.64820   2
  -4   1  12 14.0905 1.83264   1
  -7   1  12 20.7524 2.52692  -2
  -4   1  12 20.7524 2.52692   1
  -8   1  12 279.243 5.44980  -2
  -3   1  12 279.243 5.44980   1
  -3   1  12 263.109 7.36556   1
  -3   1  12 90.6859 2.73991   2
  -9   1  12 33.2877 2.46116  -2
  -2   1  12 33.2877 2.46116   1
  -2   1  12 5.66103 1.25132   2
  -2   1  12 38.3354 2.78666   1
 -10   1  12 21.6097 1.96552  -2
  -1   1  12 21.6097 1.96552   1
  -1   1  12 6.43136 2.45489   1
  -1   1  12 10.1045 1.55052   2
 -11   1  12 51.9506 2.32646  -2
   0   1  12 51.9506 2.32646   1
   0   1  12 16.2562 2.81174   2
   0   1  12 36.6369 3.43159   1
 -12   1  12 325.921 4.86505  -2
   1   1  12 325.921 4.86505   1
   1   1  12 81.6434 2.88462   2
   1   1  12 337.465 10.2077   1
   2   1  12 56.3488 3.32527   2
 -13   1  12 186.732 6.55605  -2
   2   1  12 186.732 6.55605   1
   2   1  12 161.699 7.80912   1
   3   1  12 12.6204 1.58831   2
 -14   1  12 54.7168 2.75405  -2
   3   1  12 54.7168 2.75405   1
   3   1  12 46.2522 5.94853   1
   4   1  12 34.9304 2.25949   2
 -15   1  12 137.696 3.87894  -2
   4   1  12 137.696 3.87894   1
   4   1  12 134.287 6.22083   1
   5   1  12 50.7822 5.20838   1
 -16   1  12 46.1059 2.57920  -2
   5   1  12 46.1059 2.57920   1
   5   1  12 13.6636 1.87080   2
   6   1  12 9.64760 2.09961   2
 -17   1  12 56.8819 3.76389  -2
   6   1  12 56.8819 3.76389   1
   6   1  12 38.9748 5.05005   1
   7   1  12 3.79337 1.78773   2
 -18   1  12 22.5370 2.84221  -2
   7   1  12 22.5370 2.84221   1
   7   1  12 11.7694 3.20350   1
   8   1  12 3.57828 1.93237   2
   8   1  12 18.7681 2.72778   1
 -19   1  12 18.2165 2.97671  -2
   8   1  12 18.2165 2.97671   1
   9   1  12 1.89914 1.75687   2
   9   1  12 6.61168 3.02923   1
 -20   1  12 16.3265 2.90130  -2
   9   1  12 16.3265 2.90130   1
 -21   1  12 -1.5092 6.76535  -2
  10   1  12 -1.5092 6.76535   1
  10   1  12 4.38140 2.34522   2
  10   1  12 6.84232 2.29153   1
  11   1  12 -1.1054 1.72948   2
 -22   1  12 8.17967 5.12526  -2
  11   1  12 8.17967 5.12526   1
  11   1  12 -1.0929 1.84525   1
  12   1  12 4.96819 1.32005   1
  12   1  12 4.09091 1.31156   2
 -22   2  12 0.77548 0.90801   2
 -22   2  12 1.89901 1.25715   1
 -21   2  12 1.61845 1.03561   2
 -21   2  12 -1.6046 0.98365   1
  10   2  12 12.8619 5.02826  -2
 -21   2  12 12.8619 5.02826   1
   9   2  12 2.64779 2.60077  -2
 -20   2  12 2.64779 2.60077   1
 -20   2  12 0.52951 2.20842   2
 -20   2  12 1.04824 1.29072   1
 -19   2  12 4.19332 1.87196   1
 -19   2  12 1.73925 2.34550   2
   8   2  12 11.6579 2.71138  -2
 -19   2  12 11.6579 2.71138   1
   7   2  12 31.1854 2.33636  -2
 -18   2  12 31.1854 2.33636   1
 -18   2  12 17.4592 4.11411   1
 -18   2  12 9.66739 2.26316   2
 -17   2  12 -2.6129 1.83254   1
 -17   2  12 -2.4853 2.22318   2
   6   2  12 1.03301 2.27825  -2
 -17   2  12 1.03301 2.27825   1
 -16   2  12 0.47153 1.41122   2
   5   2  12 -0.1923 1.94266  -2
 -16   2  12 -0.1923 1.94266   1
 -16   2  12 3.66638 2.29597   1
   4   2  12 78.2319 3.45270  -2
 -15   2  12 78.2319 3.45270   1
 -15   2  12 17.3271 3.25489   2
 -15   2  12 73.3237 3.45389   1
 -14   2  12 40.4273 3.23742   1
   3   2  12 31.4213 2.68046  -2
 -14   2  12 31.4213 2.68046   1
 -14   2  12 4.87345 2.03203   2
   2   2  12 49.7198 2.89030  -2
 -13   2  12 49.7198 2.89030   1
 -13   2  12 49.8525 2.93451   1
 -13   2  12 7.86958 1.98608   2
 -12   2  12 90.1006 3.10120   1
   1   2  12 110.299 4.39492  -2
 -12   2  12 110.299 4.39492   1
 -12   2  12 28.6057 3.83585   2
 -11   2  12 11.9100 1.79794   1
 -11   2  12 9.69091 2.08827   2
   0   2  12 60.4487 3.05594  -2
 -11   2  12 60.4487 3.05594   1
  -1   2  12 -0.9807 1.99975  -2
 -10   2  12 -0.9807 1.99975   1
 -10   2  12 1.29547 2.09801   2
 -10   2  12 7.52836 1.79799   1
  -2   2  12 23.4223 2.80289  -2
  -9   2  12 23.4223 2.80289   1
  -9   2  12 7.30752 1.94551   1
  -9   2  12 5.03894 2.32289   2
  -8   2  12 3.49079 1.61135   1
  -3   2  12 0.61422 2.17302  -2
  -8   2  12 0.61422 2.17302   1
  -8   2  12 6.52793 2.59606   2
  -4   2  12 120.010 3.41609  -2
  -7   2  12 120.010 3.41609   1
  -7   2  12 44.4440 3.66967   2
  -7   2  12 99.5095 4.23754   1
  -5   2  12 2.34362 1.86909  -2
  -6   2  12 2.34362 1.86909   1
  -6   2  12 5.82319 1.78100   1
  -6   2  12 1.50357 1.55404   2
  -5   2  12 3.69820 1.40426   2
  -5   2  12 1.60533 1.78605   1
  -6   2  12 3.10836 1.74439  -2
  -5   2  12 3.10836 1.74439   1
  -4   2  12 44.7963 3.08160   2
  -7   2  12 136.486 3.15310  -2
  -4   2  12 136.486 3.15310   1
  -4   2  12 119.880 4.41428   1
  -3   2  12 -0.9617 1.14582   2
  -8   2  12 -3.0494 1.79468  -2
  -3   2  12 -3.0494 1.79468   1
  -3   2  12 5.02438 3.08800   1
  -9   2  12 78.2209 3.24769  -2
  -2   2  12 78.2209 3.24769   1
  -2   2  12 22.1053 2.34583   2
  -2   2  12 85.4459 5.68492   1
 -10   2  12 6.83757 2.12219  -2
  -1   2  12 6.83757 2.12219   1
  -1   2  12 1.46498 2.22106   1
  -1   2  12 1.67140 1.52048   2
   0   2  12 49.7564 2.66200   2
   0   2  12 207.842 7.89973   1
 -11   2  12 218.547 4.63571  -2
   0   2  12 218.547 4.63571   1
   1   2  12 41.5976 2.22244   2
 -12   2  12 126.955 3.58428  -2
   1   2  12 126.955 3.58428   1
   1   2  12 113.814 5.72223   1
   2   2  12 2.59561 2.08229   1
 -13   2  12 12.5574 2.24590  -2
   2   2  12 12.5574 2.24590   1
   2   2  12 0.19361 1.61003   2
   3   2  12 2.91519 1.53431   2
   3   2  12 -1.6082 1.65461   1
 -14   2  12 8.21441 2.23459  -2
   3   2  12 8.21441 2.23459   1
 -15   2  12 22.2479 2.41638  -2
   4   2  12 22.2479 2.41638   1
   4   2  12 4.14467 1.42303   2
   4   2  12 5.26144 2.82290   1
   5   2  12 1.40704 1.80515   1
   5   2  12 4.94856 1.96958   2
 -16   2  12 4.34202 2.23568  -2
   5   2  12 4.34202 2.23568   1
   6   2  12 3.77972 2.14957   1
 -17   2  12 4.71061 2.38958  -2
   6   2  12 4.71061 2.38958   1
   6   2  12 3.07723 1.88840   2
 -18   2  12 13.4675 2.56149  -2
   7   2  12 13.4675 2.56149   1
   7   2  12 5.16572 2.17791   1
   7   2  12 0.43507 2.31939   2
 -19   2  12 16.2317 2.93744  -2
   8   2  12 16.2317 2.93744   1
   8   2  12 1.33667 1.66412   2
   8   2  12 11.4624 2.17354   1
   9   2  12 0.44784 2.38857   1
 -20   2  12 2.81782 3.05514  -2
   9   2  12 2.81782 3.05514   1
   9   2  12 0.82666 1.19988   2
  10   2  12 0.85805 1.50360   1
  10   2  12 -1.4763 0.95660   2
 -21   2  12 -5.5776 4.46846  -2
  10   2  12 -5.5776 4.46846   1
  11   2  12 1.49534 1.17237   2
  11   2  12 1.77541 1.85747   1
 -20   3  12 3.60596 1.13346   1
 -20   3  12 2.09567 1.46007   2
   9   3  12 0.58674 5.40805  -2
 -20   3  12 0.58674 5.40805   1
 -19   3  12 9.47081 1.47667   1
   8   3  12 9.13808 3.18188  -2
 -19   3  12 9.13808 3.18188   1
 -19   3  12 2.07938 1.38346   2
 -18   3  12 4.51945 2.81278   2
   7   3  12 26.0055 2.97682  -2
 -18   3  12 26.0055 2.97682   1
 -18   3  12 15.7649 3.63735   1
 -17   3  12 4.08742 2.20825   1
   6   3  12 5.56345 2.99657  -2
 -17   3  12 5.56345 2.99657   1
 -17   3  12 0.53163 1.92547   2
   5   3  12 -3.8936 1.90391  -2
 -16   3  12 -3.8936 1.90391   1
 -16   3  12 -2.0931 1.79487   2
 -16   3  12 -1.0031 1.96529   1
 -15   3  12 3.07209 2.00925   1
   4   3  12 3.53552 1.85193  -2
 -15   3  12 3.53552 1.85193   1
 -15   3  12 1.55882 1.98641   2
 -14   3  12 58.7779 3.26290   1
   3   3  12 62.9845 3.22055  -2
 -14   3  12 62.9845 3.22055   1
 -14   3  12 7.54822 4.18997   2
 -13   3  12 -0.9891 1.89851   2
 -13   3  12 3.71919 2.44411   1
   2   3  12 6.12299 2.14356  -2
 -13   3  12 6.12299 2.14356   1
 -12   3  12 142.609 5.00724   1
   1   3  12 162.312 4.19036  -2
 -12   3  12 162.312 4.19036   1
 -12   3  12 18.4579 3.91291   2
 -11   3  12 36.0361 4.25028   1
 -11   3  12 6.73862 3.38950   2
   0   3  12 33.4418 3.85394  -2
 -11   3  12 33.4418 3.85394   1
  -1   3  12 61.8156 2.78627  -2
 -10   3  12 61.8156 2.78627   1
 -10   3  12 51.2981 3.52691   1
 -10   3  12 13.0940 3.69193   2
  -2   3  12 2.70700 2.26899  -2
  -9   3  12 2.70700 2.26899   1
  -9   3  12 4.61352 2.70185   2
  -9   3  12 -1.0583 2.19313   1
  -8   3  12 65.4111 4.85333   1
  -3   3  12 69.2363 3.38542  -2
  -8   3  12 69.2363 3.38542   1
  -8   3  12 16.0047 8.93984   2
  -4   3  12 17.5620 2.01115  -2
  -7   3  12 17.5620 2.01115   1
  -7   3  12 5.30471 3.61926   1
  -7   3  12 1.76528 4.02165   2
  -5   3  12 13.6461 1.87505  -2
  -6   3  12 13.6461 1.87505   1
  -6   3  12 12.0717 4.02151   1
  -6   3  12 2.58554 5.50647   2
  -6   3  12 8.97016 1.87654  -2
  -5   3  12 8.97016 1.87654   1
  -5   3  12 0.58601 3.05787   2
  -5   3  12 3.57066 5.89620   1
  -4   3  12 16.8179 4.18736   2
  -7   3  12 63.7168 2.55021  -2
  -4   3  12 63.7168 2.55021   1
  -4   3  12 60.5634 8.87850   1
  -8   3  12 38.8353 2.70065  -2
  -3   3  12 38.8353 2.70065   1
  -3   3  12 21.5261 5.45425   1
  -3   3  12 14.2915 2.71065   2
  -9   3  12 15.1591 2.27554  -2
  -2   3  12 15.1591 2.27554   1
  -2   3  12 14.3269 4.09168   1
  -2   3  12 3.35575 2.03431   2
  -1   3  12 31.7443 2.69636   2
 -10   3  12 104.368 2.97616  -2
  -1   3  12 104.368 2.97616   1
  -1   3  12 90.7941 7.51028   1
 -11   3  12 11.0942 3.24778  -2
   0   3  12 11.0942 3.24778   1
   0   3  12 6.08660 4.39160   2
   0   3  12 1.24625 3.25961   1
   1   3  12 23.7179 3.15467   2
 -12   3  12 55.2591 2.38236  -2
   1   3  12 55.2591 2.38236   1
   1   3  12 18.0125 4.63487   1
 -13   3  12 17.0338 2.18023  -2
   2   3  12 17.0338 2.18023   1
   2   3  12 10.6310 2.64934   1
   2   3  12 4.66862 1.91731   2
 -14   3  12 23.9342 2.32990  -2
   3   3  12 23.9342 2.32990   1
   3   3  12 5.63265 2.31790   2
   3   3  12 3.44827 4.23960   1
 -15   3  12 3.46397 1.96410  -2
   4   3  12 3.46397 1.96410   1
   4   3  12 0.72099 2.16204   1
   4   3  12 2.83940 1.66571   2
   5   3  12 2.05485 1.75288   2
 -16   3  12 0.48386 2.32097  -2
   5   3  12 0.48386 2.32097   1
   5   3  12 -0.2126 2.07273   1
   6   3  12 3.02991 1.40034   2
   6   3  12 2.78655 2.12539   1
 -17   3  12 2.89541 4.57157  -2
   6   3  12 2.89541 4.57157   1
 -18   3  12 25.3790 2.62104  -2
   7   3  12 25.3790 2.62104   1
   7   3  12 20.2670 3.43183   1
   7   3  12 5.62436 2.79079   2
 -19   3  12 7.70752 5.28304  -2
   8   3  12 7.70752 5.28304   1
   8   3  12 3.62391 1.15792   2
   8   3  12 8.48655 1.74354   1
   9   3  12 43.2918 2.87812   1
   9   3  12 5.18882 1.12697   2
 -20   3  12 64.3103 6.81645  -2
   9   3  12 64.3103 6.81645   1
   5   4  12 7.23842 2.18456  -2
 -16   4  12 7.23842 2.18456   1
 -16   4  12 1.34341 1.83172   2
   4   4  12 41.5022 3.26972  -2
 -15   4  12 41.5022 3.26972   1
   3   4  12 7.80673 1.86492  -2
 -14   4  12 7.80673 1.86492   1
 -13   4  12 1.07194 2.67955   2
   2   4  12 8.95468 1.76829  -2
 -13   4  12 8.95468 1.76829   1
   1   4  12 -2.3429 1.97729  -2
 -12   4  12 -2.3429 1.97729   1
 -11   4  12 3.72019 5.74367   1
 -11   4  12 2.87351 4.06151   2
   0   4  12 5.27017 2.43592  -2
 -11   4  12 5.27017 2.43592   1
  -1   4  12 70.2785 2.62890  -2
 -10   4  12 70.2785 2.62890   1
 -10   4  12 61.6517 8.84395   1
  -2   4  12 46.2886 2.50634  -2
  -9   4  12 46.2886 2.50634   1
  -9   4  12 43.2374 6.42562   1
  -3   4  12 16.3877 2.23016  -2
  -8   4  12 16.3877 2.23016   1
  -8   4  12 22.0176 6.34112   1
  -4   4  12 25.7718 2.68318  -2
  -7   4  12 25.7718 2.68318   1
  -7   4  12 7.42656 8.77685   2
  -7   4  12 19.0538 3.55064   1
  -6   4  12 15.9193 3.37906   1
  -5   4  12 24.2431 2.54948  -2
  -6   4  12 24.2431 2.54948   1
  -6   4  12 7.76499 6.46773   2
  -6   4  12 19.9121 2.32121  -2
  -5   4  12 19.9121 2.32121   1
  -5   4  12 1.83512 2.46134   2
  -5   4  12 14.4607 8.31230   1
  -4   4  12 3.28338 2.34940   2
  -7   4  12 2.65757 1.87032  -2
  -4   4  12 2.65757 1.87032   1
  -4   4  12 -0.9223 7.26281   1
  -8   4  12 3.87679 1.86875  -2
  -3   4  12 3.87679 1.86875   1
  -2   4  12 11.4740 4.37172   2
  -9   4  12 15.1029 1.93003  -2
  -2   4  12 15.1029 1.93003   1
 -10   4  12 44.0852 2.63582  -2
  -1   4  12 44.0852 2.63582   1
  -1   4  12 16.8716 5.66951   2
   0   4  12 26.0743 6.41923   1
 -11   4  12 22.3329 2.23128  -2
   0   4  12 22.3329 2.23128   1
   0   4  12 6.06441 5.17978   2
 -12   4  12 2.83602 2.01118  -2
   1   4  12 2.83602 2.01118   1
 -13   4  12 35.0843 2.70544  -2
   2   4  12 35.0843 2.70544   1
   2   4  12 30.8102 5.52618   1
   2   4  12 4.45194 3.25091   2
 -14   4  12 10.7904 2.20728  -2
   3   4  12 10.7904 2.20728   1
   3   4  12 -0.1886 2.14539   2
 -15   4  12 59.0462 3.23444  -2
   4   4  12 59.0462 3.23444   1
 -16   4  12 16.0935 4.35115  -2
   5   4  12 16.0935 4.35115   1
   5   4  12 1.09494 2.37765   2
   5   4  12 15.4554 3.27704   1
 -23   0  13 -1.4927 1.39803   2
 -23   0  13 -4.4401 1.62544   1
 -22   0  13 -0.1954 1.40197   2
 -22   0  13 0.52949 2.11035   1
 -21   0  13 3.29344 1.92105   1
 -21   0  13 1.70555 1.53776   2
 -20   0  13 -0.8603 1.57569   2
 -20   0  13 0.99990 1.93228   1
 -19   0  13 -0.6179 1.52540   1
 -19   0  13 -1.1889 1.71396   2
 -18   0  13 -1.0691 1.68808   1
 -18   0  13 0.11417 1.83887   2
 -17   0  13 -0.9918 1.69692   2
 -17   0  13 -0.8793 1.44767   1
 -16   0  13 -1.6211 1.43124   1
 -16   0  13 -0.5120 2.68533   2
 -15   0  13 1.68949 1.36729   1
 -15   0  13 -1.3328 2.21455   2
 -14   0  13 1.25261 1.36514   1
 -14   0  13 5.79504 1.89767   2
 -13   0  13 -1.0315 1.45332   2
 -13   0  13 -1.3374 1.38292   1
 -12   0  13 -0.1851 1.37442   2
 -12   0  13 1.69170 1.30095   1
 -11   0  13 1.13635 1.26060   1
 -11   0  13 1.01833 1.26253   2
 -10   0  13 -0.8280 1.25837   1
 -10   0  13 2.57335 1.32690   2
  -9   0  13 0.24684 1.25298   2
  -9   0  13 2.14862 1.23194   1
  -8   0  13 -2.0407 1.13132   1
  -8   0  13 2.37411 1.21738   2
  -7   0  13 0.83294 1.15908   1
  -7   0  13 -0.9495 1.10906   2
  -6   0  13 -1.3089 1.19602   1
  -6   0  13 -1.7706 1.03632   2
  -5   0  13 1.05958 1.23968   1
  -5   0  13 -1.5906 0.97140   2
  -4   0  13 0.22658 1.33977   1
  -4   0  13 -0.0852 1.11895   2
  -3   0  13 -0.1004 1.38147   1
  -3   0  13 1.26507 1.13356   2
  -2   0  13 1.13476 1.11529   2
  -2   0  13 0.84500 1.42358   1
  -1   0  13 0.24328 1.14659   2
  -1   0  13 2.68539 1.44437   1
   0   0  13 0.08858 1.52968   1
   0   0  13 -0.2592 1.08190   2
   1   0  13 -2.9028 1.17017   2
   1   0  13 -1.1261 1.56167   1
   2   0  13 1.40466 1.77964   1
   2   0  13 1.04356 1.23243   2
   3   0  13 -0.9582 1.23542   2
   3   0  13 1.69296 2.86349   1
   4   0  13 1.25211 1.32651   2
   4   0  13 -2.8722 2.63088   1
   5   0  13 0.89145 1.36489   2
   5   0  13 -1.4343 2.10252   1
   6   0  13 0.77097 1.43211   2
   6   0  13 0.00837 1.70577   1
   7   0  13 1.63982 2.09227   1
   7   0  13 -2.8361 1.33252   2
   8   0  13 -1.6907 1.66807   1
   8   0  13 3.63379 2.24070   2
   9   0  13 -1.5182 1.74680   1
   9   0  13 3.37965 1.78680   2
  10   0  13 -0.7178 1.84102   1
  10   0  13 -0.1438 1.91238   2
  11   0  13 -0.7046 1.72306   1
  11   0  13 0.76489 2.11155   2
 -23   1  13 9.31965 1.71909   1
 -23   1  13 2.54298 1.15612   2
 -22   1  13 0.95884 1.04160   2
 -22   1  13 2.46499 1.45933   1
 -21   1  13 13.0461 1.67032   2
 -21   1  13 56.9457 2.72583   1
 -20   1  13 13.2928 1.45660   2
 -20   1  13 56.2220 2.71513   1
 -19   1  13 1.73771 1.17870   2
 -19   1  13 7.35580 1.32255   1
 -18   1  13 0.20655 1.15188   1
 -18   1  13 0.72321 1.18469   2
 -17   1  13 2.41564 1.23259   1
 -17   1  13 2.49676 1.36359   2
 -16   1  13 -0.3716 1.25148   2
 -16   1  13 3.60165 1.20200   1
 -15   1  13 21.9194 1.88055   2
 -15   1  13 65.6728 2.42153   1
 -14   1  13 80.2646 2.55157   1
 -14   1  13 22.6209 1.80825   2
   2   1  13 160.638 10.2261  -2
 -14   1  13 160.638 10.2261   1
 -13   1  13 37.6379 1.80819   1
   1   1  13 77.2488 7.77884  -2
 -13   1  13 77.2488 7.77884   1
 -13   1  13 11.2690 1.41921   2
 -12   1  13 72.7920 2.39402   1
 -12   1  13 23.0721 1.73382   2
 -11   1  13 39.8311 1.74945   2
 -11   1  13 145.065 2.89853   1
 -10   1  13 8.04877 1.19463   1
 -10   1  13 2.12477 0.90031   2
  -9   1  13 21.7446 1.44006   2
  -9   1  13 90.4647 2.35439   1
  -8   1  13 0.77938 0.89877   2
  -8   1  13 -1.9682 0.92040   1
  -7   1  13 4.06316 0.91823   2
  -7   1  13 13.7103 1.24847   1
  -6   1  13 100.712 2.70477   1
  -6   1  13 30.8077 1.61249   2
  -6   1  13 129.266 10.7669  -2
  -6   1  13 129.266 10.7669   1
  -5   1  13 32.1637 1.50590   2
  -7   1  13 107.224 9.93667  -2
  -5   1  13 107.224 9.93667   1
  -5   1  13 114.915 2.69877   1
  -4   1  13 2.32280 1.03083   1
  -4   1  13 0.59044 0.86713   2
  -8   1  13 -9.2968 4.61307  -2
  -4   1  13 -9.2968 4.61307   1
  -3   1  13 2.42924 1.15802   1
  -3   1  13 4.04406 0.89390   2
  -9   1  13 38.8050 5.32374  -2
  -3   1  13 38.8050 5.32374   1
  -2   1  13 12.9199 1.41035   1
  -2   1  13 2.57725 0.97285   2
 -10   1  13 24.8132 5.03465  -2
  -2   1  13 24.8132 5.03465   1
 -11   1  13 57.7708 5.46880  -2
  -1   1  13 57.7708 5.46880   1
  -1   1  13 8.94635 1.10585   2
  -1   1  13 23.4897 1.66675   1
   0   1  13 75.5300 2.30681   2
   0   1  13 296.053 5.08363   1
 -13   1  13 226.635 11.6423  -2
   1   1  13 226.635 11.6423   1
   1   1  13 200.248 4.33529   1
   1   1  13 52.7696 1.88013   2
 -14   1  13 374.437 13.1794  -2
   2   1  13 374.437 13.1794   1
   2   1  13 91.0258 2.52406   2
   2   1  13 355.257 6.52198   1
   3   1  13 166.092 4.46098   1
   3   1  13 43.8682 2.00203   2
 -15   1  13 171.430 7.29690  -2
   3   1  13 171.430 7.29690   1
   4   1  13 12.8109 1.39871   2
   4   1  13 54.6751 2.64610   1
 -16   1  13 64.8468 5.41964  -2
   4   1  13 64.8468 5.41964   1
   5   1  13 15.2568 1.82938   1
   5   1  13 2.24017 1.29486   2
 -18   1  13 35.4649 10.3352  -2
   6   1  13 35.4649 10.3352   1
   6   1  13 33.0337 2.32095   1
   6   1  13 7.14055 1.29761   2
   7   1  13 -0.2040 1.05471   2
   7   1  13 -1.0736 1.28624   1
 -19   1  13 3.19762 9.24424  -2
   7   1  13 3.19762 9.24424   1
   8   1  13 1.06857 1.09420   2
   8   1  13 4.26026 1.37517   1
   9   1  13 -3.7195 1.49980   1
   9   1  13 1.01672 1.41864   2
  10   1  13 6.33458 1.33276   1
  10   1  13 1.67755 1.38508   2
  11   1  13 1.44143 1.28156   2
  11   1  13 1.56336 1.21621   1
 -22   2  13 29.6147 1.91871   1
 -22   2  13 5.55635 1.46807   2
 -21   2  13 14.2653 1.45585   1
 -21   2  13 3.02147 1.18488   2
 -20   2  13 11.0882 1.27507   1
 -20   2  13 4.17177 1.15592   2
 -19   2  13 4.85781 1.21549   1
 -19   2  13 2.55993 1.06088   2
 -18   2  13 12.1370 1.37103   1
 -18   2  13 4.48868 1.21270   2
 -17   2  13 0.64521 1.22714   2
 -17   2  13 0.28507 1.06585   1
   4   2  13 69.7921 6.27925  -2
 -16   2  13 69.7921 6.27925   1
 -16   2  13 14.4523 1.45216   2
 -16   2  13 62.8046 2.32800   1
 -15   2  13 3.29098 1.10711   2
 -15   2  13 6.74826 1.30377   1
 -14   2  13 214.232 3.70895   1
 -14   2  13 55.9315 2.18099   2
 -13   2  13 316.769 4.60780   1
 -13   2  13 89.3747 2.43810   2
 -12   2  13 1.28732 0.94463   2
 -12   2  13 2.02008 1.04733   1
 -11   2  13 369.837 5.33945   1
 -11   2  13 97.2688 2.51022   2
 -10   2  13 161.735 3.36339   1
 -10   2  13 42.9779 1.90675   2
  -9   2  13 7.23216 1.16801   1
  -9   2  13 2.80565 0.93884   2
  -8   2  13 15.7652 1.27067   1
  -8   2  13 5.07523 0.91519   2
  -7   2  13 43.0728 1.77533   1
  -7   2  13 10.0332 1.09892   2
  -6   2  13 30.7397 1.42750   2
  -6   2  13 114.536 2.47902   1
  -5   2  13 0.81634 0.84798   2
  -5   2  13 0.52165 1.00039   1
  -4   2  13 23.3666 1.45417   1
  -4   2  13 8.89446 1.03851   2
  -8   2  13 26.7513 9.02977  -2
  -4   2  13 26.7513 9.02977   1
  -3   2  13 47.0348 1.88808   1
  -3   2  13 10.3232 1.16743   2
  -9   2  13 53.2823 6.13321  -2
  -3   2  13 53.2823 6.13321   1
  -2   2  13 41.6157 1.90502   1
  -2   2  13 11.4532 1.19929   2
 -10   2  13 76.9703 7.99122  -2
  -2   2  13 76.9703 7.99122   1
  -1   2  13 21.1215 1.41818   2
  -1   2  13 59.7997 2.25631   1
 -11   2  13 149.654 9.28013  -2
  -1   2  13 149.654 9.28013   1
   0   2  13 47.4796 2.14216   1
   0   2  13 10.9462 1.16689   2
 -12   2  13 59.8469 5.91443  -2
   0   2  13 59.8469 5.91443   1
   1   2  13 233.837 4.05505   1
   1   2  13 63.4769 1.93263   2
 -13   2  13 341.310 15.4567  -2
   1   2  13 341.310 15.4567   1
   2   2  13 13.3849 1.23407   2
   2   2  13 40.7451 2.06875   1
 -14   2  13 105.349 5.52913  -2
   2   2  13 105.349 5.52913   1
   3   2  13 69.6796 2.59588   1
   3   2  13 16.5443 1.43701   2
   4   2  13 124.970 3.57215   1
   4   2  13 33.5919 1.75983   2
 -16   2  13 147.738 6.62548  -2
   4   2  13 147.738 6.62548   1
   5   2  13 10.7243 1.57563   1
   5   2  13 1.44874 1.02265   2
 -17   2  13 8.99700 3.78787  -2
   5   2  13 8.99700 3.78787   1
   6   2  13 14.1548 1.60717   1
 -18   2  13 20.3195 4.91843  -2
   6   2  13 20.3195 4.91843   1
   6   2  13 4.33633 1.09372   2
   7   2  13 -1.9104 0.97536   2
   7   2  13 1.36509 1.20338   1
   8   2  13 3.87885 1.28419   1
   8   2  13 1.50772 0.85760   2
   9   2  13 4.55560 1.06036   2
   9   2  13 29.5315 2.76379   1
  10   2  13 4.78622 1.06246   2
  10   2  13 15.8614 1.63786   1
 -19   3  13 36.7385 1.79902   1
 -19   3  13 9.50117 1.23362   2
 -18   3  13 203.430 3.83700   1
 -18   3  13 52.5034 2.01907   2
 -17   3  13 46.6448 2.12260   2
 -17   3  13 187.541 3.94301   1
 -16   3  13 52.0063 2.04465   2
 -16   3  13 171.107 3.85379   1
 -15   3  13 1.15651 0.90025   2
 -15   3  13 1.35757 0.94411   1
 -14   3  13 48.1383 1.98480   1
 -14   3  13 10.9302 1.22728   2
 -13   3  13 12.4495 1.32409   2
 -13   3  13 70.3587 2.30556   1
 -12   3  13 2.95218 0.94786   2
 -12   3  13 3.89426 1.02721   1
 -11   3  13 -0.4061 0.89578   2
 -11   3  13 -0.0034 1.01170   1
 -10   3  13 16.0961 1.38339   1
 -10   3  13 3.07085 1.01633   2
  -9   3  13 33.0236 1.89079   1
  -9   3  13 8.64431 1.21574   2
  -8   3  13 12.0852 1.36177   1
  -8   3  13 3.84411 1.10084   2
  -7   3  13 2.81274 1.03202   1
  -7   3  13 1.08378 0.97290   2
  -6   3  13 4.03401 0.96490   2
  -6   3  13 11.6654 1.27407   1
  -5   3  13 2.34790 0.85117   2
  -5   3  13 9.33023 1.27008   1
  -7   3  13 7.11358 7.59399  -2
  -5   3  13 7.11358 7.59399   1
  -8   3  13 42.5872 7.09869  -2
  -4   3  13 42.5872 7.09869   1
  -4   3  13 9.08466 1.14041   2
  -4   3  13 37.2914 2.00345   1
  -3   3  13 154.356 3.50707   1
  -3   3  13 47.4513 1.82264   2
  -2   3  13 14.1399 1.31672   2
  -2   3  13 63.5649 2.23494   1
 -10   3  13 65.1403 10.0843  -2
  -2   3  13 65.1403 10.0843   1
  -1   3  13 26.5317 1.56373   1
  -1   3  13 6.59095 1.04025   2
 -11   3  13 6.25540 8.99686  -2
  -1   3  13 6.25540 8.99686   1
   0   3  13 18.2369 1.37302   2
   0   3  13 75.9858 2.28977   1
 -12   3  13 99.5124 9.76311  -2
   0   3  13 99.5124 9.76311   1
   1   3  13 2.51817 0.93366   2
   1   3  13 3.63153 1.03753   1
 -13   3  13 22.1571 5.63194  -2
   1   3  13 22.1571 5.63194   1
   2   3  13 14.8187 1.44413   1
   2   3  13 3.43121 0.93459   2
 -14   3  13 37.2895 5.31674  -2
   2   3  13 37.2895 5.31674   1
   3   3  13 2.12293 1.07009   1
   3   3  13 0.28336 0.88050   2
 -15   3  13 -0.2997 7.37164  -2
   3   3  13 -0.2997 7.37164   1
 -16   3  13 98.0011 7.64967  -2
   4   3  13 98.0011 7.64967   1
   4   3  13 17.0649 1.28324   2
   4   3  13 65.7505 2.39905   1
   5   3  13 35.6890 2.32379   1
 -17   3  13 104.031 7.15912  -2
   5   3  13 104.031 7.15912   1
   5   3  13 8.74233 1.09471   2
   6   3  13 10.5749 1.03568   2
   6   3  13 41.5381 2.09882   1
   7   3  13 2.49961 1.02941   2
   7   3  13 11.4676 1.37713   1
   8   3  13 4.28398 2.94199   1
 -15   4  13 2.81684 1.16773   2
 -15   4  13 7.48408 1.06192   1
 -14   4  13 4.18714 1.04701   2
 -14   4  13 12.4577 1.52356   1
 -13   4  13 0.16062 0.90914   1
 -13   4  13 0.65074 1.01468   2
 -12   4  13 3.11768 1.22565   2
 -12   4  13 24.3487 1.48383   1
 -11   4  13 1.24855 1.06014   2
 -11   4  13 0.83875 0.95484   1
 -10   4  13 73.6102 2.38957   1
 -10   4  13 17.3655 1.46132   2
  -9   4  13 2.01266 0.97905   2
  -9   4  13 6.15970 1.22114   1
  -8   4  13 5.53268 1.11848   1
  -8   4  13 1.69703 0.96960   2
  -7   4  13 46.1023 2.13302   1
  -7   4  13 9.79257 1.18465   2
  -5   4  13 34.6292 8.94896  -2
  -7   4  13 34.6292 8.94896   1
  -6   4  13 43.3982 2.19792   1
  -6   4  13 10.4714 1.25426   2
  -6   4  13 62.9746 10.1604  -2
  -6   4  13 62.9746 10.1604   1
  -5   4  13 3.27275 1.18100   1
  -5   4  13 1.38846 0.93666   2
  -7   4  13 15.5750 4.33564  -2
  -5   4  13 15.5750 4.33564   1
  -4   4  13 17.1070 1.42086   2
  -4   4  13 61.0395 2.23551   1
  -8   4  13 71.7535 10.1101  -2
  -4   4  13 71.7535 10.1101   1
  -3   4  13 21.1086 1.44130   2
  -3   4  13 76.8846 2.61967   1
  -2   4  13 11.9398 1.51592   1
  -2   4  13 7.90193 1.11352   2
 -10   4  13 36.3659 6.28667  -2
  -2   4  13 36.3659 6.28667   1
  -1   4  13 4.79516 0.98658   2
  -1   4  13 13.2266 1.57752   1
 -11   4  13 7.38634 4.39157  -2
  -1   4  13 7.38634 4.39157   1
   0   4  13 -0.1947 0.83555   2
   0   4  13 -0.9097 1.36239   1
 -12   4  13 0.60954 3.31548  -2
   0   4  13 0.60954 3.31548   1
   1   4  13 1.69637 0.82350   2
 -13   4  13 5.13190 3.62546  -2
   1   4  13 5.13190 3.62546   1
   1   4  13 9.16774 1.63876   1
   2   4  13 3.36318 1.09526   1
   2   4  13 1.46441 0.91314   2
 -14   4  13 20.3033 8.59878  -2
   2   4  13 20.3033 8.59878   1
   3   4  13 3.15357 0.81766   2
   3   4  13 10.5302 1.32613   1
 -15   4  13 13.1235 7.34279  -2
   3   4  13 13.1235 7.34279   1
 -23   0  14 1.33758 1.66204   2
 -23   0  14 5.13647 2.20806   1
 -22   0  14 13.8940 2.48630   2
 -22   0  14 50.8833 5.26886   1
 -21   0  14 28.1395 4.15452   1
 -21   0  14 6.71943 1.69411   2
 -20   0  14 208.221 9.90099   1
 -20   0  14 43.1733 3.07540   2
 -19   0  14 131.562 4.84414   1
 -19   0  14 29.1376 2.70464   2
 -18   0  14 22.5850 2.71393   2
 -18   0  14 84.7439 4.34194   1
 -17   0  14 19.1392 2.14582   2
 -17   0  14 118.065 4.51377   1
 -16   0  14 113.661 4.19903   2
 -16   0  14 404.516 8.32354   1
 -15   0  14 74.2757 3.06323   1
 -15   0  14 23.7612 2.12656   2
 -14   0  14 124.095 3.76036   1
 -14   0  14 32.0041 2.19862   2
 -13   0  14 31.8234 2.30242   1
 -13   0  14 7.12271 1.64826   2
 -12   0  14 -0.3694 1.37276   2
 -12   0  14 3.78882 1.44027   1
 -11   0  14 44.3537 2.45875   1
 -11   0  14 11.1653 1.75659   2
 -10   0  14 115.087 3.30720   1
 -10   0  14 36.0895 2.27529   2
  -9   0  14 694.976 10.2393   1
  -9   0  14 172.212 4.10842   2
  -8   0  14 895.896 13.2881   1
  -8   0  14 216.073 4.74106   2
  -7   0  14 22.6732 1.77298   2
  -7   0  14 74.4483 2.87332   1
  -6   0  14 29.7017 1.95300   2
  -6   0  14 105.912 3.28517   1
  -5   0  14 78.7863 2.68414   2
  -5   0  14 284.858 5.68879   1
  -4   0  14 419.441 7.37441   1
  -4   0  14 105.979 2.94454   2
  -3   0  14 69.9571 3.02716   1
  -3   0  14 20.5774 1.67324   2
 -10   0  14 80.4159 10.3440  -2
  -3   0  14 80.4159 10.3440   1
  -2   0  14 34.0405 2.53002   1
  -2   0  14 11.1693 1.46778   2
  -1   0  14 10.7344 1.50872   2
  -1   0  14 47.8599 2.85156   1
 -12   0  14 43.2853 9.49210  -2
  -1   0  14 43.2853 9.49210   1
   0   0  14 48.7580 2.35261   2
   0   0  14 179.317 4.94687   1
 -13   0  14 201.541 14.9316  -2
   0   0  14 201.541 14.9316   1
   1   0  14 6.08778 1.42134   2
   1   0  14 24.2272 3.00913   1
   2   0  14 74.4486 3.39506   1
   2   0  14 21.9792 1.93279   2
   3   0  14 37.9184 2.34810   2
   3   0  14 149.164 5.32819   1
   4   0  14 3.95147 1.55103   2
   4   0  14 12.5812 2.23803   1
   5   0  14 124.541 4.28325   1
   5   0  14 30.3607 2.57536   2
   6   0  14 13.1230 2.45632   1
   6   0  14 5.65929 1.55818   2
   7   0  14 4.11881 1.81487   1
   7   0  14 -1.2871 1.87362   2
   8   0  14 -0.3259 1.75818   1
   8   0  14 -0.8395 1.94377   2
   9   0  14 5.54469 2.20728   1
   9   0  14 2.73825 2.37159   2
  10   0  14 -1.5723 1.65937   1
  10   0  14 -0.1539 1.89152   2
 -23   1  14 38.5995 2.79625   1
 -23   1  14 8.79471 1.65527   2
 -22   1  14 4.48838 1.23921   2
 -22   1  14 7.79256 1.71038   1
 -21   1  14 13.5921 1.38185   2
 -21   1  14 59.9051 2.77512   1
 -20   1  14 25.4209 1.63432   2
 -20   1  14 109.251 3.62700   1
 -19   1  14 1.52918 1.13883   2
 -19   1  14 13.3450 1.44984   1
 -18   1  14 -0.2078 1.01860   2
 -18   1  14 0.67333 1.19741   1
 -17   1  14 20.3161 1.53750   2
 -17   1  14 77.4520 2.64206   1
 -16   1  14 37.5757 2.19077   1
 -16   1  14 8.07982 1.35683   2
 -15   1  14 250.660 4.86745   1
 -15   1  14 61.0908 2.16172   2
 -14   1  14 1.58434 0.95627   2
 -14   1  14 1.11057 1.13456   1
 -13   1  14 138.449 3.08979   2
 -13   1  14 572.366 7.42214   1
 -12   1  14 16.3183 1.45461   2
 -12   1  14 58.5593 2.27804   1
  -1   1  14 52.5669 7.81681  -2
 -12   1  14 52.5669 7.81681   1
 -11   1  14 519.176 6.73986   1
 -11   1  14 128.526 2.67893   2
 -10   1  14 227.441 4.19815   1
 -10   1  14 58.3887 2.11049   2
  -9   1  14 558.948 7.09785   1
  -9   1  14 139.290 3.07742   2
  -8   1  14 2.44415 1.06571   1
  -8   1  14 0.09494 0.87671   2
  -7   1  14 1.69866 0.94394   2
  -7   1  14 6.19468 1.22891   1
  -6   1  14 1.33628 1.05921   1
  -6   1  14 1.07433 0.93445   2
  -5   1  14 1.39955 1.07573   1
  -5   1  14 -0.4422 0.90692   2
  -8   1  14 -12.395 6.74584  -2
  -5   1  14 -12.395 6.74584   1
  -4   1  14 9.25249 1.09138   2
  -4   1  14 23.6541 1.72472   1
  -9   1  14 140.283 10.3844  -2
  -4   1  14 140.283 10.3844   1
  -3   1  14 2.99239 0.93811   2
 -10   1  14 49.8082 7.07421  -2
  -3   1  14 49.8082 7.07421   1
  -3   1  14 7.30216 1.37764   1
  -2   1  14 78.9785 2.38978   1
  -2   1  14 23.7171 1.56535   2
  -1   1  14 58.6952 2.44532   1
  -1   1  14 15.4765 1.34154   2
   0   1  14 1.62153 1.00882   2
   0   1  14 2.28644 1.33137   1
   1   1  14 22.2436 1.78053   1
   1   1  14 5.55354 1.03081   2
   2   1  14 29.6446 2.03892   1
   2   1  14 7.01118 1.18369   2
   3   1  14 33.8191 1.81824   2
   3   1  14 134.064 3.43460   1
   4   1  14 13.6182 1.53232   1
   4   1  14 4.48838 1.04475   2
   5   1  14 0.11088 1.04410   2
   5   1  14 1.82278 1.23574   1
   6   1  14 4.61738 1.41772   1
   6   1  14 1.72928 1.05246   2
   7   1  14 3.17281 1.28828   1
   7   1  14 -0.3776 1.15041   2
   8   1  14 2.07851 1.30637   1
   8   1  14 0.24040 1.04382   2
   9   1  14 2.21922 1.26892   1
   9   1  14 -1.0839 1.36245   2
  10   1  14 9.17292 1.63926   1
  10   1  14 0.37863 1.40239   2
 -21   2  14 0.75998 0.99921   1
 -21   2  14 0.18925 0.86295   2
 -20   2  14 1.56279 1.06549   2
 -20   2  14 3.90949 1.01985   1
 -19   2  14 -3.2090 1.68275   2
 -19   2  14 0.61364 1.04386   1
 -18   2  14 0.10266 1.00535   1
 -18   2  14 -0.5167 0.97829   2
 -17   2  14 95.5872 2.83534   1
 -17   2  14 23.7962 1.57665   2
 -16   2  14 290.014 5.09906   1
 -16   2  14 77.8582 2.46478   2
 -15   2  14 3.09104 1.06037   1
 -15   2  14 1.31612 1.03333   2
 -14   2  14 8.62151 1.44549   2
 -14   2  14 34.5630 2.08890   1
 -13   2  14 796.927 10.5159   1
 -13   2  14 200.056 3.86676   2
 -12   2  14 8.46941 1.35486   1
 -12   2  14 3.17515 1.09453   2
 -11   2  14 36.1494 1.83666   2
 -11   2  14 128.993 3.00939   1
 -10   2  14 29.3985 1.81604   1
 -10   2  14 5.78366 1.07730   2
  -9   2  14 63.9845 2.22719   1
  -9   2  14 18.4966 1.28436   2
  -8   2  14 8.04052 1.08425   2
  -8   2  14 31.6825 1.83249   1
  -7   2  14 10.7116 1.13743   2
  -7   2  14 42.5444 1.94010   1
  -6   2  14 44.7221 1.90031   1
  -6   2  14 8.96307 1.18703   2
  -5   2  14 6.89439 1.22759   1
  -5   2  14 2.00270 1.04464   2
  -4   2  14 1.71920 1.00391   2
  -4   2  14 12.6526 1.32916   1
  -3   2  14 20.4860 1.55992   1
  -3   2  14 2.87004 1.04185   2
  -2   2  14 156.583 3.49698   1
  -2   2  14 39.1473 1.79165   2
 -11   2  14 179.680 14.6765  -2
  -2   2  14 179.680 14.6765   1
 -12   2  14 14.4066 8.72830  -2
  -1   2  14 14.4066 8.72830   1
  -1   2  14 13.8087 1.55109   1
  -1   2  14 2.14568 1.03042   2
 -13   2  14 306.716 14.8077  -2
   0   2  14 306.716 14.8077   1
   0   2  14 62.2150 2.40786   1
   0   2  14 19.1029 1.46542   2
   1   2  14 37.3749 2.32305   1
   1   2  14 8.78180 1.30630   2
   2   2  14 1.49027 0.96613   2
   2   2  14 3.05989 1.21841   1
   3   2  14 1.39060 0.95580   2
   3   2  14 5.58002 1.23796   1
   4   2  14 80.1757 2.55935   1
   4   2  14 17.4741 1.49902   2
   5   2  14 3.97068 1.24031   1
   5   2  14 0.94086 0.97643   2
   6   2  14 2.86653 1.32318   1
   6   2  14 -0.4364 1.15314   2
   7   2  14 -0.5633 0.82800   2
   7   2  14 2.26345 1.20147   1
   8   2  14 5.92962 1.28622   1
   8   2  14 1.19975 0.91657   2
   9   2  14 0.18038 0.99974   1
   9   2  14 0.55459 0.96036   2
 -19   3  14 7.61062 1.44383   2
 -19   3  14 31.1839 1.73923   1
 -18   3  14 15.3602 1.53713   2
 -18   3  14 76.9859 2.89014   1
 -17   3  14 73.8058 2.32138   1
 -17   3  14 14.8923 1.33512   2
 -16   3  14 150.739 3.76433   1
 -16   3  14 38.0985 1.79884   2
 -15   3  14 8.80062 1.18149   2
 -15   3  14 37.1382 1.83288   1
 -14   3  14 2.45681 0.93170   2
 -14   3  14 13.2007 1.29789   1
 -13   3  14 14.4490 1.29664   2
 -13   3  14 63.3679 2.06945   1
 -12   3  14 38.0877 1.77279   1
 -12   3  14 8.65672 1.13445   2
 -11   3  14 15.2149 1.26113   2
 -11   3  14 57.4787 2.17639   1
 -10   3  14 18.6950 1.46275   1
 -10   3  14 4.88904 1.04023   2
  -9   3  14 3.22869 0.99511   2
  -9   3  14 15.1451 1.33941   1
  -8   3  14 0.39751 1.00715   1
  -8   3  14 0.74528 0.90526   2
  -7   3  14 48.8054 1.90505   1
  -7   3  14 10.2819 1.12409   2
  -6   3  14 4.81594 0.97723   2
  -6   3  14 25.4205 1.54160   1
  -5   3  14 0.71440 1.00319   1
  -5   3  14 1.49812 0.91156   2
  -4   3  14 10.0271 1.24169   1
  -4   3  14 4.23062 1.03028   2
  -3   3  14 2.96443 1.06073   1
  -3   3  14 -0.7816 0.94286   2
 -10   3  14 -19.065 8.90398  -2
  -3   3  14 -19.065 8.90398   1
  -2   3  14 36.2335 1.81143   1
  -2   3  14 11.6352 1.10959   2
 -11   3  14 53.9704 10.4924  -2
  -2   3  14 53.9704 10.4924   1
  -1   3  14 40.1966 1.98319   1
 -12   3  14 99.6395 9.24903  -2
  -1   3  14 99.6395 9.24903   1
  -1   3  14 9.62282 1.10367   2
   0   3  14 1.71902 1.03941   1
   0   3  14 1.11746 0.86765   2
 -13   3  14 35.2610 7.30431  -2
   0   3  14 35.2610 7.30431   1
   1   3  14 23.7401 1.59041   1
   1   3  14 5.94111 1.03831   2
 -15   3  14 32.8417 11.3052  -2
   2   3  14 32.8417 11.3052   1
   2   3  14 -0.3032 0.96561   1
   2   3  14 -0.1542 0.86947   2
   3   3  14 4.52004 1.40515   1
   3   3  14 0.05424 0.93600   2
   4   3  14 73.1969 2.42539   1
   4   3  14 15.0637 1.20948   2
   5   3  14 2.27785 1.11364   1
   5   3  14 0.54992 0.78819   2
   6   3  14 0.79103 0.75733   2
   6   3  14 1.74098 1.07844   1
 -14   4  14 -1.6652 0.86041   2
 -14   4  14 0.17061 0.89534   1
 -13   4  14 2.00019 1.28472   2
 -13   4  14 13.2735 1.38452   1
 -12   4  14 2.78973 1.02816   1
 -12   4  14 -0.2357 0.80132   2
 -11   4  14 2.75865 1.03804   1
 -11   4  14 0.14420 0.85170   2
 -10   4  14 45.5294 1.94333   1
 -10   4  14 10.6659 1.03535   2
  -9   4  14 5.28942 1.01639   2
  -9   4  14 16.1635 1.44590   1
  -8   4  14 0.77243 0.80910   2
  -8   4  14 3.72264 1.00023   1
  -7   4  14 1.49206 0.94470   2
  -7   4  14 3.74698 1.06613   1
  -6   4  14 51.2597 2.11084   1
  -6   4  14 9.71815 1.11002   2
  -5   4  14 76.0046 2.23232   1
  -5   4  14 17.8642 1.28676   2
  -4   4  14 105.467 2.67549   1
  -4   4  14 27.3383 1.68472   2
  -3   4  14 1.16546 0.98698   2
  -3   4  14 9.15624 1.13647   1
  -2   4  14 0.54307 0.94739   1
  -2   4  14 0.82882 0.95677   2
  -1   4  14 3.33499 1.00285   1
  -1   4  14 -2.5960 0.74813   2
   0   4  14 6.94100 1.04714   1
   0   4  14 2.44483 1.10161   2
   1   4  14 1.40119 0.93842   2
   1   4  14 1.76670 1.07153   1
   2   4  14 -0.6064 0.76154   2
   2   4  14 0.94001 1.00072   1
 -23   0  15 -2.6004 1.52980   2
 -23   0  15 -0.5376 1.61124   1
 -22   0  15 1.45928 2.15608   1
 -22   0  15 1.89074 2.43269   2
 -21   0  15 -0.7177 1.74058   1
 -21   0  15 -0.2176 1.28959   2
 -20   0  15 0.47207 1.65616   1
 -20   0  15 0.66409 1.40354   2
 -19   0  15 -1.6390 1.52049   1
 -19   0  15 1.35342 1.54904   2
 -18   0  15 -0.2442 1.63816   2
 -18   0  15 0.20717 1.50132   1
 -17   0  15 0.05863 1.65165   1
 -17   0  15 3.10507 1.35803   2
 -16   0  15 -0.6592 1.50925   1
 -16   0  15 -3.7913 2.10684   2
 -15   0  15 1.70529 1.43479   1
 -15   0  15 0.75593 1.53932   2
 -14   0  15 -1.1745 1.28244   2
 -14   0  15 -0.9770 1.47138   1
 -13   0  15 -1.7342 1.19279   2
 -13   0  15 2.56553 1.39016   1
 -12   0  15 0.12649 1.27445   1
 -12   0  15 1.56016 1.65576   2
 -11   0  15 0.18991 1.34278   1
 -11   0  15 -1.2496 1.15253   2
 -10   0  15 2.61297 1.26270   2
 -10   0  15 -0.8481 1.35038   1
  -9   0  15 -1.8889 1.34710   1
  -9   0  15 0.89698 1.12086   2
  -8   0  15 0.63221 1.25873   2
  -8   0  15 0.35058 1.40826   1
  -7   0  15 0.97471 1.35389   1
  -7   0  15 0.89017 1.28367   2
  -6   0  15 1.42516 1.14339   2
  -6   0  15 0.55354 1.54427   1
  -5   0  15 -1.3655 1.39324   1
  -5   0  15 0.13236 1.24460   2
  -4   0  15 -2.2078 1.31046   1
  -4   0  15 -0.4735 1.15191   2
  -3   0  15 1.36893 1.38138   1
  -3   0  15 -0.9711 1.23102   2
  -2   0  15 -1.1976 1.43792   1
  -2   0  15 -0.6825 1.38859   2
  -1   0  15 1.56413 1.41729   1
  -1   0  15 -0.5668 1.28408   2
   0   0  15 0.08242 1.25072   2
   0   0  15 2.34911 1.43455   1
   1   0  15 1.88836 1.29679   2
   1   0  15 -0.8642 1.49054   1
   2   0  15 0.01170 1.68507   1
   2   0  15 -0.8630 1.32833   2
   3   0  15 -0.2969 1.54809   1
   3   0  15 0.43684 1.42148   2
   4   0  15 1.89283 1.97744   1
   4   0  15 1.17553 1.63422   2
   5   0  15 0.06106 1.34890   2
   5   0  15 -0.1658 1.73646   1
   6   0  15 1.33290 2.06613   2
   6   0  15 0.65903 1.71917   1
   7   0  15 2.16176 1.70468   1
   7   0  15 0.35314 1.92712   2
   8   0  15 -2.9698 1.60576   2
   8   0  15 -1.1316 1.54866   1
   9   0  15 0.12956 1.54437   1
   9   0  15 2.23889 2.06066   2
 -22   1  15 5.67183 1.18420   2
 -22   1  15 21.8409 2.32477   1
 -21   1  15 19.5312 1.70771   2
 -21   1  15 73.7415 2.89729   1
 -20   1  15 12.9042 1.77276   2
 -20   1  15 42.9043 2.85796   1
 -19   1  15 1.49806 1.11959   1
 -19   1  15 1.04952 1.01528   2
 -18   1  15 0.44690 1.09077   1
 -18   1  15 0.91770 1.05168   2
 -17   1  15 15.2124 1.49946   2
 -17   1  15 58.5817 2.23678   1
 -16   1  15 142.201 3.35203   1
 -16   1  15 36.5770 1.93538   2
 -15   1  15 1.00939 1.13575   2
 -15   1  15 -0.3629 1.13004   1
 -14   1  15 53.4460 2.15551   2
 -14   1  15 203.528 4.00545   1
 -13   1  15 11.6791 1.42315   1
 -13   1  15 3.79318 1.13805   2
 -12   1  15 117.445 2.83352   1
 -12   1  15 29.6903 1.80507   2
 -11   1  15 354.428 5.28401   1
 -11   1  15 83.2816 2.45385   2
 -10   1  15 100.266 2.54456   2
 -10   1  15 419.877 6.47895   1
  -9   1  15 120.864 2.59679   2
  -9   1  15 455.750 6.42537   1
  -8   1  15 1.63380 0.94583   2
  -8   1  15 4.07805 1.07869   1
  -7   1  15 60.9720 2.07956   1
  -7   1  15 15.7547 1.24999   2
  -6   1  15 223.343 3.86401   1
  -6   1  15 52.0511 1.79010   2
  -5   1  15 94.4707 2.25059   2
  -5   1  15 362.702 5.18912   1
  -4   1  15 201.968 3.81730   1
  -4   1  15 52.9998 1.94569   2
 -10   1  15 268.295 15.1997  -2
  -4   1  15 268.295 15.1997   1
  -3   1  15 3.80799 1.04714   2
  -3   1  15 7.02280 1.46227   1
 -11   1  15 93.1392 8.23635  -2
  -3   1  15 93.1392 8.23635   1
 -12   1  15 74.1922 7.51002  -2
  -2   1  15 74.1922 7.51002   1
  -2   1  15 70.0740 2.49760   1
  -2   1  15 18.9126 1.39393   2
  -1   1  15 0.21804 1.16521   1
  -1   1  15 0.20575 0.96141   2
   0   1  15 187.284 4.07997   1
   0   1  15 47.9176 2.03621   2
   1   1  15 2.56825 1.00425   2
   1   1  15 4.90682 1.40930   1
   2   1  15 37.8559 1.89603   2
   2   1  15 155.676 3.87590   1
   3   1  15 6.96000 1.22752   2
   3   1  15 37.2914 2.04443   1
   4   1  15 0.74556 1.04248   2
   4   1  15 6.03498 1.32309   1
   5   1  15 5.84787 1.38690   1
   5   1  15 -0.1330 1.00791   2
   6   1  15 51.2036 2.37621   1
   6   1  15 9.53839 1.40025   2
   7   1  15 16.7166 1.60554   1
   7   1  15 4.63346 1.19121   2
   8   1  15 -0.1616 1.19237   2
   8   1  15 6.45642 1.58948   1
   9   1  15 3.24978 1.23442   1
   9   1  15 3.67872 1.33747   2
 -21   2  15 -2.2169 1.04423   1
 -21   2  15 1.54142 1.54152   2
 -20   2  15 4.33098 1.08798   2
 -20   2  15 14.8881 1.21497   1
 -19   2  15 3.09378 0.99249   1
 -19   2  15 0.68179 0.95479   2
 -18   2  15 62.7230 2.63377   1
 -18   2  15 14.3431 1.28375   2
 -17   2  15 20.0496 1.48209   2
 -17   2  15 85.2698 2.65188   1
 -16   2  15 16.8361 1.56852   1
 -16   2  15 4.60325 0.99059   2
 -15   2  15 67.1652 2.35461   1
 -15   2  15 14.5002 1.37328   2
 -14   2  15 208.666 3.98025   1
 -14   2  15 54.8250 2.13422   2
 -13   2  15 172.507 3.81909   2
 -13   2  15 685.263 9.25307   1
 -12   2  15 0.63991 1.06307   1
 -12   2  15 -0.7190 0.96162   2
 -11   2  15 6.05994 1.25435   1
 -11   2  15 2.16609 0.96774   2
 -10   2  15 316.667 5.33049   1
 -10   2  15 78.3740 2.36412   2
  -9   2  15 1.60067 0.94287   2
  -9   2  15 1.17231 1.11608   1
  -8   2  15 10.9057 1.17661   2
  -8   2  15 42.0583 1.94591   1
  -7   2  15 66.0582 2.21236   1
  -7   2  15 18.5926 1.39828   2
  -6   2  15 0.80773 0.99044   2
  -6   2  15 4.32059 1.16462   1
  -5   2  15 25.9749 1.57707   2
  -5   2  15 92.8164 2.50187   1
  -4   2  15 5.74690 1.26989   1
  -4   2  15 1.69464 1.05001   2
  -3   2  15 47.3061 2.05326   1
  -3   2  15 9.58013 1.23355   2
  -2   2  15 34.9699 1.86083   2
  -2   2  15 143.747 3.49068   1
  -1   2  15 70.5666 3.35376   1
  -1   2  15 20.1809 1.74681   2
   0   2  15 32.1716 1.70495   2
   0   2  15 116.344 3.32263   1
   1   2  15 33.5402 1.74365   2
   1   2  15 129.369 3.30620   1
   2   2  15 1.44054 1.02903   2
   2   2  15 11.7624 1.44243   1
   3   2  15 158.265 3.73052   1
   3   2  15 41.0811 1.91288   2
   4   2  15 -1.3922 0.85883   2
   4   2  15 2.88121 1.21091   1
   5   2  15 2.74932 1.20314   1
   5   2  15 0.28605 0.83295   2
   6   2  15 0.43879 0.78570   2
   6   2  15 1.15217 1.24417   1
   7   2  15 1.76377 0.87914   2
   7   2  15 -0.2219 0.97805   1
 -18   3  15 255.272 4.91367   1
 -18   3  15 75.5598 2.72269   2
 -17   3  15 15.9402 1.36606   2
 -17   3  15 71.7032 2.49403   1
 -16   3  15 5.17414 1.07703   1
 -16   3  15 0.57590 0.89819   2
 -15   3  15 23.1016 1.54684   2
 -15   3  15 99.0699 3.20757   1
 -14   3  15 10.8537 1.18734   2
 -14   3  15 49.6473 2.18878   1
 -13   3  15 6.73643 1.12382   1
 -13   3  15 2.17283 0.93660   2
 -12   3  15 22.4190 1.56241   1
 -12   3  15 3.79904 0.99087   2
 -11   3  15 4.79660 1.15367   1
 -11   3  15 0.76373 0.90932   2
 -10   3  15 24.6444 1.52227   1
 -10   3  15 5.89254 1.00219   2
  -9   3  15 16.7428 1.37567   1
  -9   3  15 4.36891 0.97482   2
  -8   3  15 2.91359 1.05950   2
  -8   3  15 12.3049 1.31670   1
  -7   3  15 15.4603 1.51109   1
  -7   3  15 2.15680 1.11328   2
  -6   3  15 277.157 4.77305   1
  -6   3  15 69.8352 2.22082   2
  -5   3  15 10.1581 1.12120   2
  -5   3  15 40.4566 1.91154   1
  -4   3  15 -0.6270 1.01557   1
  -4   3  15 -1.8200 0.85382   2
  -3   3  15 13.6582 1.41139   1
  -3   3  15 3.70056 0.98333   2
  -2   3  15 3.45369 0.95245   2
  -2   3  15 8.62173 1.22736   1
  -1   3  15 1.26708 0.86357   2
  -1   3  15 1.88947 1.07043   1
   0   3  15 6.89839 1.03408   2
   0   3  15 29.1930 1.77777   1
   1   3  15 5.11371 1.42507   1
   1   3  15 2.22061 0.90007   2
   2   3  15 3.25029 1.02569   1
   2   3  15 -0.7769 0.92700   2
   3   3  15 73.3376 2.82146   1
   3   3  15 15.6552 1.22845   2
   4   3  15 72.2017 2.60703   1
   4   3  15 16.1077 1.51620   2
   5   3  15 0.53380 0.70653   2
   5   3  15 2.98968 1.23132   1
 -13   4  15 58.3369 2.68794   1
 -13   4  15 10.6160 1.29291   2
 -12   4  15 21.4879 2.08862   1
 -12   4  15 5.54722 1.01871   2
 -11   4  15 89.2986 3.94034   1
 -11   4  15 19.1849 1.50364   2
 -10   4  15 -0.1494 1.10357   2
 -10   4  15 -1.0642 0.96968   1
  -9   4  15 0.98372 1.01422   2
  -9   4  15 5.01560 1.05528   1
  -8   4  15 11.5485 1.25681   1
  -8   4  15 4.16522 0.91942   2
  -7   4  15 63.2071 2.24917   1
  -7   4  15 13.7127 1.20073   2
  -6   4  15 1.63115 0.85677   2
  -6   4  15 12.3088 1.33948   1
  -5   4  15 31.3360 1.82950   1
  -5   4  15 7.37867 1.15800   2
  -4   4  15 0.14732 0.88781   2
  -4   4  15 3.30839 1.34063   1
  -3   4  15 0.80575 1.00597   1
  -3   4  15 -1.0899 1.06428   2
  -2   4  15 1.28852 1.04615   1
  -2   4  15 0.46149 0.82903   2
  -1   4  15 5.18566 1.20082   2
  -1   4  15 22.8959 1.96882   1
   0   4  15 26.1782 1.90504   1
   0   4  15 6.89738 1.04927   2
 -22   0  16 4.03855 2.23597   1
 -22   0  16 3.94323 1.75798   2
 -21   0  16 10.8937 1.60480   2
 -21   0  16 39.0331 3.84654   1
 -20   0  16 13.2742 2.43187   1
 -20   0  16 3.91892 1.42434   2
 -19   0  16 0.69617 1.81068   1
 -19   0  16 2.62965 1.74895   2
 -18   0  16 337.141 8.90181   1
 -18   0  16 88.3063 4.22412   2
 -17   0  16 114.962 4.29827   2
 -17   0  16 455.599 13.6710   1
 -16   0  16 7.68746 1.86370   1
 -16   0  16 1.83605 1.39454   2
 -15   0  16 192.469 5.83450   1
 -15   0  16 47.5622 3.79089   2
 -14   0  16 19.6071 1.78447   2
 -14   0  16 82.3114 3.45893   1
 -13   0  16 413.022 8.92399   1
 -13   0  16 100.016 3.53850   2
 -12   0  16 1.10490 1.42760   2
 -12   0  16 13.3587 1.82846   1
 -11   0  16 46.1509 2.44541   2
 -11   0  16 206.505 5.02536   1
 -10   0  16 2634.20 36.5454   1
 -10   0  16 641.861 10.5273   2
  -9   0  16 7.78583 1.53482   2
  -9   0  16 26.0740 2.24981   1
  -8   0  16 197.601 4.70336   2
  -8   0  16 794.007 12.2967   1
  -7   0  16 607.222 10.1611   2
  -7   0  16 2519.82 35.2340   1
  -6   0  16 318.684 6.00338   2
  -6   0  16 1291.89 19.3435   1
  -5   0  16 54.9804 2.88413   1
  -5   0  16 12.8096 1.72539   2
  -4   0  16 129.725 3.63099   2
  -4   0  16 532.900 9.45879   1
  -3   0  16 22.6896 2.21679   1
  -3   0  16 5.42581 1.44511   2
  -2   0  16 -0.4881 1.23295   2
  -2   0  16 2.19030 1.61114   1
  -1   0  16 2.37583 1.37074   2
  -1   0  16 1.03398 1.42338   1
   0   0  16 737.056 13.2088   1
   0   0  16 180.865 5.20351   2
   1   0  16 2.30217 1.63160   1
   1   0  16 -0.1159 1.24339   2
   2   0  16 55.4466 3.38878   2
   2   0  16 196.484 5.84018   1
   3   0  16 116.853 5.37237   1
   3   0  16 30.8573 2.46889   2
   4   0  16 108.182 4.03815   2
   4   0  16 468.599 11.8882   1
   5   0  16 1.18761 1.95956   1
   5   0  16 -1.2788 1.59532   2
   6   0  16 6.42886 2.03161   2
   6   0  16 15.7180 2.13487   1
   7   0  16 1.87276 2.13298   2
   7   0  16 6.89011 1.89430   1
   8   0  16 9.18887 2.18508   1
   8   0  16 2.59914 1.98018   2
 -22   1  16 30.7645 2.31904   1
 -22   1  16 6.93541 1.17348   2
 -21   1  16 6.51262 1.45067   1
 -21   1  16 3.37651 1.20353   2
 -20   1  16 44.3267 2.24334   1
 -20   1  16 9.38603 1.25758   2
 -19   1  16 11.0737 1.35340   1
 -19   1  16 0.49337 1.09530   2
 -18   1  16 13.7587 1.48600   1
 -18   1  16 2.73545 1.14200   2
 -17   1  16 35.7224 1.88003   1
 -17   1  16 7.81626 1.22562   2
 -16   1  16 1.27414 1.11437   2
 -16   1  16 4.89461 1.15535   1
 -15   1  16 22.9698 1.66050   2
 -15   1  16 97.8167 2.80471   1
 -14   1  16 470.973 7.52616   1
 -14   1  16 119.212 3.24521   2
 -13   1  16 56.6714 2.14891   2
 -13   1  16 212.134 4.25725   1
 -12   1  16 23.3404 1.74740   2
 -12   1  16 103.916 3.01734   1
 -11   1  16 565.628 7.95874   1
 -11   1  16 144.493 3.31504   2
 -10   1  16 94.8151 2.71190   2
 -10   1  16 384.266 5.83912   1
  -5   1  16 369.371 18.3985  -2
 -10   1  16 369.371 18.3985   1
  -9   1  16 34.2072 1.88023   2
  -9   1  16 115.850 2.73095   1
  -8   1  16 93.4765 2.52713   1
  -8   1  16 25.8429 1.49144   2
  -7   1  16 136.816 3.08230   1
  -7   1  16 36.3321 1.62793   2
  -6   1  16 268.148 4.96604   1
  -6   1  16 64.9034 1.96739   2
  -5   1  16 294.137 5.09595   1
  -5   1  16 74.6898 2.29320   2
  -4   1  16 535.962 7.74430   1
  -4   1  16 123.822 2.62646   2
  -3   1  16 1379.52 16.8511   1
  -3   1  16 339.917 5.38541   2
  -2   1  16 9.16889 1.28252   2
  -2   1  16 41.5579 2.24715   1
  -1   1  16 0.93253 0.98724   2
  -1   1  16 0.52288 1.20962   1
   0   1  16 42.9732 1.87449   2
   0   1  16 153.457 3.65176   1
   1   1  16 131.389 3.40133   1
   1   1  16 36.1629 1.82957   2
   2   1  16 11.3608 1.51268   1
   2   1  16 4.33090 1.12214   2
   3   1  16 1.66093 0.96165   2
   3   1  16 4.55743 1.25762   1
   4   1  16 19.8386 1.51510   2
   4   1  16 101.891 3.18135   1
   5   1  16 15.9001 1.46917   1
   5   1  16 4.00617 1.29211   2
   6   1  16 -0.3383 1.21932   1
   6   1  16 0.64940 1.04173   2
   7   1  16 13.6690 1.51940   1
   7   1  16 2.86104 1.17809   2
 -20   2  16 9.69989 1.15285   1
 -20   2  16 3.34348 1.07645   2
 -19   2  16 0.42110 0.87295   1
 -19   2  16 -0.9273 0.90076   2
 -18   2  16 8.54964 1.16554   1
 -18   2  16 2.08863 0.97185   2
 -17   2  16 32.7335 1.82703   1
 -17   2  16 5.63005 1.16833   2
 -16   2  16 30.3336 1.70897   2
 -16   2  16 115.442 3.10644   1
 -15   2  16 31.6855 1.71277   2
 -15   2  16 119.152 2.96839   1
 -14   2  16 19.1081 1.40683   2
 -14   2  16 73.1827 2.70542   1
 -13   2  16 216.698 4.29378   1
 -13   2  16 51.7502 2.01519   2
 -12   2  16 67.7560 2.26817   2
 -12   2  16 258.819 4.52731   1
 -11   2  16 3.71019 1.19336   1
 -11   2  16 0.78718 1.00643   2
 -10   2  16 47.0433 2.35487   2
 -10   2  16 176.233 4.74904   1
  -9   2  16 24.8143 1.66513   2
  -9   2  16 99.8956 3.05877   1
  -8   2  16 5.67057 1.21501   2
  -8   2  16 14.3395 1.56929   1
  -7   2  16 26.6933 1.80144   2
  -7   2  16 105.998 2.96760   1
  -6   2  16 5.61167 1.23938   2
  -6   2  16 29.5638 1.84001   1
  -5   2  16 3.01874 1.28039   2
  -5   2  16 15.9400 1.79132   1
  -4   2  16 16.3217 1.43856   2
  -4   2  16 70.2369 2.45726   1
  -3   2  16 21.1548 1.69162   1
  -3   2  16 5.30453 0.99691   2
  -2   2  16 161.516 3.19576   2
  -2   2  16 682.664 9.78902   1
  -1   2  16 18.8264 1.45215   2
  -1   2  16 77.9080 2.56026   1
   0   2  16 46.9361 2.06208   1
   0   2  16 11.8677 1.27201   2
   1   2  16 408.776 6.92882   1
   1   2  16 102.329 2.78387   2
   2   2  16 7.19172 1.07990   2
   2   2  16 24.4332 1.88862   1
   3   2  16 6.52609 1.39765   1
   3   2  16 4.16509 1.25703   2
   4   2  16 1.35675 0.93887   2
   4   2  16 3.04876 1.05049   1
   5   2  16 0.26294 1.18587   1
   5   2  16 0.99524 0.81323   2
   6   2  16 28.1809 3.69249   1
   6   2  16 8.73849 1.98828   2
 -18   3  16 5.00313 1.01102   2
 -18   3  16 14.2488 1.20620   1
 -17   3  16 -0.3289 0.85397   2
 -17   3  16 1.15802 0.84650   1
 -16   3  16 50.7129 2.05022   1
 -16   3  16 11.9586 1.26456   2
 -15   3  16 4.53554 1.21557   2
 -15   3  16 25.1541 1.65920   1
 -14   3  16 1.04535 0.84948   2
 -14   3  16 1.63986 0.93076   1
 -13   3  16 7.25307 1.20180   2
 -13   3  16 30.7644 1.58988   1
 -12   3  16 107.074 2.91199   1
 -12   3  16 21.3365 1.49461   2
 -11   3  16 0.44083 0.98502   1
 -11   3  16 0.20415 0.94298   2
 -10   3  16 0.81722 1.04443   1
 -10   3  16 0.56960 0.88913   2
  -9   3  16 61.0667 2.36744   2
  -9   3  16 234.626 4.13827   1
  -8   3  16 12.8367 1.35865   2
  -8   3  16 44.3949 2.11689   1
  -7   3  16 15.1321 1.56368   1
  -7   3  16 4.38038 1.11200   2
  -6   3  16 65.6210 2.15976   2
  -6   3  16 264.888 5.05514   1
  -5   3  16 2.00286 0.99009   2
  -5   3  16 8.96899 1.26074   1
  -4   3  16 2.08391 0.99792   2
  -4   3  16 13.8097 1.46459   1
  -3   3  16 0.64638 0.96044   2
  -3   3  16 7.12665 1.28979   1
  -2   3  16 2.24525 0.85890   2
  -2   3  16 0.60857 1.09177   1
  -1   3  16 15.0635 1.39895   2
  -1   3  16 71.0889 2.61574   1
   0   3  16 7.21975 1.10556   1
   0   3  16 2.24409 0.88936   2
   1   3  16 15.8445 1.57689   1
   1   3  16 3.13982 0.92042   2
   2   3  16 165.635 4.11463   1
   2   3  16 39.2990 1.80959   2
   3   3  16 3.12449 1.05633   2
   3   3  16 13.0975 1.67723   1
 -12   4  16 16.6492 2.93285   1
 -12   4  16 5.27732 1.42584   2
 -11   4  16 0.64918 0.96832   1
 -11   4  16 1.08884 0.85539   2
 -10   4  16 0.91062 0.92169   2
 -10   4  16 2.43642 1.08059   1
  -9   4  16 2.99686 1.24621   2
  -9   4  16 10.1079 1.47194   1
  -8   4  16 1.74412 0.92191   2
  -8   4  16 8.18594 1.19183   1
  -7   4  16 1.50926 0.91571   2
  -7   4  16 11.7963 1.22956   1
  -6   4  16 0.10050 0.94886   2
  -6   4  16 1.44054 1.08646   1
  -5   4  16 85.3436 4.39172   1
  -5   4  16 17.2123 1.46927   2
  -4   4  16 0.93976 1.24893   2
  -4   4  16 -0.1080 0.97540   1
  -3   4  16 0.56657 1.11948   1
  -3   4  16 0.94746 0.80688   2
 -22   0  17 4.47134 2.24511   1
 -22   0  17 0.00839 1.52538   2
 -21   0  17 -0.7314 1.32164   2
 -21   0  17 -0.9445 1.57671   1
 -20   0  17 -0.3321 1.55086   1
 -20   0  17 -0.3718 1.26171   2
 -19   0  17 2.38685 1.56936   2
 -19   0  17 1.49811 1.61581   1
 -18   0  17 -1.9416 1.42565   2
 -18   0  17 0.07384 1.71380   1
 -17   0  17 0.73768 1.47164   1
 -17   0  17 0.44089 1.59980   2
 -16   0  17 0.80664 1.68385   1
 -16   0  17 2.04916 1.21934   2
 -15   0  17 -1.2513 1.40204   1
 -15   0  17 -2.0947 1.26764   2
 -14   0  17 -1.2737 1.10715   2
 -14   0  17 1.13900 1.37141   1
 -13   0  17 -1.7334 1.41913   1
 -13   0  17 -0.7720 1.22464   2
 -12   0  17 0.58467 1.25711   2
 -12   0  17 -2.1596 1.43916   1
 -11   0  17 -0.5205 1.41560   1
 -11   0  17 0.39331 1.17328   2
 -10   0  17 -0.4848 1.50041   1
 -10   0  17 -0.3794 1.23238   2
  -9   0  17 0.41641 1.27633   2
  -9   0  17 -0.2535 1.41258   1
  -8   0  17 0.16277 1.43587   1
  -8   0  17 2.30599 1.25630   2
  -7   0  17 2.12024 1.22380   2
  -7   0  17 1.90702 1.47112   1
  -6   0  17 -0.9516 1.47798   1
  -6   0  17 0.08652 1.24963   2
  -5   0  17 -0.9935 1.23956   2
  -5   0  17 0.61745 1.49303   1
  -4   0  17 -0.8119 1.39936   1
  -4   0  17 -1.1211 1.29479   2
  -3   0  17 -2.3670 1.42275   1
  -3   0  17 -0.2765 1.38761   2
  -2   0  17 0.92548 1.65539   2
  -2   0  17 -6.2195 1.96890   1
  -1   0  17 1.23801 1.57176   1
  -1   0  17 -0.9665 1.32038   2
   0   0  17 2.95350 1.43080   2
   0   0  17 1.35118 1.56982   1
   1   0  17 0.20236 1.40196   2
   1   0  17 -0.8959 1.77848   1
   2   0  17 0.07386 1.75171   1
   2   0  17 -0.0380 1.28696   2
   3   0  17 -0.4097 1.89135   2
   3   0  17 0.11932 1.69683   1
   4   0  17 -0.9085 1.60531   2
   4   0  17 0.25124 1.50996   1
   5   0  17 1.34275 1.68337   1
   5   0  17 1.10729 1.92406   2
   6   0  17 -0.7069 2.08825   2
   6   0  17 0.81244 1.50435   1
 -21   1  17 -1.2622 0.98392   2
 -21   1  17 1.36397 1.36141   1
 -20   1  17 -0.6459 0.95596   1
 -20   1  17 1.44414 0.94483   2
 -19   1  17 -0.7187 1.09741   1
 -19   1  17 -0.7249 0.81151   2
 -18   1  17 40.9623 1.82101   1
 -18   1  17 11.5186 1.37244   2
 -17   1  17 0.17135 1.04911   1
 -17   1  17 0.39274 0.89800   2
 -16   1  17 28.0552 1.71027   1
 -16   1  17 8.41069 1.22804   2
 -15   1  17 120.913 3.07877   1
 -15   1  17 30.9768 2.14879   2
 -14   1  17 4.08857 1.15817   1
 -14   1  17 2.78962 1.15861   2
 -13   1  17 77.1185 2.54512   1
 -13   1  17 20.6521 1.62128   2
 -12   1  17 8.03886 1.70934   2
 -12   1  17 37.4321 2.50421   1
 -11   1  17 3.56971 1.14219   2
 -11   1  17 14.0022 1.60773   1
 -10   1  17 6.43103 1.13411   2
 -10   1  17 23.9682 1.69406   1
  -9   1  17 49.2334 2.00289   2
  -9   1  17 191.226 3.76052   1
  -8   1  17 26.3946 1.63325   2
  -8   1  17 102.005 2.86762   1
  -7   1  17 31.1653 1.77991   2
  -7   1  17 113.995 3.00313   1
  -6   1  17 37.8562 2.05541   1
  -6   1  17 9.43264 1.20254   2
  -5   1  17 92.6689 2.72449   1
  -5   1  17 23.3708 1.54149   2
  -4   1  17 348.138 5.66607   1
  -4   1  17 83.5520 2.62223   2
  -3   1  17 3.12863 1.09536   2
  -3   1  17 12.5297 1.65781   1
  -2   1  17 110.293 3.17347   1
  -2   1  17 27.1019 1.62579   2
 -13   1  17 119.222 12.3186  -2
  -2   1  17 119.222 12.3186   1
  -1   1  17 30.1704 1.65850   2
  -1   1  17 124.634 3.45538   1
 -14   1  17 132.569 12.6958  -2
  -1   1  17 132.569 12.6958   1
   0   1  17 56.8976 2.44001   1
   0   1  17 11.0798 1.41661   2
   1   1  17 5.43712 1.12037   2
   1   1  17 33.6201 2.07628   1
 -16   1  17 44.8146 10.9741  -2
   1   1  17 44.8146 10.9741   1
   2   1  17 24.5335 1.88928   1
   2   1  17 6.24319 1.08801   2
   3   1  17 5.80395 1.25448   2
   3   1  17 29.0951 1.73981   1
   4   1  17 2.96540 1.03783   2
   4   1  17 6.76562 1.30480   1
   5   1  17 1.21531 1.16353   1
   5   1  17 0.13855 1.12429   2
   6   1  17 6.06002 1.37964   1
   6   1  17 0.56781 1.21489   2
 -20   2  17 5.73573 1.15390   1
 -20   2  17 1.01244 0.96003   2
 -19   2  17 0.48781 1.02167   1
 -19   2  17 1.02235 1.57268   2
 -18   2  17 0.11200 0.87682   2
 -18   2  17 6.22777 1.02806   1
 -17   2  17 0.71539 0.86702   1
 -17   2  17 -0.6447 0.84628   2
 -16   2  17 66.5176 2.49748   1
 -16   2  17 16.0221 1.42221   2
 -15   2  17 17.0199 1.39443   1
 -15   2  17 5.23886 1.06916   2
 -14   2  17 36.1324 1.90056   2
 -14   2  17 130.800 3.09585   1
 -13   2  17 54.3669 2.16105   1
 -13   2  17 13.1334 1.37295   2
 -12   2  17 1.09756 1.21992   2
 -12   2  17 0.14436 1.11889   1
 -11   2  17 31.8214 1.65317   2
 -11   2  17 123.919 3.17420   1
 -10   2  17 5.94053 1.10616   2
 -10   2  17 23.0790 1.69831   1
  -9   2  17 41.4395 2.13825   1
  -6   2  17 20.0104 3.99304  -2
  -9   2  17 20.0104 3.99304   1
  -9   2  17 10.8523 1.18254   2
  -8   2  17 2.31064 0.94812   2
  -8   2  17 11.8155 1.29498   1
  -7   2  17 9.33133 1.22979   1
  -7   2  17 2.46287 0.99903   2
  -6   2  17 43.0516 2.00275   1
  -6   2  17 10.7335 1.26315   2
  -5   2  17 6.02588 1.10415   2
  -5   2  17 22.9342 1.57049   1
  -4   2  17 158.605 3.78941   1
  -4   2  17 39.7958 1.88061   2
 -11   2  17 180.926 16.6293  -2
  -4   2  17 180.926 16.6293   1
  -3   2  17 179.562 4.24582   1
  -3   2  17 44.3641 1.88233   2
 -12   2  17 167.337 15.1990  -2
  -3   2  17 167.337 15.1990   1
  -2   2  17 -0.3051 1.10862   1
  -2   2  17 0.61237 0.91048   2
  -1   2  17 93.0005 2.84664   1
  -1   2  17 17.4151 1.38946   2
   0   2  17 301.211 5.48463   1
   0   2  17 77.1994 2.49858   2
   1   2  17 12.1837 1.34822   1
   1   2  17 1.89758 0.90303   2
   2   2  17 2.64000 1.09603   1
   2   2  17 2.58295 0.88504   2
   3   2  17 9.80327 1.27991   1
   3   2  17 1.87500 0.85279   2
   4   2  17 -0.1267 0.76448   2
   4   2  17 1.50320 1.12871   1
 -17   3  17 -0.2466 0.79987   1
 -17   3  17 -0.6707 0.96075   2
 -16   3  17 3.55691 0.90889   1
 -16   3  17 0.43620 0.94531   2
 -15   3  17 3.13657 1.01196   2
 -15   3  17 8.06713 1.05739   1
 -14   3  17 11.3730 1.19122   1
 -14   3  17 3.66213 1.10461   2
 -13   3  17 22.9685 1.53209   1
 -13   3  17 5.67909 1.08361   2
 -12   3  17 3.19622 0.90200   2
 -12   3  17 9.74001 1.23237   1
 -11   3  17 6.42140 1.23040   2
 -11   3  17 24.9886 1.72426   1
 -10   3  17 3.53199 1.06937   1
 -10   3  17 1.54877 0.88262   2
  -9   3  17 27.6756 1.68522   1
  -9   3  17 5.60448 1.27637   2
  -8   3  17 6.68954 1.29381   1
  -8   3  17 1.59710 1.15109   2
  -7   3  17 46.1469 2.08196   2
  -7   3  17 187.118 4.32043   1
  -6   3  17 6.78091 1.10196   2
  -6   3  17 19.7067 1.63105   1
  -5   3  17 27.8740 1.62328   1
  -5   3  17 6.88291 1.00062   2
  -4   3  17 1.59686 1.05737   2
  -4   3  17 3.84451 1.20938   1
 -11   3  17 -9.0063 9.93904  -2
  -4   3  17 -9.0063 9.93904   1
  -3   3  17 5.85594 1.20793   1
  -3   3  17 1.11730 0.91655   2
 -12   3  17 15.5191 9.80386  -2
  -3   3  17 15.5191 9.80386   1
  -2   3  17 1.17921 0.89442   2
  -2   3  17 13.6033 1.46168   1
  -1   3  17 0.37504 1.16451   1
  -1   3  17 2.26498 0.80989   2
   0   3  17 64.7415 2.18628   2
   0   3  17 245.662 5.03035   1
   1   3  17 15.9382 1.35118   2
   1   3  17 67.1449 2.63382   1
 -21   0  18 13.0756 1.99267   2
 -21   0  18 53.6768 3.36269   1
 -20   0  18 3.82137 1.86835   1
 -20   0  18 -2.4925 1.72279   2
 -19   0  18 4.09484 1.73152   1
 -19   0  18 2.31872 1.37605   2
 -18   0  18 33.1818 2.99060   1
 -18   0  18 6.52002 1.92843   2
 -17   0  18 -0.7071 1.57935   2
 -17   0  18 2.67970 1.77004   1
 -16   0  18 0.07802 1.66002   2
 -16   0  18 5.45274 1.60003   1
 -15   0  18 16.5195 2.10979   1
 -15   0  18 2.02560 1.34253   2
 -14   0  18 13.0067 1.72576   2
 -14   0  18 55.3502 3.19326   1
 -13   0  18 14.8616 2.05009   2
 -13   0  18 65.9150 3.14673   1
 -12   0  18 9.27702 1.83163   1
 -12   0  18 2.12571 1.57705   2
 -11   0  18 2.31506 1.49617   2
 -11   0  18 10.6551 1.83213   1
 -10   0  18 7.66329 1.96964   2
 -10   0  18 4.51406 2.08579   1
  -9   0  18 82.2138 4.21100   1
  -9   0  18 25.5042 2.52335   2
  -8   0  18 10.6345 1.98038   1
  -8   0  18 2.11542 1.46837   2
  -7   0  18 72.1572 4.00859   1
  -7   0  18 24.2704 2.78579   2
  -6   0  18 88.6651 3.74728   2
  -6   0  18 345.950 8.63606   1
  -5   0  18 8.96473 1.63591   2
  -5   0  18 36.9886 2.72972   1
  -4   0  18 64.1259 3.66770   1
  -4   0  18 16.5486 1.81299   2
 -12   0  18 56.5865 7.53710  -2
  -4   0  18 56.5865 7.53710   1
  -3   0  18 4.66785 1.51182   2
  -3   0  18 13.9615 2.23565   1
 -13   0  18 25.7206 6.13083  -2
  -3   0  18 25.7206 6.13083   1
  -2   0  18 2.94952 1.52220   1
  -2   0  18 1.66532 1.37904   2
  -1   0  18 5.99527 1.63208   1
  -1   0  18 2.83371 1.43577   2
   0   0  18 4.87260 2.28639   1
   0   0  18 2.53425 1.38281   2
 -17   0  18 20.1967 10.4738  -2
   1   0  18 20.1967 10.4738   1
   1   0  18 -2.2768 1.84419   1
   1   0  18 0.61622 1.67082   2
   2   0  18 237.899 8.49482   1
   2   0  18 53.1794 5.83752   2
   3   0  18 5.16680 1.68697   1
   3   0  18 1.83225 1.93120   2
   4   0  18 32.7331 4.75325   1
   4   0  18 5.24495 1.73626   2
 -20   0  18 44.8202 8.58585  -2
   4   0  18 44.8202 8.58585   1
   5   0  18 8.12220 1.89579   2
   5   0  18 24.1485 2.51784   1
 -21   1  18 18.6304 1.99835   1
 -21   1  18 4.28987 1.13571   2
 -20   1  18 2.50041 1.16954   1
 -20   1  18 -1.0828 0.94273   2
 -19   1  18 17.7450 1.52448   1
 -19   1  18 4.03653 1.07384   2
 -18   1  18 19.2542 1.39206   1
 -18   1  18 4.95739 1.02045   2
 -17   1  18 -1.5070 0.86686   2
 -17   1  18 -0.8486 1.02117   1
 -16   1  18 -0.6429 0.87781   2
 -16   1  18 1.67576 1.01795   1
 -15   1  18 5.55848 1.19230   2
 -15   1  18 19.6636 1.51882   1
 -14   1  18 95.5408 2.80928   1
 -14   1  18 22.4275 1.48397   2
 -13   1  18 4.04411 1.09610   2
 -13   1  18 5.13242 1.16045   1
 -12   1  18 23.3455 1.66421   2
 -12   1  18 90.7181 2.70744   1
 -11   1  18 1.27276 1.09629   1
 -11   1  18 0.54797 0.97802   2
 -10   1  18 -1.8274 0.92711   2
 -10   1  18 0.03292 1.04595   1
  -9   1  18 -0.1739 0.93208   2
  -9   1  18 2.55745 1.11532   1
  -8   1  18 -0.6702 0.92615   2
  -8   1  18 1.22328 1.09328   1
  -7   1  18 -1.0551 0.94119   2
  -7   1  18 0.62516 1.11015   1
  -6   1  18 1.98987 0.97556   2
  -6   1  18 2.65085 1.14169   1
 -11   1  18 89.2145 11.0892  -2
  -5   1  18 89.2145 11.0892   1
  -5   1  18 78.8448 2.62263   1
  -5   1  18 19.4910 1.46393   2
  -4   1  18 37.1882 1.86437   2
  -4   1  18 142.244 3.54648   1
 -12   1  18 180.937 14.5240  -2
  -4   1  18 180.937 14.5240   1
  -3   1  18 52.2931 2.47111   1
 -13   1  18 57.9104 9.32118  -2
  -3   1  18 57.9104 9.32118   1
  -3   1  18 12.5394 1.35602   2
  -2   1  18 20.3100 1.46934   2
  -2   1  18 76.7044 2.68768   1
 -14   1  18 100.804 7.85812  -2
  -2   1  18 100.804 7.85812   1
  -1   1  18 3.87096 1.07051   2
  -1   1  18 4.15467 1.32010   1
 -15   1  18 7.65469 6.28844  -2
  -1   1  18 7.65469 6.28844   1
   0   1  18 0.21479 0.91986   2
   0   1  18 -0.6310 1.07009   1
   1   1  18 32.0403 2.75144   1
   1   1  18 6.58719 1.15031   2
 -17   1  18 27.1552 8.24050  -2
   1   1  18 27.1552 8.24050   1
   2   1  18 1.30048 0.97946   2
   2   1  18 0.80480 0.98223   1
 -18   1  18 22.7098 7.37742  -2
   2   1  18 22.7098 7.37742   1
   3   1  18 22.1326 1.67245   2
   3   1  18 97.5397 3.62764   1
   4   1  18 -0.9692 1.33264   2
   4   1  18 0.76772 1.01423   1
 -19   2  18 1.28747 1.07849   1
 -19   2  18 0.18987 0.94085   2
 -18   2  18 13.4651 1.27402   1
 -18   2  18 5.07689 1.05186   2
 -17   2  18 17.0785 1.40986   1
 -17   2  18 0.99263 0.90915   2
 -16   2  18 4.00503 0.93885   1
 -16   2  18 2.98365 1.01232   2
 -15   2  18 32.4287 1.95559   1
 -15   2  18 6.74927 1.41382   2
 -14   2  18 46.9928 1.98363   1
 -14   2  18 11.2970 1.34425   2
 -13   2  18 43.3666 2.03657   1
 -13   2  18 11.3555 1.53391   2
 -12   2  18 17.7994 1.45607   1
 -12   2  18 5.94924 1.16228   2
 -11   2  18 13.9953 1.41932   2
 -11   2  18 63.7617 2.21240   1
 -10   2  18 2.33732 1.01394   2
 -10   2  18 0.28401 0.98470   1
  -9   2  18 -0.2114 0.99181   1
  -9   2  18 0.99303 0.94058   2
  -8   2  18 0.38154 1.09390   1
  -8   2  18 -0.4172 0.90907   2
  -7   2  18 14.3957 1.41101   1
  -7   2  18 4.43825 1.00262   2
  -6   2  18 1.27387 0.92033   2
  -6   2  18 5.46142 1.15038   1
  -5   2  18 2.28592 0.92661   2
  -5   2  18 -1.0100 1.14199   1
 -11   2  18 23.4564 8.88002  -2
  -5   2  18 23.4564 8.88002   1
  -4   2  18 89.7412 2.84877   1
  -4   2  18 21.6223 1.40337   2
 -12   2  18 106.942 11.4733  -2
  -4   2  18 106.942 11.4733   1
  -3   2  18 7.61295 1.09911   2
  -3   2  18 31.5946 2.17636   1
 -13   2  18 45.6975 6.66714  -2
  -3   2  18 45.6975 6.66714   1
  -2   2  18 53.1751 2.50401   1
  -2   2  18 10.4352 1.28132   2
 -14   2  18 69.5071 6.83671  -2
  -2   2  18 69.5071 6.83671   1
  -1   2  18 23.4332 1.41840   2
  -1   2  18 98.0897 2.96389   1
 -15   2  18 129.782 11.6059  -2
  -1   2  18 129.782 11.6059   1
   0   2  18 279.897 5.01412   1
   0   2  18 68.5325 2.24528   2
   1   2  18 7.34585 1.09076   2
   1   2  18 37.1783 1.83400   1
 -17   2  18 42.7448 6.68723  -2
   1   2  18 42.7448 6.68723   1
   2   2  18 14.2850 1.43988   1
   2   2  18 3.47182 0.86734   2
   3   2  18 16.4217 1.67328   1
   3   2  18 4.37051 1.16720   2
 -15   3  18 0.90663 0.85644   2
 -15   3  18 2.92122 0.99495   1
 -14   3  18 0.72640 0.88184   1
 -14   3  18 1.94276 1.06853   2
 -13   3  18 3.86475 0.98089   2
 -13   3  18 22.2491 1.38846   1
 -12   3  18 0.73353 0.88349   1
 -12   3  18 3.36822 0.93533   2
 -11   3  18 19.7211 1.50261   1
 -11   3  18 5.60945 1.01607   2
 -10   3  18 0.27229 0.98373   1
 -10   3  18 0.99116 0.86088   2
  -9   3  18 0.35605 0.83292   2
  -9   3  18 -0.2340 0.97802   1
  -8   3  18 62.8380 2.32854   1
  -8   3  18 20.9070 1.36949   2
  -7   3  18 21.5472 1.55291   1
  -7   3  18 3.63588 0.97130   2
  -6   3  18 8.21951 1.20389   1
  -6   3  18 0.61079 0.91097   2
 -10   3  18 9.43117 8.32093  -2
  -6   3  18 9.43117 8.32093   1
  -5   3  18 -0.0275 0.80425   2
  -5   3  18 1.22360 1.00982   1
 -11   3  18 30.6948 8.43051  -2
  -5   3  18 30.6948 8.43051   1
  -4   3  18 9.74439 1.28422   1
  -4   3  18 2.70788 0.87524   2
 -12   3  18 19.5591 5.35320  -2
  -4   3  18 19.5591 5.35320   1
  -3   3  18 23.1450 1.48824   1
 -13   3  18 28.7012 7.15420  -2
  -3   3  18 28.7012 7.15420   1
  -3   3  18 4.60165 0.86810   2
 -14   3  18 -11.330 5.89644  -2
  -2   3  18 -11.330 5.89644   1
  -2   3  18 2.59608 1.12107   1
  -2   3  18 1.36596 0.77444   2
  -1   3  18 29.8581 1.74856   1
  -1   3  18 6.76540 0.98654   2
 -20   0  19 -1.4996 1.65034   1
 -20   0  19 0.37229 1.77076   2
 -19   0  19 -3.0800 1.52233   1
 -19   0  19 2.57164 1.41663   2
 -18   0  19 -0.7457 1.63291   1
 -18   0  19 0.35377 1.88254   2
 -17   0  19 3.06431 2.39894   1
 -17   0  19 6.95566 6.78707   2
 -16   0  19 -0.7020 1.70236   1
 -16   0  19 -5.9233 5.79101   2
 -15   0  19 -0.6023 1.66410   1
 -15   0  19 -0.4584 2.83152   2
 -14   0  19 4.73019 3.04139   2
 -14   0  19 2.09154 1.78280   1
 -13   0  19 1.34386 1.59550   1
 -13   0  19 -3.4650 2.16405   2
 -12   0  19 0.87246 1.83929   1
 -12   0  19 3.43548 2.53900   2
 -11   0  19 0.15669 1.68468   1
 -11   0  19 3.08391 2.17584   2
 -10   0  19 -0.1806 1.71978   1
 -10   0  19 -1.5690 1.81544   2
  -9   0  19 -3.1389 2.18347   2
  -9   0  19 -1.0647 1.84393   1
  -8   0  19 -1.7413 1.68114   2
  -8   0  19 -1.9111 2.01900   1
  -7   0  19 -1.9735 2.07896   1
  -7   0  19 -0.8353 1.53641   2
  -6   0  19 -2.2392 1.50861   2
  -6   0  19 0.71233 2.00572   1
  -5   0  19 1.10753 2.18419   1
  -5   0  19 -2.0323 1.98259   2
  -4   0  19 0.18371 1.73752   2
  -4   0  19 -0.6080 2.12839   1
  -3   0  19 0.99004 2.37993   1
  -3   0  19 -1.0835 1.77074   2
  -2   0  19 5.23131 4.54772   1
  -2   0  19 -1.9931 1.63271   2
  -1   0  19 4.33197 3.18079   1
  -1   0  19 1.23733 1.58778   2
   0   0  19 0.69639 1.55830   2
   1   0  19 -2.0079 1.49248   2
   1   0  19 0.03481 2.22723   1
   2   0  19 3.13141 1.79231   1
   2   0  19 -1.8722 2.20799   2
   3   0  19 -0.8609 1.76887   2
   3   0  19 -0.0020 1.38415   1
 -20   1  19 -0.1725 1.27870   1
 -20   1  19 -2.6787 0.90305   2
 -19   1  19 0.39266 1.24032   2
 -19   1  19 0.82357 1.30343   1
 -18   1  19 1.55375 1.01628   1
 -18   1  19 2.98997 1.11371   2
   1   1  19 9.42234 4.26418  -2
 -18   1  19 9.42234 4.26418   1
 -17   1  19 31.8801 1.87676   1
 -17   1  19 9.81118 1.44477   2
 -16   1  19 11.4580 1.70557   1
 -16   1  19 3.36972 1.50873   2
  -1   1  19 19.7902 6.12749  -2
 -16   1  19 19.7902 6.12749   1
 -15   1  19 8.92805 1.75269   2
 -15   1  19 48.1870 2.38449   1
 -14   1  19 0.57231 1.92278   2
 -14   1  19 1.12878 1.17956   1
  -3   1  19 -0.4925 4.06701  -2
 -14   1  19 -0.4925 4.06701   1
 -13   1  19 1.11954 1.28000   1
 -13   1  19 -0.3450 1.42071   2
  -4   1  19 0.13666 3.82632  -2
 -13   1  19 0.13666 3.82632   1
 -12   1  19 6.49029 1.34355   1
 -12   1  19 2.80503 1.54058   2
  -5   1  19 8.49525 3.44278  -2
 -12   1  19 8.49525 3.44278   1
 -11   1  19 0.38750 1.24017   2
  -6   1  19 22.9244 4.47114  -2
 -11   1  19 22.9244 4.47114   1
 -11   1  19 7.76290 1.43819   1
 -10   1  19 1.88051 1.12986   2
 -10   1  19 3.91039 1.59152   1
  -7   1  19 18.4271 4.19186  -2
 -10   1  19 18.4271 4.19186   1
  -9   1  19 0.75758 1.50853   2
  -9   1  19 0.30002 1.23383   1
  -8   1  19 -5.6229 4.57779  -2
  -9   1  19 -5.6229 4.57779   1
  -9   1  19 -4.0503 3.05684  -2
  -8   1  19 -4.0503 3.05684   1
  -8   1  19 2.97866 1.72660   1
  -8   1  19 0.16818 1.10741   2
  -7   1  19 13.2861 1.76346   2
  -7   1  19 55.3264 2.59518   1
 -10   1  19 58.4236 4.31054  -2
  -7   1  19 58.4236 4.31054   1
  -6   1  19 29.5368 2.48002   1
  -6   1  19 7.14406 1.38845   2
 -11   1  19 43.4238 3.21453  -2
  -6   1  19 43.4238 3.21453   1
  -5   1  19 2.56788 1.18284   2
  -5   1  19 9.24172 2.05866   1
 -12   1  19 15.8131 2.46745  -2
  -5   1  19 15.8131 2.46745   1
 -13   1  19 1.99298 2.51174  -2
  -4   1  19 1.99298 2.51174   1
  -4   1  19 -0.3998 1.15395   2
  -4   1  19 -1.0675 1.70834   1
  -3   1  19 2.79924 1.04588   2
 -14   1  19 8.72335 2.69857  -2
  -3   1  19 8.72335 2.69857   1
  -3   1  19 3.29325 2.07258   1
  -2   1  19 18.2075 1.65080   2
  -2   1  19 40.9996 3.05224   1
 -15   1  19 64.6003 3.94114  -2
  -2   1  19 64.6003 3.94114   1
  -1   1  19 8.36749 1.52349   2
 -16   1  19 33.7084 6.40157  -2
  -1   1  19 33.7084 6.40157   1
  -1   1  19 26.7277 3.92000   1
 -17   1  19 17.1268 3.14787  -2
   0   1  19 17.1268 3.14787   1
   0   1  19 14.3736 1.90364   1
   0   1  19 4.14497 1.06977   2
   1   1  19 5.03610 1.62741   1
 -18   1  19 13.2322 4.69002  -2
   1   1  19 13.2322 4.69002   1
   1   1  19 0.54035 1.16289   2
   2   1  19 -0.0551 1.01063   2
   2   1  19 7.71101 1.54944   1
 -19   1  19 5.22422 5.64022  -2
   2   1  19 5.22422 5.64022   1
   3   1  19 -1.5215 1.45098   2
   3   1  19 0.18699 0.99442   1
 -18   2  19 4.66267 1.03466   1
 -18   2  19 1.47011 0.95719   2
 -17   2  19 2.73199 1.66113   2
 -17   2  19 8.46295 1.02681   1
 -16   2  19 1.87945 1.17535   2
 -16   2  19 7.60540 0.99391   1
 -15   2  19 1.08841 0.96843   1
 -15   2  19 1.93454 1.76846   2
 -14   2  19 23.2620 1.63130   1
  -3   2  19 32.1203 4.16212  -2
 -14   2  19 32.1203 4.16212   1
 -13   2  19 13.5834 1.31458   1
 -13   2  19 3.80879 4.82297   2
 -12   2  19 1.90995 1.03254   1
 -12   2  19 0.76782 1.97242   2
  -5   2  19 5.01793 8.22447  -2
 -12   2  19 5.01793 8.22447   1
 -11   2  19 10.3585 1.74747   1
 -11   2  19 4.25579 2.43181   2
  -6   2  19 18.5733 3.48618  -2
 -11   2  19 18.5733 3.48618   1
 -10   2  19 1.44745 1.07700   1
 -10   2  19 -0.1729 2.79376   2
  -7   2  19 11.2204 4.20335  -2
 -10   2  19 11.2204 4.20335   1
  -8   2  19 60.5968 3.27485  -2
  -9   2  19 60.5968 3.27485   1
  -9   2  19 14.8609 2.74869   2
  -9   2  19 55.5837 3.32267   1
  -9   2  19 16.1811 2.26345  -2
  -8   2  19 16.1811 2.26345   1
  -8   2  19 4.58232 1.36717   2
  -8   2  19 7.28430 3.15683   1
 -10   2  19 3.46002 2.00201  -2
  -7   2  19 3.46002 2.00201   1
  -7   2  19 0.52382 0.96775   2
  -7   2  19 0.72142 3.14903   1
  -6   2  19 3.38537 1.46085   2
 -11   2  19 21.5391 2.71920  -2
  -6   2  19 21.5391 2.71920   1
  -6   2  19 12.9590 3.42075   1
  -5   2  19 -0.5313 0.87921   2
  -5   2  19 2.67513 2.88552   1
 -12   2  19 -1.0027 5.92085  -2
  -5   2  19 -1.0027 5.92085   1
  -4   2  19 0.68283 0.90800   2
 -13   2  19 6.77249 2.44747  -2
  -4   2  19 6.77249 2.44747   1
  -4   2  19 0.89580 5.52894   1
 -14   2  19 4.48770 1.99019  -2
  -3   2  19 4.48770 1.99019   1
  -3   2  19 2.01244 0.96927   2
  -2   2  19 51.0782 3.91585   1
  -2   2  19 8.87007 1.17228   2
 -15   2  19 45.6585 2.70214  -2
  -2   2  19 45.6585 2.70214   1
  -1   2  19 1.03474 0.88259   2
 -16   2  19 -7.0655 2.86965  -2
  -1   2  19 -7.0655 2.86965   1
  -1   2  19 -0.1582 1.76118   1
   0   2  19 0.71621 0.78855   2
   0   2  19 0.58832 1.41143   1
 -17   2  19 2.47033 4.71329  -2
   0   2  19 2.47033 4.71329   1
   1   2  19 13.4079 1.65899   1
   1   2  19 4.32150 0.94528   2
 -18   2  19 15.6067 4.64681  -2
   1   2  19 15.6067 4.64681   1
 -13   3  19 4.93381 1.09070   1
 -13   3  19 1.71169 1.54827   2
  -4   3  19 9.21634 3.21882  -2
 -13   3  19 9.21634 3.21882   1
 -12   3  19 31.3745 2.10105   1
 -12   3  19 9.50407 2.60602   2
  -5   3  19 28.6443 7.41503  -2
 -12   3  19 28.6443 7.41503   1
  -6   3  19 35.4361 3.23861  -2
 -11   3  19 35.4361 3.23861   1
 -11   3  19 22.4337 2.23013   1
  -7   3  19 13.2541 2.47946  -2
 -10   3  19 13.2541 2.47946   1
 -10   3  19 6.37562 2.56110   2
 -10   3  19 11.5512 2.07781   1
  -9   3  19 6.80135 2.42670   2
  -8   3  19 20.7669 4.40759  -2
  -9   3  19 20.7669 4.40759   1
  -9   3  19 16.1919 3.07017   1
  -8   3  19 -0.3265 1.63241   2
  -8   3  19 4.06229 2.56554   1
  -9   3  19 0.38576 3.70336  -2
  -8   3  19 0.38576 3.70336   1
 -10   3  19 -0.0017 3.60867  -2
  -7   3  19 -0.0017 3.60867   1
  -7   3  19 3.66195 1.42400   2
  -7   3  19 3.83120 2.99200   1
  -6   3  19 0.24645 1.09222   2
 -11   3  19 5.36682 1.76599  -2
  -6   3  19 5.36682 1.76599   1
  -5   3  19 4.15490 1.09176   2
 -12   3  19 20.6028 2.69513  -2
  -5   3  19 20.6028 2.69513   1
  -5   3  19 11.0975 3.11199   1
  -4   3  19 6.90817 1.00587   2
 -13   3  19 26.6225 3.84919  -2
  -4   3  19 26.6225 3.84919   1
  -4   3  19 18.3967 3.51830   1
   0   0  20 26.1381 3.61133  -2
 -18   0  20 26.1381 3.61133   1
  -1   0  20 40.8012 3.71081  -2
 -17   0  20 40.8012 3.71081   1
  -2   0  20 106.949 6.06456  -2
 -16   0  20 106.949 6.06456   1
  -4   0  20 67.8675 4.46394  -2
 -14   0  20 67.8675 4.46394   1
  -5   0  20 53.5805 4.11794  -2
 -13   0  20 53.5805 4.11794   1
  -6   0  20 20.4527 2.70772  -2
 -12   0  20 20.4527 2.70772   1
  -7   0  20 48.8579 3.29427  -2
 -11   0  20 48.8579 3.29427   1
  -8   0  20 12.4947 2.40204  -2
 -10   0  20 12.4947 2.40204   1
  -9   0  20 112.690 4.08290  -2
  -9   0  20 112.690 4.08290   1
 -10   0  20 37.8356 2.62250  -2
  -8   0  20 37.8356 2.62250   1
 -11   0  20 14.1125 3.01175  -2
  -7   0  20 14.1125 3.01175   1
 -12   0  20 73.2559 4.79800  -2
  -6   0  20 73.2559 4.79800   1
 -13   0  20 21.7108 2.95108  -2
  -5   0  20 21.7108 2.95108   1
 -14   0  20 17.2136 3.26666  -2
  -4   0  20 17.2136 3.26666   1
 -15   0  20 12.4500 6.67468  -2
  -3   0  20 12.4500 6.67468   1
 -16   0  20 141.488 6.00529  -2
  -2   0  20 141.488 6.00529   1
 -17   0  20 37.0278 3.77567  -2
  -1   0  20 37.0278 3.77567   1
 -18   0  20 39.7454 3.74587  -2
   0   0  20 39.7454 3.74587   1
 -19   0  20 14.7851 3.78368  -2
   1   0  20 14.7851 3.78368   1
   1   1  20 6.10422 3.15949  -2
 -19   1  20 6.10422 3.15949   1
 -19   1  20 2.66050 2.71618   1
   0   1  20 9.44635 4.36851  -2
 -18   1  20 9.44635 4.36851   1
  -1   1  20 11.8046 2.63409  -2
 -17   1  20 11.8046 2.63409   1
  -2   1  20 7.18891 1.91725  -2
 -16   1  20 7.18891 1.91725   1
  -3   1  20 41.7322 2.58296  -2
 -15   1  20 41.7322 2.58296   1
  -4   1  20 19.0803 3.01639  -2
 -14   1  20 19.0803 3.01639   1
  -5   1  20 6.95417 2.40714  -2
 -13   1  20 6.95417 2.40714   1
  -6   1  20 9.46154 1.91473  -2
 -12   1  20 9.46154 1.91473   1
  -7   1  20 7.99779 1.91135  -2
 -11   1  20 7.99779 1.91135   1
  -8   1  20 19.7897 1.84526  -2
 -10   1  20 19.7897 1.84526   1
  -9   1  20 97.7146 2.81749  -2
  -9   1  20 97.7146 2.81749   1
 -10   1  20 84.0883 2.96212  -2
  -8   1  20 84.0883 2.96212   1
 -11   1  20 38.0326 2.46680  -2
  -7   1  20 38.0326 2.46680   1
 -12   1  20 4.91492 1.68746  -2
  -6   1  20 4.91492 1.68746   1
 -13   1  20 -0.2759 2.00108  -2
  -5   1  20 -0.2759 2.00108   1
 -14   1  20 47.7350 2.87749  -2
  -4   1  20 47.7350 2.87749   1
 -15   1  20 12.2860 1.99169  -2
  -3   1  20 12.2860 1.99169   1
 -16   1  20 14.3805 2.04686  -2
  -2   1  20 14.3805 2.04686   1
 -17   1  20 19.6980 2.11960  -2
  -1   1  20 19.6980 2.11960   1
 -18   1  20 45.5751 3.78421  -2
   0   1  20 45.5751 3.78421   1
   1   1  20 -2.8595 2.40427   2
 -19   1  20 -1.3350 1.77757  -2
   1   1  20 -1.3350 1.77757   1
 -17   2  20 1.87607 1.02992   2
 -17   2  20 6.38151 2.11740   1
  -2   2  20 8.47877 2.11101  -2
 -16   2  20 8.47877 2.11101   1
  -3   2  20 9.69181 2.46531  -2
 -15   2  20 9.69181 2.46531   1
  -4   2  20 32.6502 2.13869  -2
 -14   2  20 32.6502 2.13869   1
  -5   2  20 5.98576 1.51347  -2
 -13   2  20 5.98576 1.51347   1
  -6   2  20 11.0049 1.93674  -2
 -12   2  20 11.0049 1.93674   1
  -7   2  20 25.4838 1.97928  -2
 -11   2  20 25.4838 1.97928   1
  -8   2  20 14.8605 1.98025  -2
 -10   2  20 14.8605 1.98025   1
  -9   2  20 25.4736 2.16822  -2
  -9   2  20 25.4736 2.16822   1
 -10   2  20 19.5122 2.17757  -2
  -8   2  20 19.5122 2.17757   1
 -11   2  20 7.41178 1.95280  -2
  -7   2  20 7.41178 1.95280   1
 -12   2  20 41.9227 2.28312  -2
  -6   2  20 41.9227 2.28312   1
 -13   2  20 16.3811 1.67778  -2
  -5   2  20 16.3811 1.67778   1
 -14   2  20 24.3443 2.13967  -2
  -4   2  20 24.3443 2.13967   1
 -15   2  20 40.4179 5.79564  -2
  -3   2  20 40.4179 5.79564   1
 -16   2  20 12.6730 1.85768  -2
  -2   2  20 12.6730 1.85768   1
 -17   0  21 -0.8624 3.80083   1
 -16   0  21 1.00840 2.32521   1
 -15   0  21 0.11275 2.12128   1
 -14   0  21 -3.2631 2.68688   1
 -13   0  21 -0.7540 2.37473   1
 -12   0  21 0.48914 2.67416   1
 -11   0  21 0.73387 2.47573   1
 -10   0  21 2.10276 2.45690   1
  -9   0  21 0.12211 2.21324   1
  -8   0  21 -0.1469 2.00962   1
  -7   0  21 -0.4108 2.03350   1
  -6   0  21 1.62721 2.70372   1
  -5   0  21 1.69862 2.20345   1
  -4   0  21 -0.9289 2.21429   1
  -3   0  21 -0.1128 2.28980   1
  -2   1  21 5.95684 3.27050  -2
 -17   1  21 5.95684 3.27050   1
  -3   1  21 3.31437 1.93034  -2
 -16   1  21 3.31437 1.93034   1
  -4   1  21 11.0676 1.74959  -2
 -15   1  21 11.0676 1.74959   1
  -5   1  21 7.52301 1.52340  -2
 -14   1  21 7.52301 1.52340   1
  -6   1  21 6.43818 1.52766  -2
 -13   1  21 6.43818 1.52766   1
  -7   1  21 36.3731 2.29615  -2
 -12   1  21 36.3731 2.29615   1
  -8   1  21 3.23335 1.21567  -2
 -11   1  21 3.23335 1.21567   1
  -9   1  21 0.57734 1.13479  -2
 -10   1  21 0.57734 1.13479   1
 -10   1  21 -2.2726 1.01408  -2
  -9   1  21 -2.2726 1.01408   1
 -11   1  21 8.90530 1.39403  -2
  -8   1  21 8.90530 1.39403   1
 -12   1  21 24.6634 1.71084  -2
  -7   1  21 24.6634 1.71084   1
 -13   1  21 -0.7687 1.36321  -2
  -6   1  21 -0.7687 1.36321   1
 -14   1  21 20.6721 1.83540  -2
  -5   1  21 20.6721 1.83540   1
 -15   1  21 7.78916 1.77497  -2
  -4   1  21 7.78916 1.77497   1
 -16   1  21 -3.0979 2.51104  -2
  -3   1  21 -3.0979 2.51104   1
 -17   1  21 3.29951 2.58624  -2
  -2   1  21 3.29951 2.58624   1
  -5   2  21 7.67215 1.96473  -2
 -14   2  21 7.67215 1.96473   1
  -6   2  21 2.43376 1.79265  -2
 -13   2  21 2.43376 1.79265   1
  -7   2  21 27.3025 1.71294  -2
 -12   2  21 27.3025 1.71294   1
  -8   2  21 12.2141 2.47197  -2
 -11   2  21 12.2141 2.47197   1
  -9   2  21 10.7731 2.10784  -2
 -10   2  21 10.7731 2.10784   1
 -10   2  21 34.5255 2.60173  -2
  -9   2  21 34.5255 2.60173   1
 -11   2  21 8.04125 1.62084  -2
  -8   2  21 8.04125 1.62084   1
 -12   2  21 9.45265 1.25403  -2
  -7   2  21 9.45265 1.25403   1
 -13   2  21 9.02478 1.62446  -2
  -6   2  21 9.02478 1.62446   1
 -14   2  21 15.2245 1.61550  -2
  -5   2  21 15.2245 1.61550   1
  -4   0  22 66.8199 6.10979  -2
 -16   0  22 66.8199 6.10979   1
  -5   0  22 25.7253 3.11987  -2
 -15   0  22 25.7253 3.11987   1
  -6   0  22 30.0835 4.59701  -2
 -14   0  22 30.0835 4.59701   1
  -7   0  22 27.7072 4.75559  -2
 -13   0  22 27.7072 4.75559   1
  -8   0  22 7.64469 2.33229  -2
 -12   0  22 7.64469 2.33229   1
  -9   0  22 57.4098 4.85774  -2
 -11   0  22 57.4098 4.85774   1
 -10   0  22 4.67115 3.32354  -2
 -10   0  22 4.67115 3.32354   1
 -11   0  22 48.4609 3.30816  -2
  -9   0  22 48.4609 3.30816   1
 -12   0  22 4.72703 2.79401  -2
  -8   0  22 4.72703 2.79401   1
 -13   0  22 60.7227 4.37948  -2
  -7   0  22 60.7227 4.37948   1
 -14   0  22 33.8156 4.10766  -2
  -6   0  22 33.8156 4.10766   1
 -15   0  22 10.7390 2.71493  -2
  -5   0  22 10.7390 2.71493   1
  -5   1  22 21.8003 2.85218  -2
 -15   1  22 21.8003 2.85218   1
  -6   1  22 13.8724 1.91802  -2
 -14   1  22 13.8724 1.91802   1
  -7   1  22 0.98748 2.20012  -2
 -13   1  22 0.98748 2.20012   1
  -8   1  22 10.0733 2.01226  -2
 -12   1  22 10.0733 2.01226   1
  -9   1  22 12.1743 2.14136  -2
 -11   1  22 12.1743 2.14136   1
 -10   1  22 39.7496 5.46482  -2
 -10   1  22 39.7496 5.46482   1
 -11   1  22 34.6466 2.56626  -2
  -9   1  22 34.6466 2.56626   1
 -12   1  22 -0.4784 2.68738  -2
  -8   1  22 -0.4784 2.68738   1
 -13   1  22 4.18219 1.84496  -2
  -7   1  22 4.18219 1.84496   1
 -14   1  22 62.1291 2.33550  -2
  -6   1  22 62.1291 2.33550   1
 -15   1  22 14.5772 2.61257  -2
  -5   1  22 14.5772 2.61257   1
 -13   0  23 -3.3091 3.16009   1
 -12   0  23 2.09736 1.97527   1
 -11   0  23 0.20457 4.10943   1
  -9   0  23 3.10219 4.30591   1
  -9   0  23 1.27928 2.07442   2
  -8   0  23 -1.3390 3.91827   1
   0   0   0    0.00    0.00   0
;
_shelx_hkl_checksum     13972
_shelx_res_file
;
TITL jtm1649_a.res in P2(1)/c
    jtm1649_5.res
    created by SHELXL-2019/1 at 09:40:16 on 11-Dec-2022
REM Old TITL jtm1649 in P2(1)/c
REM SHELXT solution in P2(1)/c: R1 0.214, Rweak 0.008, Alpha 0.044
REM <I/s>   0.727 for  383 systematic absences,  Orientation as input
REM Formula found by SHELXT:  C20 N5
CELL  1.54178  19.2935   4.6933  18.7498   90.000  116.106   90.000
ZERR    4.000   0.0007   0.0002   0.0007    0.000    0.002    0.000
LATT  1
SYMM -X, 1/2+Y, 1/2-Z
SFAC C H N O
UNIT 72 68 12 8
TEMP -148
SIZE 0.018 0.152 0.23
L.S. 5
BOND $H
LIST 4
FMAP 2
PLAN 5
EADP C12 C12A
EADP C13 C13A
EADP C14 C14A
EADP C15 C15A
EADP C16 C16A
EADP C17 C17A
EADP C18 C18A
SADI 0.002 N3 C12 N3 C12A
SADI 0.002 C15 C18 C15A C18A
FLAT 0.002 C14 C15 C16 C18
FLAT 0.002 C14A C15A C16A C18A
MPLA C1 > C6
MPLA N1 N2 C1 C6 > C8
MPLA C12 > C17
MPLA C12A > C17A
CONF
EQIV $1 x, y-1, z
HTAB N3 O2_$1
HTAB C10 O2_$1
ACTA 145.1
OMIT 1 1 1
OMIT 2 1 1
WGHT    0.066800    0.681100
BASF   0.20596
FVAR       1.06166   0.50276
O1    4    0.793899    0.281270    0.969207    11.00000    0.03901    0.05330 =
         0.04155    0.00943    0.02284    0.00255
O2    4    0.660007    0.432091    0.755099    11.00000    0.03578    0.02197 =
         0.06597    0.00241    0.01514    0.00245
N1    3    0.917984    0.648382    0.906161    11.00000    0.02561    0.03357 =
         0.03464    0.00336    0.00915    0.00290
N2    3    0.801378    0.233232    0.851796    11.00000    0.02763    0.02678 =
         0.03306    0.00072    0.01013    0.00093
N3    3    0.607464   -0.008082    0.719463    11.00000    0.03162    0.02113 =
         0.04216    0.00182    0.00811    0.00309
H3A   2    0.616807   -0.193757    0.729609    11.00000    0.04763
C1    1    0.834395    0.320394    0.802147    11.00000    0.02804    0.03003 =
         0.02977    0.00376    0.00990    0.00930
C2    1    0.810953    0.212128    0.725612    11.00000    0.04111    0.04572 =
         0.03378   -0.00416    0.01018    0.01425
AFIX  43
H2    2    0.771477    0.071925    0.705499    11.00000   -1.20000
AFIX   0
C3    1    0.845171    0.308957    0.679253    11.00000    0.05543    0.06936 =
         0.02935    0.00646    0.01636    0.03157
AFIX  43
H3    2    0.828981    0.235039    0.627189    11.00000   -1.20000
AFIX   0
C4    1    0.903109    0.513626    0.707966    11.00000    0.04915    0.07441 =
         0.04435    0.02574    0.02954    0.02847
AFIX  43
H4    2    0.926420    0.578486    0.675630    11.00000   -1.20000
AFIX   0
C5    1    0.926645    0.622053    0.783091    11.00000    0.03538    0.05252 =
         0.04513    0.01851    0.02057    0.01058
AFIX  43
H5    2    0.966159    0.762259    0.802523    11.00000   -1.20000
AFIX   0
C6    1    0.892759    0.527184    0.831121    11.00000    0.02762    0.03479 =
         0.03274    0.00822    0.01184    0.00866
C7    1    0.886155    0.564917    0.950443    11.00000    0.02476    0.03214 =
         0.02927    0.00171    0.00690    0.00572
C8    1    0.823741    0.350148    0.925790    11.00000    0.02815    0.03154 =
         0.03091    0.00686    0.01195    0.00682
C9    1    0.910772    0.693617    1.030795    11.00000    0.03522    0.05091 =
         0.03302   -0.00676    0.00702    0.00564
AFIX 137
H9A   2    0.952575    0.830084    1.041179    11.00000   -1.50000
H9B   2    0.929002    0.543057    1.071109    11.00000   -1.50000
H9C   2    0.866893    0.792162    1.032824    11.00000   -1.50000
AFIX   0
C10   1    0.737469    0.031671    0.823389    11.00000    0.03114    0.02595 =
         0.04737    0.00406    0.00941   -0.00095
AFIX  23
H10A  2    0.728584   -0.036647    0.868641    11.00000   -1.20000
H10B  2    0.750558   -0.134921    0.799270    11.00000   -1.20000
AFIX   0
C11   1    0.663960    0.172949    0.761751    11.00000    0.02976    0.02405 =
         0.03926    0.00222    0.01374    0.00312
PART 1
AFIX  66
C12   1    0.532637    0.060837    0.656630    21.00000    0.02817    0.02182 =
         0.03500   -0.00085    0.01108    0.00163
C13   1    0.464717    0.030606    0.664603    21.00000    0.03645    0.02692 =
         0.03657    0.00211    0.01521   -0.00067
AFIX  43
H13   2    0.466547   -0.031354    0.713638    21.00000   -1.20000
AFIX  65
C14   1    0.394118    0.091032    0.600832    21.00000    0.02874    0.03861 =
         0.03981   -0.00331    0.01538   -0.00086
AFIX  43
H14   2    0.347698    0.070370    0.606282    21.00000   -1.20000
AFIX  65
C15   1    0.391439    0.181689    0.529087    21.00000    0.03206    0.03193 =
         0.03529   -0.00368    0.01152    0.00285
C16   1    0.459359    0.211920    0.521113    21.00000    0.04342    0.02957 =
         0.03168   -0.00057    0.01517    0.00116
AFIX  43
H16   2    0.457528    0.273880    0.472078    21.00000   -1.20000
AFIX  65
C17   1    0.529958    0.151496    0.584883    21.00000    0.03257    0.02642 =
         0.04002   -0.00238    0.01495   -0.00245
AFIX  43
H17   2    0.576378    0.172158    0.579433    21.00000   -1.20000
AFIX   0
C18   1    0.313616    0.247599    0.459389    21.00000    0.03519    0.04620 =
         0.03942   -0.00468    0.00818    0.00524
AFIX 137
H18A  2    0.317427    0.220882    0.409396    21.00000   -1.50000
H18B  2    0.299208    0.445281    0.463168    21.00000   -1.50000
H18C  2    0.274261    0.118941    0.460865    21.00000   -1.50000
AFIX  66
PART 2
C12A  1    0.534744    0.080296    0.658117   -21.00000    0.02817    0.02182 =
         0.03500   -0.00085    0.01108    0.00163
C13A  1    0.473179   -0.103133    0.642551   -21.00000    0.03645    0.02692 =
         0.03657    0.00211    0.01521   -0.00067
AFIX  43
H13A  2    0.480998   -0.274459    0.672089   -21.00000   -1.20000
AFIX  65
C14A  1    0.400174   -0.035887    0.583768   -21.00000    0.02874    0.03861 =
         0.03981   -0.00331    0.01538   -0.00086
AFIX  43
H14A  2    0.358098   -0.161254    0.573130   -21.00000   -1.20000
AFIX  65
C15A  1    0.388733    0.214788    0.540550   -21.00000    0.03206    0.03193 =
         0.03529   -0.00368    0.01152    0.00285
C16A  1    0.450297    0.398219    0.556115   -21.00000    0.04342    0.02957 =
         0.03168   -0.00057    0.01517    0.00116
AFIX  43
H16A  2    0.442477    0.569545    0.526577   -21.00000   -1.20000
AFIX  65
C17A  1    0.523303    0.330977    0.614898   -21.00000    0.03257    0.02642 =
         0.04002   -0.00238    0.01495   -0.00245
AFIX  43
H17A  2    0.565379    0.456344    0.625535   -21.00000   -1.20000
AFIX   0
C18A  1    0.309293    0.294893    0.475586   -21.00000    0.03519    0.04620 =
         0.03942   -0.00468    0.00818    0.00524
AFIX 137
H18D  2    0.313503    0.340756    0.426650   -21.00000   -1.50000
H18E  2    0.289595    0.461028    0.492575   -21.00000   -1.50000
H18F  2    0.273790    0.134311    0.465835   -21.00000   -1.50000
PART 0
AFIX   0
HKLF 5
REM  jtm1649_a.res in P2(1)/c
REM wR2 = 0.1577, GooF = S = 1.041, Restrained GooF = 1.044 for all data
REM R1 = 0.0570 for 4844 Fo > 4sig(Fo) and 0.0706 for all 5971 data
REM 214 parameters refined using 4 restraints
END
WGHT      0.0668      0.6811
REM Highest difference peak  0.304,  deepest hole -0.317,  1-sigma level  0.048
Q1    1   0.8001  0.0363  0.9796  11.00000  0.05    0.19
Q2    1   0.6083  0.5489  0.7285  11.00000  0.05    0.18
Q3    1   0.4206 -0.4031  0.6690  11.00000  0.05    0.18
Q4    1   0.4937  0.3548  0.6793  11.00000  0.05    0.17
Q5    1   0.5983  0.5049  0.6891  11.00000  0.05    0.17
;
_shelx_res_checksum     98048
