# Supplementary material for: 2-(3-Methyl-2-oxoquinoxalin-1-yl)-N-(4-methyl­phen­yl)acetamide
Source: IUCrdata. 2023 Apr 21;8(Pt 4):x230357. doi: 10.1107/S2414314623003577 (PMC10162028; doi:10.1107/S2414314623003577)
Supplement: Supplementary file 2 [file x-08-x230357-Isup2.hkl]

data_I                                                                          
_shelx_title ' jtm1649_a.res in P2(1)/c'                                        
_shelx_refln_list_code          4                                               
_shelx_F_calc_maximum       93.98                                               
_exptl_crystal_F_000       648.00                                               
_reflns_d_resolution_high  0.8079                                               
                                                                                
loop_                                                                           
 _space_group_symop_operation_xyz                                               
 'x, y, z'                                                                      
 '-x, y+1/2, -z+1/2'                                                            
 '-x, -y, -z'                                                                   
 'x, -y-1/2, z-1/2'                                                             
                                                                                
_cell_length_a    19.2935                                                       
_cell_length_b     4.6933                                                       
_cell_length_c    18.7498                                                       
_cell_angle_alpha  90.000                                                       
_cell_angle_beta  116.106                                                       
_cell_angle_gamma  90.000                                                       
                                                                                
_shelx_F_squared_multiplier     1.000                                           
                                                                                
loop_                                                                           
 _refln_index_h                                                                 
 _refln_index_k                                                                 
 _refln_index_l                                                                 
 _refln_F_squared_calc                                                          
 _refln_F_squared_meas                                                          
 _refln_F_squared_sigma                                                         
 _refln_observed_status                                                         
   1   0   0         70.29         69.43         2.19 o                         
   2   0   0        122.45        121.26         2.77 o                         
   5   0   0        893.93        869.00        15.66 o                         
   6   0   0          5.67          6.66         1.16 o                         
   7   0   0       4721.39       4825.34        71.33 o                         
   8   0   0       1951.64       1908.85        25.93 o                         
   9   0   0         33.02         25.83         1.46 o                         
  10   0   0       1501.93       1621.43        25.02 o                         
  11   0   0       2241.11       2257.40        29.28 o                         
  12   0   0        102.09        111.24         3.08 o                         
  13   0   0        228.45        200.49         4.28 o                         
  14   0   0       1908.46       1990.16        27.21 o                         
  15   0   0       1214.96       1201.41        18.52 o                         
  16   0   0        536.73        562.44        12.40 o                         
  17   0   0         35.80         40.98         2.93 o                         
  18   0   0          6.08          5.67         2.03 o                         
  19   0   0          1.62          0.70         1.99 o                         
  20   0   0         12.80         22.99         3.01 o                         
  21   0   0          3.21          4.29         2.84 o                         
   1   1   0       4103.81       4343.07        77.07 o                         
   2   1   0       1209.13       1232.21        18.56 o                         
   5   1   0       3389.36       3325.16        46.47 o                         
   6   1   0       1453.64       1429.43        20.03 o                         
   7   1   0       8234.00       8872.11       155.25 o                         
   8   1   0         60.92         68.04         2.00 o                         
   9   1   0        206.93        193.81         3.50 o                         
  10   1   0          3.22          9.22         1.00 o                         
  11   1   0          0.18         -0.23         0.73 o                         
  12   1   0        375.22        371.65         4.65 o                         
  13   1   0          6.47          8.68         1.04 o                         
  14   1   0       1114.61       1124.03        11.71 o                         
  15   1   0         43.45         44.46         1.75 o                         
  16   1   0         52.72         59.13         2.00 o                         
  17   1   0         17.33         14.33         1.49 o                         
  18   1   0          6.72          3.11         1.40 o                         
  19   1   0          2.11          2.63         1.26 o                         
  20   1   0          9.84          9.57         1.63 o                         
  21   1   0         24.27         25.11         3.27 o                         
   0   2   0        349.52        285.82         8.11 o                         
   1   2   0        871.69        824.72        13.43 o                         
   2   2   0       1885.80       1850.63        27.90 o                         
   3   2   0       1521.76       1491.12        19.93 o                         
   4   2   0        343.15        353.06         5.99 o                         
   5   2   0       2025.37       2051.87        30.67 o                         
   6   2   0       2406.32       2526.73        32.62 o                         
   7   2   0        421.65        431.11         6.80 o                         
   8   2   0       2870.29       2811.42        25.51 o                         
   9   2   0        118.37        129.16         2.29 o                         
  10   2   0        131.63        104.33         2.21 o                         
  11   2   0          0.41          2.12         0.86 o                         
  12   2   0          0.41          1.06         0.93 o                         
  13   2   0         47.39         36.12         1.49 o                         
  14   2   0        214.00        194.02         3.49 o                         
  15   2   0          5.05          5.73         1.64 o                         
  16   2   0         76.08         84.22         2.16 o                         
  17   2   0         88.85         89.73         2.42 o                         
  18   2   0        134.98        117.77         3.64 o                         
  19   2   0          2.54          2.35         1.39 o                         
  20   2   0          4.01          6.79         1.28 o                         
   1   3   0        154.60        129.96         2.76 o                         
   2   3   0       2405.07       2375.77        25.42 o                         
   3   3   0          0.01          2.85         0.89 o                         
   4   3   0        333.39        303.85         4.70 o                         
   5   3   0          0.10         -0.49         0.85 o                         
   6   3   0        378.63        367.54         4.86 o                         
   7   3   0        116.73        113.29         2.27 o                         
   8   3   0          2.36          4.92         1.17 o                         
   9   3   0        785.01        793.24         8.44 o                         
  10   3   0          1.89          9.93         1.12 o                         
  11   3   0        103.01        108.03         2.43 o                         
  12   3   0        171.95        155.15         2.92 o                         
  13   3   0         65.67         44.26         1.64 o                         
  14   3   0          0.74         -0.17         1.22 o                         
  15   3   0          6.77          8.45         1.03 o                         
  16   3   0          0.64          1.40         1.03 o                         
  17   3   0         12.81          7.77         1.16 o                         
  18   3   0          6.13          2.78         1.13 o                         
   0   4   0        131.78        108.12         3.29 o                         
   1   4   0          2.16          0.88         1.11 o                         
   2   4   0        263.44        243.45         3.81 o                         
   3   4   0          0.68          0.21         1.03 o                         
   4   4   0          2.28          2.01         1.09 o                         
   5   4   0        222.97        211.42         3.59 o                         
   6   4   0         31.28         29.13         1.88 o                         
   7   4   0          8.20         10.41         1.18 o                         
   8   4   0         22.85         17.06         1.42 o                         
   9   4   0          0.36         -0.80         0.80 o                         
  10   4   0        313.87        293.57         4.49 o                         
  11   4   0          7.45          6.87         0.98 o                         
  12   4   0        112.75         88.18         2.20 o                         
  13   4   0         71.90         57.40         1.75 o                         
  14   4   0         81.41         72.74         2.15 o                         
  15   4   0          7.62          4.16         0.92 o                         
   1   5   0          6.32          6.73         1.67 o                         
   2   5   0          5.93          6.37         1.90 o                         
   3   5   0         42.36         41.54         1.93 o                         
   4   5   0          9.27          5.88         1.93 o                         
   5   5   0         64.28         69.77         2.24 o                         
   6   5   0        114.34         99.59         2.82 o                         
   7   5   0          3.20          2.14         1.16 o                         
   8   5   0         12.18          8.86         1.26 o                         
   9   5   0         26.66         21.89         1.55 o                         
  10   5   0          8.61          4.98         1.42 o                         
 -20   1   1          8.55          9.96         2.48 o                         
 -19   1   1          0.44          0.01         2.21 o                         
 -19   1   1          0.07          5.37         3.51 o                         
 -18   1   1         56.40         57.41         2.86 o                         
 -17   1   1          3.10          3.09         3.69 o                         
 -17   1   1         14.54         17.79         2.07 o                         
 -17   1   1         11.97          7.06         4.23 o                         
 -16   1   1        301.97        302.47         5.45 o                         
 -16   1   1        296.81        301.14        22.46 o                         
 -15   1   1        291.73        274.27         4.16 o                         
 -15   1   1        203.07        231.18        12.63 o                         
 -15   1   1         52.67         83.92         6.70 o                         
 -14   1   1         77.53         72.75         2.21 o                         
 -14   1   1         77.23         -1.74         6.18 o                         
 -13   1   1        238.20        209.81         3.26 o                         
 -12   1   1         79.36         83.06         2.10 o                         
 -11   1   1         57.03         56.96         1.92 o                         
 -10   1   1        610.81        678.91         9.08 o                         
  -9   1   1        488.50        505.07         7.31 o                         
  -8   1   1        888.84        914.20        11.84 o                         
  -7   1   1        116.78        116.78         4.64 o                         
  -7   1   1        119.45        113.45         3.30 o                         
  -7   1   1         30.29         29.40         2.72 o                         
  -6   1   1        989.62        936.37        16.57 o                         
  -6   1   1        820.48        809.59        16.01 o                         
  -5   1   1        981.78       1089.36        20.05 o                         
  -5   1   1       2247.75       2098.51        38.37 o                         
  -5   1   1        254.66        500.97        20.54 o                         
  -4   1   1       1773.15       1576.98        41.92 o                         
  -4   1   1         17.52         36.95         2.12 o                         
  -3   1   1       1104.49        961.15        16.46 o                         
  -3   1   1       1104.49       1191.82        43.99 o                         
  -3   1   1        286.48        234.91         5.03 o                         
  -2   1   1       2064.39       1680.81        24.79 o                         
  -2   1   1       7958.87       6567.60       228.21 o                         
  -1   1   1        874.50        892.51        14.99 o                         
  -1   1   1        226.83        272.56         5.88 o                         
  -1   1   1       2279.03       1962.16        52.27 o                         
   0   1   1       1404.52       1219.43        18.25 o                         
   0   1   1       5414.89       4761.82        96.20 o                         
   0   1   1       5641.72       4654.76       171.96 o                         
   3   1   1       8832.88       6037.75       208.61 o                         
   3   1   1       1755.62       1482.37        24.74 o                         
   3   1   1       6773.04       6891.91       281.75 o                         
   4   1   1       5135.36       5412.44       144.73 o                         
   4   1   1       1265.97       1210.75        28.87 o                         
   4   1   1       4880.70       4642.98       124.26 o                         
   5   1   1        864.92        822.40        15.19 o                         
   5   1   1        169.14        227.52         6.71 o                         
   5   1   1        652.10        642.90        18.76 o                         
   6   1   1         10.30         13.77         3.61 o                         
   6   1   1         40.59         38.32         1.74 o                         
   7   1   1        647.45        641.68         9.11 o                         
   8   1   1       1184.59       1217.32        15.25 o                         
   9   1   1        290.39        313.43         4.68 o                         
  10   1   1        205.27        207.88         3.51 o                         
  11   1   1        229.06        227.41         3.27 o                         
  12   1   1        126.42        113.56         2.35 o                         
  13   1   1         21.16         19.90         1.60 o                         
  13   1   1          0.29          4.62         5.54 o                         
  14   1   1        394.49        367.06         5.03 o                         
  14   1   1         88.66         89.54         6.63 o                         
  15   1   1         96.88        101.84         3.24 o                         
  16   1   1         13.03          9.34         2.04 o                         
  16   1   1          9.92          8.28         4.11 o                         
  16   1   1          2.57          7.09         3.76 o                         
  17   1   1        140.97        141.75         3.83 o                         
  18   1   1          0.76          0.87         1.86 o                         
  19   1   1         17.02         16.68         2.30 o                         
  20   1   1          5.87         10.62         3.08 o                         
 -20   2   1          7.52         10.58         2.86 o                         
 -20   2   1          1.95          3.61         4.62 o                         
 -20   2   1          8.95          7.33         3.43 o                         
 -19   2   1         27.00         23.79         2.25 o                         
 -18   2   1          9.49          5.56         2.69 o                         
 -18   2   1         13.16          9.44         2.20 o                         
 -18   2   1          2.46          1.34         2.25 o                         
 -17   2   1         33.33         27.53         1.79 o                         
 -17   2   1         12.70         -0.48         7.58 o                         
 -16   2   1         56.74         50.00         2.14 o                         
 -16   2   1          9.53         23.77         3.89 o                         
 -16   2   1          2.47         74.66        10.33 o                         
 -15   2   1         46.17         37.81         1.92 o                         
 -15   2   1         45.17         36.08         7.44 o                         
 -14   2   1         20.34         29.60         1.67 o                         
 -13   2   1          3.60          5.54         1.40 o                         
 -12   2   1         34.47         35.42         1.88 o                         
 -11   2   1         75.58         71.84         1.93 o                         
 -10   2   1        177.39        180.70         2.89 o                         
  -9   2   1        234.52        229.23         4.07 o                         
  -8   2   1        716.00        722.86         9.96 o                         
  -7   2   1        384.09        485.14        23.64 o                         
  -7   2   1        618.24        658.04        10.57 o                         
  -6   2   1       1008.80        965.69        16.47 o                         
  -6   2   1        950.58        911.91        27.03 o                         
  -6   2   1        246.56        288.98        14.66 o                         
  -5   2   1         86.78         98.62         6.41 o                         
  -5   2   1        334.58        474.70        22.07 o                         
  -5   2   1        675.39        586.50        11.65 o                         
  -4   2   1        174.68        204.44         6.84 o                         
  -4   2   1        993.18        911.57        13.84 o                         
  -4   2   1        673.46        785.86        22.50 o                         
  -3   2   1        138.42        146.62         5.89 o                         
  -3   2   1        533.66        521.10         9.19 o                         
  -3   2   1        730.53        748.64        31.41 o                         
  -2   2   1         72.25         70.47         4.80 o                         
  -2   2   1         14.10         19.58         1.90 o                         
  -1   2   1         78.29         84.48         2.85 o                         
  -1   2   1         20.31         25.47         1.91 o                         
  -1   2   1        132.07        140.32         9.99 o                         
   0   2   1         53.79         63.52         2.36 o                         
   0   2   1        227.68        213.27         8.99 o                         
   0   2   1        207.37        201.80         5.39 o                         
   1   2   1        224.17        216.89         5.65 o                         
   1   2   1         58.15         59.46         2.56 o                         
   1   2   1        227.83        220.97        12.93 o                         
   2   2   1        758.98        726.63        14.69 o                         
   2   2   1        196.87        202.92         6.98 o                         
   2   2   1        897.40        805.18        19.08 o                         
   3   2   1       1407.29       1313.53        22.49 o                         
   3   2   1        319.72        347.17         9.24 o                         
   3   2   1       1232.61       1291.90        25.79 o                         
   4   2   1       1313.94       1280.34        37.42 o                         
   4   2   1       1400.73       1406.89        28.60 o                         
   4   2   1        340.81        380.43        12.36 o                         
   5   2   1        224.46        281.21        14.65 o                         
   5   2   1        471.02        484.51         8.62 o                         
   6   2   1       1002.36       1014.31        17.84 o                         
   6   2   1        902.73        925.89        38.18 o                         
   7   2   1       2744.35       2796.54        36.41 o                         
   8   2   1        205.20        204.54         3.52 o                         
   9   2   1         46.76         51.05         1.69 o                         
  10   2   1        116.71        120.88         2.36 o                         
  11   2   1         82.86         91.47         2.44 o                         
  12   2   1         12.36         11.77         1.57 o                         
  13   2   1         37.18         45.67         1.83 o                         
  14   2   1         15.55         11.39         1.56 o                         
  14   2   1          0.99          4.82         4.66 o                         
  15   2   1        184.46        168.83         3.14 o                         
  15   2   1        181.99        187.44        19.62 o                         
  15   2   1         47.20         28.69         3.72 o                         
  16   2   1         82.81         79.88         2.56 o                         
  16   2   1         79.52         69.91         5.94 o                         
  16   2   1         20.63         18.60         8.68 o                         
  17   2   1         14.14         12.67         5.56 o                         
  17   2   1          3.67          2.75         1.44 o                         
  17   2   1         16.61         15.59         2.09 o                         
  18   2   1         73.69         81.18         3.28 o                         
  19   2   1          5.51          5.61         2.86 o                         
  19   2   1          1.43          3.38         2.03 o                         
  19   2   1          7.46          5.33         4.50 o                         
 -18   3   1          1.83          1.56         3.03 o                         
 -18   3   1          7.05          4.04         2.10 o                         
 -18   3   1         21.13         27.25         4.57 o                         
 -17   3   1         10.29          8.41         1.65 o                         
 -17   3   1          0.65          7.12         2.64 o                         
 -17   3   1          2.50          1.36         3.56 o                         
 -16   3   1          3.05          4.24         1.54 o                         
 -16   3   1          0.43          3.81         6.58 o                         
 -15   3   1         22.14         18.01         1.80 o                         
 -15   3   1          4.35          8.01         4.46 o                         
 -14   3   1         84.78         71.72         2.10 o                         
 -13   3   1        171.76        158.70         5.33 o                         
 -12   3   1        167.26        162.99         3.98 o                         
 -11   3   1        201.30        217.03         3.60 o                         
 -10   3   1        325.35        300.17         4.48 o                         
 -10   3   1        292.58        201.51        15.97 o                         
  -9   3   1        297.30        289.71         4.85 o                         
  -8   3   1        321.66        342.49         4.56 o                         
  -7   3   1        309.92        313.85         4.42 o                         
  -6   3   1          6.48          1.55         1.33 o                         
  -5   3   1        127.55        116.99         2.67 o                         
  -5   3   1        103.16         64.40         5.32 o                         
  -4   3   1        168.10        170.09         3.92 o                         
  -3   3   1         32.72         38.60         1.94 o                         
  -2   3   1          5.69          7.21         1.37 o                         
  -2   3   1          0.07         13.01         3.93 o                         
  -2   3   1          0.28          3.58         2.13 o                         
  -1   3   1        300.54        278.17         4.77 o                         
   0   3   1        433.90        383.89         6.14 o                         
   1   3   1         20.91         25.51         2.03 o                         
   1   3   1         20.83         22.35         5.35 o                         
   1   3   1          5.40          7.65         2.38 o                         
   2   3   1         67.21         65.94         2.21 o                         
   3   3   1        109.52        100.92         2.76 o                         
   4   3   1        120.79        106.53         2.47 o                         
   4   3   1         24.39         25.46         3.53 o                         
   5   3   1          5.42          3.96         1.35 o                         
   6   3   1        245.90        231.74         3.59 o                         
   7   3   1        110.35        124.78         2.45 o                         
   8   3   1       1072.94       1042.05        11.39 o                         
   9   3   1        202.23        194.99         3.41 o                         
  10   3   1        569.08        578.28         7.02 o                         
  11   3   1        435.57        407.23         7.22 o                         
  12   3   1        526.40        484.88        10.71 o                         
  13   3   1         35.28         29.47         1.64 o                         
  14   3   1         69.72         57.23         2.19 o                         
  14   3   1         17.79          8.14         4.51 o                         
  15   3   1          5.77          7.62         1.75 o                         
  15   3   1          5.34          4.05         6.41 o                         
  15   3   1          1.38         -0.11         2.08 o                         
  16   3   1         30.02         15.91         3.13 o                         
  16   3   1         30.67         28.09         2.13 o                         
  16   3   1          7.79          1.92         5.83 o                         
  17   3   1         56.12         58.00         6.89 o                         
  17   3   1         14.08          8.99         1.60 o                         
  17   3   1         54.29         54.68         4.68 o                         
 -15   4   1          8.84         23.28         3.67 o                         
 -15   4   1         27.43         33.94         2.85 o                         
 -14   4   1         13.81         12.90         2.04 o                         
 -13   4   1        113.10        120.57         4.08 o                         
 -12   4   1        117.39        129.66         3.14 o                         
 -11   4   1         42.46         50.95         2.08 o                         
 -10   4   1        107.91        106.82         2.77 o                         
  -9   4   1         94.94         86.80         2.37 o                         
  -8   4   1         41.36         43.91         3.52 o                         
  -7   4   1        161.78        162.29         3.18 o                         
  -6   4   1        101.86        117.63         2.77 o                         
  -5   4   1         13.47         12.00         1.71 o                         
  -4   4   1        275.99        271.36         4.10 o                         
  -3   4   1        137.43        129.28         2.70 o                         
  -2   4   1         49.54         49.73         1.86 o                         
  -1   4   1         19.83         15.07         1.70 o                         
   0   4   1          5.64          5.26         1.53 o                         
   1   4   1        163.29        150.46         3.07 o                         
   2   4   1        225.49        212.77         3.83 o                         
   3   4   1        913.09        854.54         9.39 o                         
   4   4   1         26.26         25.75         1.78 o                         
   5   4   1        163.76        155.93         3.26 o                         
   6   4   1         94.92        100.85         2.46 o                         
   7   4   1        124.01        122.66         5.04 o                         
   8   4   1        124.73        134.47         2.84 o                         
   9   4   1        136.58        152.60         3.35 o                         
  10   4   1         50.48         56.77         2.19 o                         
  11   4   1        103.50        116.22         2.74 o                         
  12   4   1         55.27         56.87         2.65 o                         
  13   4   1         53.25         56.84         2.89 o                         
  13   4   1         13.81          3.65         4.30 o                         
  14   4   1         73.96         78.87         3.26 o                         
  14   4   1         18.59         21.96         3.57 o                         
  15   4   1         50.97         56.77         3.02 o                         
  15   4   1        196.49        190.96         5.63 o                         
 -11   5   1          7.52         13.20         2.28 o                         
 -10   5   1          5.52         14.65         6.92 o                         
  -9   5   1         14.84         17.73         2.38 o                         
  -8   5   1          4.45          6.05         1.80 o                         
  -7   5   1         11.59         13.95         1.87 o                         
  -6   5   1        174.61        167.23         4.05 o                         
  -5   5   1         59.99         64.64         3.05 o                         
  -4   5   1         69.06         67.45         2.99 o                         
  -3   5   1         12.15         15.64         2.58 o                         
  -2   5   1        109.66        104.17         3.97 o                         
  -1   5   1         65.58         56.90         2.63 o                         
   0   5   1         27.23         28.29         2.45 o                         
   1   5   1         59.45         56.09         2.67 o                         
   2   5   1         46.83         53.88         2.56 o                         
   3   5   1         20.17         23.20         2.08 o                         
   4   5   1         19.28         22.11         2.16 o                         
   5   5   1         53.80         45.64         3.31 o                         
   6   5   1         36.50         39.62         2.30 o                         
   7   5   1         17.07         24.17         1.93 o                         
   8   5   1         11.00         11.79         1.80 o                         
   9   5   1         14.92         15.02         2.00 o                         
  10   5   1          5.97          2.82         2.03 o                         
 -22   0   2          0.10          0.00         1.31 o                         
 -22   0   2          0.37         -0.99         2.25 o                         
 -21   0   2          1.01         -0.94         1.43 o                         
 -21   0   2          3.88          1.41         1.55 o                         
 -20   0   2          5.14          4.51         1.82 o                         
 -20   0   2          1.33          0.43         1.72 o                         
 -19   0   2         17.37         17.27         2.15 o                         
 -19   0   2         66.95         76.45         3.65 o                         
 -18   0   2          3.41          3.41         1.65 o                         
 -18   0   2         13.15         15.01         2.25 o                         
 -17   0   2         38.27         39.22         2.96 o                         
 -17   0   2          9.93         10.31         1.86 o                         
 -16   0   2        391.79        381.16         9.34 o                         
 -16   0   2        101.62         97.97         3.88 o                         
 -15   0   2         83.32         84.17         3.18 o                         
 -15   0   2        321.21        334.68         6.81 o                         
 -14   0   2         37.39         46.09         2.37 o                         
 -14   0   2          9.70         25.16         2.45 o                         
 -13   0   2        326.62        339.64         6.38 o                         
 -13   0   2         84.72         87.31         3.04 o                         
 -12   0   2        114.25        102.53         2.54 o                         
 -12   0   2         29.63         33.40         1.73 o                         
 -11   0   2          9.48         14.78         1.82 o                         
 -11   0   2          2.46          6.18         0.99 o                         
 -10   0   2        150.67        144.73         2.99 o                         
 -10   0   2        580.87        563.27        10.16 o                         
  -9   0   2         71.09         74.97         1.93 o                         
  -9   0   2        274.09        295.82         5.49 o                         
  -8   0   2        286.82        299.62         6.12 o                         
  -8   0   2         74.40         80.94         2.33 o                         
  -7   0   2         31.18         40.66         1.66 o                         
  -7   0   2          8.09         12.20         1.12 o                         
  -6   0   2         13.25         22.69         1.29 o                         
  -6   0   2          3.44          6.73         0.92 o                         
  -5   0   2         23.69         52.86         1.91 o                         
  -5   0   2          6.14         12.65         1.21 o                         
  -5   0   2        160.83        160.80         9.19 o                         
  -4   0   2         30.72         31.24         1.17 o                         
  -4   0   2        118.44        123.09         2.69 o                         
  -3   0   2         22.77         17.97         0.82 o                         
  -3   0   2         87.77         68.29         1.66 o                         
  -2   0   2        987.60        974.70        17.75 o                         
  -2   0   2       3807.52       3906.64       159.84 o                         
  -1   0   2       1265.13       1208.13        21.73 o                         
   0   0   2       1790.37       1670.37        30.00 o                         
   0   0   2        464.39        430.01         8.12 o                         
   1   0   2       1674.70       1465.28        24.36 o                         
   2   0   2         42.64         46.49         1.62 o                         
   2   0   2        164.41        169.80         3.35 o                         
   3   0   2        137.14        138.39         3.24 o                         
   3   0   2        528.72        519.36        10.89 o                         
   3   0   2        534.86        564.13        23.23 o                         
   4   0   2        375.73        371.51         6.84 o                         
   4   0   2       1448.56       1452.93        25.42 o                         
   4   0   2       1451.99       1464.71        56.27 o                         
   5   0   2          9.21         13.74         1.22 o                         
   5   0   2         35.52         36.57         1.64 o                         
   6   0   2        842.30        877.19        14.84 o                         
   6   0   2       3247.32       3363.46        50.22 o                         
   6   0   2       3321.72       3310.80       124.40 o                         
   7   0   2        294.86        327.30         5.81 o                         
   7   0   2       1136.78       1266.65        17.75 o                         
   8   0   2          0.01          2.05         1.04 o                         
   8   0   2          0.03          2.89         0.86 o                         
   9   0   2        722.29        799.90        11.49 o                         
   9   0   2        187.35        195.82         5.02 o                         
  10   0   2       1307.68       1289.65        19.53 o                         
  10   0   2        339.19        317.15         5.44 o                         
  10   0   2       1337.31       1440.94        59.09 o                         
  11   0   2         20.97         23.21         1.55 o                         
  11   0   2         80.85         87.21         2.92 o                         
  12   0   2       1905.67       2021.23        27.66 o                         
  12   0   2        494.30        492.93         8.38 o                         
  13   0   2         69.01         56.86         2.51 o                         
  13   0   2         17.90         14.39         1.88 o                         
  14   0   2        106.24        119.00         3.81 o                         
  14   0   2         27.56         32.66         2.57 o                         
  15   0   2          9.12         14.78         2.67 o                         
  15   0   2          2.37          2.03         1.57 o                         
  16   0   2          1.79          4.32         1.77 o                         
  16   0   2          0.46          3.89         1.69 o                         
  17   0   2          0.02          0.16         1.41 o                         
  17   0   2          0.09          0.56         1.56 o                         
  18   0   2         76.34         79.13         3.84 o                         
  18   0   2         19.80         17.39         2.17 o                         
  19   0   2          1.60          0.44         1.64 o                         
  19   0   2          0.42         -0.20         1.55 o                         
  20   0   2          6.81          6.55         1.67 o                         
  20   0   2          1.77          2.87         1.52 o                         
 -21   1   2          0.00         -0.60         0.99 o                         
 -21   1   2          0.00          0.04         1.07 o                         
 -20   1   2          4.96          6.73         1.64 o                         
 -20   1   2          1.29          1.78         1.22 o                         
 -19   1   2          0.67          1.55         1.09 o                         
 -19   1   2          2.58          1.98         1.17 o                         
 -18   1   2          0.74          0.57         1.10 o                         
 -18   1   2          2.86          4.21         1.03 o                         
 -17   1   2         32.11         33.31         1.90 o                         
 -17   1   2        123.80        121.16         3.08 o                         
 -16   1   2        125.05        135.25         2.78 o                         
 -16   1   2         32.43         36.83         1.53 o                         
 -15   1   2         20.11         30.21         1.68 o                         
 -15   1   2         77.53         90.72         2.13 o                         
 -14   1   2         14.65         16.80         1.21 o                         
 -14   1   2         56.48         53.90         1.81 o                         
 -14   1   2         57.04         44.71         9.45 o                         
 -13   1   2          0.58          0.68         0.72 o                         
 -13   1   2          8.77          2.99         5.04 o                         
 -13   1   2          2.25          2.33         0.76 o                         
 -12   1   2          2.04          0.97         0.75 o                         
 -12   1   2          0.53          1.56         0.68 o                         
 -12   1   2         51.36         46.58         8.69 o                         
 -11   1   2         33.20         36.53         1.34 o                         
 -11   1   2        128.00        125.38         2.49 o                         
 -10   1   2         98.17         97.32         2.34 o                         
 -10   1   2         25.46         27.37         1.28 o                         
  -9   1   2         15.27         17.26         1.21 o                         
  -9   1   2          3.96          5.87         0.86 o                         
  -8   1   2        602.62        653.18         8.43 o                         
  -8   1   2        156.31        170.20         3.25 o                         
  -8   1   2       1104.10       1042.18        39.09 o                         
  -7   1   2        180.67        183.26         3.22 o                         
  -7   1   2       1047.71       1039.65        39.32 o                         
  -7   1   2         46.86         53.71         1.57 o                         
  -6   1   2          2.51          6.38         0.75 o                         
  -6   1   2          0.65          2.10         0.63 o                         
  -6   1   2          5.95          6.31         3.56 o                         
  -5   1   2         12.48         17.11         1.10 o                         
  -5   1   2         48.11         53.25         1.35 o                         
  -4   1   2        215.60        208.32         3.60 o                         
  -4   1   2        831.20        851.90        13.62 o                         
  -4   1   2       1222.65       1155.35        44.29 o                         
  -3   1   2        936.11        969.01        13.16 o                         
  -3   1   2        242.81        256.49         4.67 o                         
  -2   1   2       1677.62       1792.32        23.56 o                         
  -2   1   2       6467.76       6383.66       157.02 o                         
  -1   1   2       1786.20       1789.59        23.25 o                         
  -1   1   2       6886.36       6825.44       167.65 o                         
   0   1   2         26.34         38.61         1.51 o                         
   0   1   2          6.83         22.34         1.34 o                         
   0   1   2       1703.96       1574.86        59.25 o                         
   1   1   2        696.03        677.33         9.38 o                         
   1   1   2       2683.42       2553.79        35.65 o                         
   2   1   2        391.45        388.79         6.27 o                         
   2   1   2       1724.77       1670.41        64.88 o                         
   2   1   2       1509.17       1507.70        21.62 o                         
   3   1   2        213.45        214.63         3.27 o                         
   3   1   2        822.94        858.36        12.85 o                         
   4   1   2         13.27         14.05         1.15 o                         
   4   1   2          3.44          4.62         0.65 o                         
   5   1   2        867.04        890.21        11.09 o                         
   5   1   2       3342.72       3517.95        42.49 o                         
   5   1   2       3389.58       3531.29       134.48 o                         
   6   1   2       2089.70       2073.45        82.14 o                         
   6   1   2       1933.40       1992.56        24.89 o                         
   6   1   2        501.49        507.42         6.99 o                         
   7   1   2        463.20        490.45         6.59 o                         
   7   1   2        120.14        129.46         2.54 o                         
   7   1   2        467.16        475.34        24.90 o                         
   8   1   2        163.69        179.69         3.14 o                         
   8   1   2         42.46         46.96         1.56 o                         
   9   1   2          3.57          2.59         0.74 o                         
   9   1   2         13.75         11.08         1.04 o                         
  10   1   2         49.32         50.87         1.43 o                         
  10   1   2        190.66        187.29        10.40 o                         
  10   1   2        190.13        198.20         3.39 o                         
  11   1   2         25.15         24.71         1.34 o                         
  11   1   2          6.52          7.11         0.87 o                         
  11   1   2         25.73         27.30         4.25 o                         
  12   1   2          2.15          4.38         0.85 o                         
  12   1   2          0.56          0.37         0.73 o                         
  12   1   2         16.80         27.60         9.76 o                         
  13   1   2        876.56        902.60         8.98 o                         
  13   1   2        227.36        228.31         3.38 o                         
  14   1   2         42.74         46.12         8.43 o                         
  14   1   2         10.30          8.24         1.11 o                         
  14   1   2          2.67          3.15         0.90 o                         
  15   1   2         13.10         12.09         1.40 o                         
  15   1   2          3.40          5.89         1.07 o                         
  16   1   2          0.24         -0.08         1.00 o                         
  16   1   2          0.91          2.10         1.21 o                         
  16   1   2          1.65          4.16         7.13 o                         
  17   1   2          4.96          4.61         1.11 o                         
  17   1   2         19.11         21.41         1.62 o                         
  18   1   2          0.15          0.26         1.05 o                         
  18   1   2          0.04          0.79         1.05 o                         
  19   1   2          4.02          4.19         1.11 o                         
  19   1   2         15.50         13.36         1.66 o                         
  20   1   2         46.09         51.58         2.71 o                         
  20   1   2         11.96          8.52         1.26 o                         
 -20   2   2          0.47          2.74         1.10 o                         
 -20   2   2          1.83          3.66         1.18 o                         
 -19   2   2          0.10          1.59         1.05 o                         
 -19   2   2          0.40         -1.06         1.06 o                         
 -18   2   2          0.07          0.08         0.84 o                         
 -18   2   2          0.27          1.42         0.84 o                         
 -17   2   2         12.54         14.39         1.11 o                         
 -17   2   2         48.35         48.60         1.97 o                         
 -16   2   2          0.34          0.19         0.77 o                         
 -16   2   2          1.33          2.44         0.87 o                         
 -16   2   2         16.66        -10.02        10.02 o                         
 -15   2   2        116.07        103.24         2.45 o                         
 -15   2   2         30.11         33.92         1.50 o                         
 -15   2   2        193.43        142.18        13.88 o                         
 -14   2   2         48.67         42.55         1.62 o                         
 -14   2   2         51.04         39.63         7.51 o                         
 -14   2   2         12.63         11.56         1.07 o                         
 -13   2   2         11.89         14.35         1.20 o                         
 -13   2   2          3.09          5.47         0.89 o                         
 -13   2   2         12.05         -6.57         6.57 o                         
 -12   2   2         29.04         31.19         1.48 o                         
 -12   2   2          7.53          9.23         0.94 o                         
 -12   2   2        101.41        101.40        10.39 o                         
 -11   2   2         65.41         76.32         1.87 o                         
 -11   2   2         16.97         24.03         1.26 o                         
 -11   2   2        184.62        191.67        13.85 o                         
 -10   2   2        126.36        123.42         2.31 o                         
 -10   2   2         32.78         35.52         1.27 o                         
  -9   2   2          8.72         14.99         1.03 o                         
  -9   2   2         33.63         47.34         1.49 o                         
  -8   2   2          0.09          5.29         1.12 o                         
  -8   2   2          0.36          4.60         0.87 o                         
  -7   2   2          7.12          9.31         1.10 o                         
  -7   2   2         27.44         35.10         1.64 o                         
  -6   2   2         75.65         72.59         2.01 o                         
  -6   2   2         19.62         23.47         1.20 o                         
  -5   2   2        203.12        219.98         3.96 o                         
  -5   2   2         52.69         55.43         1.86 o                         
  -4   2   2        659.66        714.21        10.01 o                         
  -4   2   2        171.10        180.04         3.15 o                         
  -3   2   2        151.97        188.82         3.72 o                         
  -3   2   2         39.42         53.95         1.78 o                         
  -2   2   2        130.52        110.63         2.69 o                         
  -2   2   2         33.85         37.79         2.67 o                         
  -1   2   2        121.81        138.76         3.76 o                         
  -1   2   2        469.62        482.14         9.45 o                         
   0   2   2       3121.04       3219.27        51.58 o                         
   0   2   2        809.54        837.00        13.53 o                         
   0   2   2       3154.89       3309.03       126.59 o                         
   1   2   2        101.09        109.90         2.67 o                         
   1   2   2        389.74        415.99         7.25 o                         
   2   2   2          0.12          1.97         0.68 o                         
   2   2   2          0.45          2.16         0.80 o                         
   3   2   2        120.28        136.68         2.68 o                         
   3   2   2        463.72        531.69         7.20 o                         
   3   2   2        516.40        586.99        28.95 o                         
   4   2   2         24.79         25.64         0.96 o                         
   4   2   2         95.56         96.03         2.41 o                         
   5   2   2         37.85         33.05         1.49 o                         
   5   2   2        145.92        132.38         3.09 o                         
   5   2   2        153.03        139.73        13.34 o                         
   6   2   2        682.91        732.23        10.55 o                         
   6   2   2       2632.85       2819.86        33.59 o                         
   7   2   2        683.78        684.90         7.39 o                         
   7   2   2        177.36        169.43         2.72 o                         
   7   2   2        692.50        657.69        29.34 o                         
   8   2   2        135.95        151.55         2.51 o                         
   8   2   2         35.26         38.13         1.33 o                         
   8   2   2        168.72        163.13        13.65 o                         
   9   2   2        119.22        121.77         2.17 o                         
   9   2   2        459.62        469.67         5.70 o                         
   9   2   2        476.58        453.63        17.05 o                         
  10   2   2         72.37         70.43         1.69 o                         
  10   2   2        279.00        269.34         3.76 o                         
  10   2   2        286.53        250.44        10.70 o                         
  11   2   2          0.15         -0.15         0.71 o                         
  11   2   2          0.60          0.92         0.80 o                         
  12   2   2          2.36          3.12         0.82 o                         
  12   2   2          9.11         12.20         1.19 o                         
  12   2   2         21.74         25.14         5.00 o                         
  13   2   2         77.36         76.72         2.04 o                         
  13   2   2        298.25        304.48         4.48 o                         
  13   2   2        328.35        324.61        14.17 o                         
  14   2   2         15.34         13.61         1.42 o                         
  14   2   2         59.13         56.73         2.24 o                         
  14   2   2         59.47         63.76         9.54 o                         
  15   2   2         13.83         14.40         1.15 o                         
  15   2   2          3.59          1.73         0.81 o                         
  15   2   2         26.37         12.78         7.08 o                         
  16   2   2         42.59         37.61         1.79 o                         
  16   2   2        164.18        149.43         3.29 o                         
  17   2   2        107.97        121.71         3.26 o                         
  17   2   2         28.01         27.45         1.56 o                         
  18   2   2         10.10          7.61         1.61 o                         
  18   2   2          2.62          1.87         1.01 o                         
  19   2   2          9.22          6.36         1.27 o                         
  19   2   2          2.39          0.69         0.85 o                         
 -19   3   2          0.10         -0.91         0.91 o                         
 -19   3   2          0.02         -0.19         0.86 o                         
 -18   3   2          5.76          3.75         0.80 o                         
 -18   3   2          1.49          1.22         0.73 o                         
 -17   3   2         24.91         26.15         1.36 o                         
 -17   3   2          6.46          7.33         0.93 o                         
 -16   3   2          0.01          0.32         0.79 o                         
 -16   3   2          0.00          2.27         0.79 o                         
 -16   3   2         38.01         35.31         6.71 o                         
 -15   3   2          0.94         -0.26         0.85 o                         
 -15   3   2          0.24          0.57         0.70 o                         
 -15   3   2          8.28         16.17         5.47 o                         
 -14   3   2         81.35         62.47         2.02 o                         
 -14   3   2         21.10         15.35         1.23 o                         
 -14   3   2         84.05         76.84         5.96 o                         
 -13   3   2         54.10         55.12         1.91 o                         
 -13   3   2         14.03         13.16         1.26 o                         
 -13   3   2         58.34         78.77         9.45 o                         
 -12   3   2        344.24        336.00         4.55 o                         
 -12   3   2         89.29         92.50         2.32 o                         
 -12   3   2        465.64        453.38        23.86 o                         
 -11   3   2          6.53         11.71         1.17 o                         
 -11   3   2         25.18         31.99         1.51 o                         
 -11   3   2        223.79        209.90        14.93 o                         
 -10   3   2         18.65         20.60         1.26 o                         
 -10   3   2          4.84          8.18         0.99 o                         
 -10   3   2         96.13         95.05        10.49 o                         
  -9   3   2          0.03          0.88         0.86 o                         
  -9   3   2          0.01          0.51         0.84 o                         
  -8   3   2         28.31         29.91         1.48 o                         
  -8   3   2          7.34          9.82         1.01 o                         
  -8   3   2         35.69         16.38         8.80 o                         
  -7   3   2         77.03         81.31         9.94 o                         
  -7   3   2         66.03         67.96         2.06 o                         
  -7   3   2         17.13         20.07         1.26 o                         
  -6   3   2          0.60         -0.12         0.74 o                         
  -6   3   2          2.32          2.45         0.87 o                         
  -6   3   2          3.71         -2.38         6.99 o                         
  -5   3   2          4.62          5.62         0.93 o                         
  -5   3   2          1.20          4.54         0.96 o                         
  -5   3   2         90.56         74.91         9.24 o                         
  -4   3   2         24.20         41.05         1.52 o                         
  -4   3   2          6.28         11.76         0.98 o                         
  -3   3   2         20.04         24.68         1.49 o                         
  -3   3   2          5.20          8.15         1.03 o                         
  -2   3   2        165.63        179.49         3.37 o                         
  -2   3   2         42.96         55.30         1.72 o                         
  -2   3   2        292.67        253.66        15.87 o                         
  -1   3   2          0.77          1.39         0.92 o                         
  -1   3   2          0.20          0.99         0.77 o                         
  -1   3   2          0.97          4.40         7.64 o                         
   0   3   2        489.79        474.94         6.24 o                         
   0   3   2        127.04        127.63         2.65 o                         
   1   3   2         14.31         21.27         1.39 o                         
   1   3   2          3.71          3.98         0.83 o                         
   1   3   2         19.51         21.86         8.15 o                         
   2   3   2          9.84         11.37         0.97 o                         
   2   3   2         37.92         41.65         1.46 o                         
   3   3   2         85.93         82.68         1.98 o                         
   3   3   2        331.30        320.33         4.69 o                         
   3   3   2        332.50        316.23        13.75 o                         
   4   3   2          5.36          5.18         0.99 o                         
   4   3   2          1.39          1.92         0.70 o                         
   4   3   2          5.96         -2.57         7.61 o                         
   5   3   2         10.99         11.71         1.04 o                         
   5   3   2         42.39         36.79         1.60 o                         
   5   3   2         59.52         47.37         6.11 o                         
   6   3   2         28.46         39.53         1.69 o                         
   6   3   2          7.38          9.93         0.96 o                         
   6   3   2         35.81         50.25         6.21 o                         
   7   3   2         26.85         31.50         1.69 o                         
   7   3   2        103.53        111.20         2.69 o                         
   7   3   2        103.54        106.26         9.75 o                         
   8   3   2        298.73        310.43         4.38 o                         
   8   3   2         77.48         78.10         1.98 o                         
   8   3   2        303.57        272.06        12.49 o                         
   9   3   2        198.61        197.75         2.98 o                         
   9   3   2        772.24        716.84        16.99 o                         
   9   3   2        765.71        772.57         8.77 o                         
  10   3   2        468.05        450.99         6.24 o                         
  10   3   2        121.40        126.66         2.51 o                         
  10   3   2        557.34        538.76        16.78 o                         
  11   3   2         16.36         24.14         1.64 o                         
  11   3   2         30.39         47.00         4.75 o                         
  11   3   2          4.24          4.58         0.92 o                         
  12   3   2         10.42         12.19         1.20 o                         
  12   3   2          2.70          4.07         0.93 o                         
  12   3   2         31.52         23.99         5.60 o                         
  13   3   2          7.34          5.72         1.10 o                         
  13   3   2         28.31         22.37         1.41 o                         
  13   3   2         28.55         34.26         6.10 o                         
  14   3   2         38.00         40.87         1.55 o                         
  14   3   2        146.51        151.12         2.76 o                         
  14   3   2        146.51        179.83         9.60 o                         
  15   3   2         11.28         11.77         1.10 o                         
  15   3   2         43.49         50.47         1.85 o                         
  16   3   2          0.15          0.86         0.60 o                         
  16   3   2          0.59         -0.84         0.92 o                         
  17   3   2          6.83          4.90         1.12 o                         
  17   3   2         26.33         24.97         2.10 o                         
 -16   4   2          0.90          1.58         0.93 o                         
 -16   4   2          0.23          3.26         0.79 o                         
 -15   4   2          2.03          0.34         0.65 o                         
 -15   4   2          0.53          0.95         0.73 o                         
 -14   4   2          0.07          2.03         0.70 o                         
 -14   4   2          0.02          0.91         0.77 o                         
 -13   4   2          2.61          2.52         0.80 o                         
 -13   4   2          0.68          4.00         0.87 o                         
 -12   4   2          3.39          4.25         0.85 o                         
 -12   4   2         13.06         12.51         1.10 o                         
 -11   4   2          0.70         -0.48         0.90 o                         
 -11   4   2          0.18          0.31         0.77 o                         
 -11   4   2          0.77         -1.36         5.57 o                         
 -10   4   2          0.15          1.19         0.90 o                         
 -10   4   2          0.04          1.49         0.89 o                         
 -10   4   2          0.34          4.14         6.47 o                         
  -9   4   2         36.94         33.26         1.62 o                         
  -9   4   2        145.89        155.79         8.68 o                         
  -9   4   2        142.41        139.27         3.01 o                         
  -8   4   2         81.82         71.53         2.17 o                         
  -8   4   2         21.22         21.46         1.44 o                         
  -7   4   2          2.85          4.66         0.99 o                         
  -7   4   2         10.97         14.43         1.26 o                         
  -6   4   2         10.17         16.74         1.29 o                         
  -6   4   2          2.64          6.16         1.09 o                         
  -6   4   2         36.26         42.29        12.37 o                         
  -5   4   2          0.03          2.21         1.07 o                         
  -5   4   2          0.12          3.73         0.94 o                         
  -5   4   2         64.75         61.04        11.55 o                         
  -4   4   2          8.65         10.71         1.20 o                         
  -4   4   2          2.24          2.09         1.11 o                         
  -3   4   2          6.51          5.85         1.12 o                         
  -3   4   2          1.69          3.18         0.95 o                         
  -3   4   2          6.70          3.30         6.09 o                         
  -2   4   2          8.54          8.56         1.16 o                         
  -2   4   2          2.21          6.57         0.92 o                         
  -2   4   2         19.45         22.16         9.31 o                         
  -1   4   2          1.05          1.60         1.10 o                         
  -1   4   2          0.27          0.91         0.95 o                         
  -1   4   2          1.33          5.33         5.66 o                         
   0   4   2         10.91         11.35         1.04 o                         
   0   4   2         42.08         44.11         1.79 o                         
   0   4   2         44.29         46.49         7.02 o                         
   1   4   2          0.73         -0.59         0.95 o                         
   1   4   2          2.42         -5.64         5.64 o                         
   1   4   2          0.19         -0.81         0.87 o                         
   2   4   2          0.16          0.31         1.08 o                         
   2   4   2          2.41         10.33         3.56 o                         
   2   4   2          0.04          2.13         0.87 o                         
   3   4   2        249.20        259.68         4.12 o                         
   3   4   2         64.64         65.80         1.85 o                         
   3   4   2        249.23        268.02        12.40 o                         
   4   4   2        100.58         99.17         2.62 o                         
   4   4   2         26.09         28.62         1.51 o                         
   4   4   2        103.22        102.76         7.78 o                         
   5   4   2         84.60         75.71         2.68 o                         
   5   4   2         87.45         86.74         5.80 o                         
   5   4   2         21.94         21.05         1.34 o                         
   6   4   2         11.15         11.76         1.10 o                         
   6   4   2         42.97         42.99         1.83 o                         
   6   4   2         64.19         67.85         8.59 o                         
   7   4   2         13.43         18.30         1.47 o                         
   7   4   2          3.48          5.54         1.03 o                         
   7   4   2         50.37         60.62         6.35 o                         
   8   4   2          0.20          0.58         0.77 o                         
   8   4   2          0.76          0.68         0.93 o                         
   8   4   2          0.80          3.59         3.75 o                         
   9   4   2          0.06          0.57         0.83 o                         
   9   4   2          0.43         -0.07         5.30 o                         
   9   4   2          0.25          2.66         0.91 o                         
  10   4   2        105.85         95.90         2.46 o                         
  10   4   2         27.46         19.24         1.29 o                         
  10   4   2        109.24         84.26         8.61 o                         
  11   4   2         59.21         54.58         1.79 o                         
  11   4   2        228.28        205.93         3.78 o                         
  11   4   2        228.96        206.65        10.89 o                         
  12   4   2         13.75         17.27         1.20 o                         
  12   4   2          3.57          4.11         0.76 o                         
  12   4   2         13.77         20.19         5.16 o                         
  13   4   2         13.88         10.21         0.78 o                         
  13   4   2         53.52         53.63         1.78 o                         
  13   4   2         54.05         28.36         9.00 o                         
  14   4   2        329.00        293.52         6.08 o                         
  14   4   2         85.34         73.36         3.14 o                         
 -11   5   2          0.73          2.77         0.96 o                         
 -11   5   2          2.81          3.73         0.87 o                         
 -10   5   2          1.49          0.19         0.86 o                         
 -10   5   2          0.39          0.61         1.00 o                         
  -9   5   2          0.07         -0.06         1.14 o                         
  -9   5   2          0.02          2.26         1.12 o                         
  -8   5   2          2.98          3.48         1.10 o                         
  -8   5   2         13.66         13.65         4.74 o                         
  -8   5   2         11.47         10.73         1.26 o                         
  -7   5   2          0.03         -0.10         1.20 o                         
  -7   5   2          0.01         -1.35         1.35 o                         
  -7   5   2          0.25         -1.64         5.01 o                         
  -6   5   2         77.58         79.61         3.25 o                         
  -6   5   2         82.21         84.78         8.01 o                         
  -6   5   2         20.12          8.86         3.35 o                         
  -5   5   2         14.15         13.95         4.25 o                         
  -5   5   2          0.32          0.14         1.69 o                         
  -5   5   2          1.23          3.13         1.40 o                         
  -4   5   2         21.18         34.41         3.42 o                         
  -4   5   2         21.62         27.18         3.34 o                         
  -4   5   2          5.49          5.50         1.50 o                         
  -3   5   2          6.41          5.87         2.58 o                         
  -3   5   2          1.80          4.22         2.28 o                         
  -3   5   2          0.47          3.80         2.34 o                         
  -2   5   2         15.63         17.42         3.30 o                         
  -2   5   2         13.81         23.59         3.60 o                         
  -2   5   2          3.58          2.27         2.41 o                         
  -1   5   2          4.36          1.13         1.90 o                         
  -1   5   2         16.82         19.54         2.70 o                         
  -1   5   2         21.18         32.59         3.82 o                         
   0   5   2          7.02         14.94         2.76 o                         
   0   5   2         10.60         13.11         3.08 o                         
   0   5   2          1.82          3.98         2.48 o                         
   1   5   2         17.79         17.01         2.89 o                         
   1   5   2         18.26         19.09         2.98 o                         
   1   5   2          4.61          5.41         1.85 o                         
   2   5   2          1.71          1.71         1.59 o                         
   2   5   2          7.20          9.85         2.83 o                         
   2   5   2          0.44          3.01         1.94 o                         
   3   5   2         12.92         14.57         1.55 o                         
   3   5   2         50.14         53.39         3.91 o                         
   3   5   2         49.82         37.11         2.91 o                         
   4   5   2          4.63          2.85         1.25 o                         
   4   5   2         37.98         38.05         4.50 o                         
   4   5   2         17.86         15.43         3.66 o                         
   5   5   2          0.85         -2.39         2.39 o                         
   5   5   2          0.22          0.78         1.15 o                         
   5   5   2          0.84          0.13         1.55 o                         
   6   5   2          8.44         10.95         1.36 o                         
   6   5   2          2.19          2.60         0.95 o                         
   6   5   2         11.42         10.94         3.08 o                         
   7   5   2        100.73         94.61         3.61 o                         
   7   5   2         26.13         23.79         1.53 o                         
   7   5   2        100.74         94.47         5.23 o                         
   8   5   2          0.00          0.17         0.82 o                         
   8   5   2          0.01          1.72         1.27 o                         
   8   5   2          0.40         -1.62         3.26 o                         
   9   5   2          6.27          5.33         0.87 o                         
   9   5   2         24.15         27.21         2.04 o                         
   9   5   2         24.88         30.80         4.38 o                         
 -22   1   3         11.38         10.23         1.92 o                         
 -22   1   3          2.95          4.56         1.17 o                         
 -21   1   3          1.98          3.30         1.10 o                         
 -21   1   3          0.51          0.26         1.06 o                         
 -20   1   3          0.26         -0.03         0.98 o                         
 -20   1   3          0.07          0.47         0.94 o                         
 -19   1   3          7.25          5.66         1.10 o                         
 -19   1   3         27.95         26.23         1.82 o                         
 -18   1   3          2.21          3.04         0.98 o                         
 -18   1   3          8.52          5.03         1.12 o                         
 -17   1   3         34.52         33.10         1.70 o                         
 -17   1   3        133.10        126.10         2.65 o                         
 -16   1   3         72.93         64.85         1.93 o                         
 -16   1   3         18.92         16.99         1.16 o                         
 -15   1   3        226.23        226.41         3.32 o                         
 -15   1   3         58.68         61.87         1.60 o                         
 -14   1   3          9.00         10.25         0.93 o                         
 -14   1   3         34.68         34.89         1.44 o                         
 -13   1   3         20.69         21.10         1.07 o                         
 -13   1   3         79.77         77.81         1.80 o                         
 -12   1   3          2.53          2.60         0.76 o                         
 -12   1   3          0.66         -0.54         0.61 o                         
 -11   1   3        652.28        588.53         7.45 o                         
 -11   1   3        169.19        145.82         2.59 o                         
 -10   1   3          6.71          6.25         0.83 o                         
 -10   1   3         25.87         22.11         1.39 o                         
  -9   1   3         43.20         47.02         1.44 o                         
  -9   1   3        166.56        166.29         2.79 o                         
  -8   1   3       1686.35       1647.45        18.90 o                         
  -8   1   3        437.41        413.75         5.91 o                         
  -7   1   3        603.99        566.06         7.15 o                         
  -7   1   3        156.66        145.80         2.75 o                         
  -6   1   3         16.00         16.85         0.82 o                         
  -6   1   3         61.68         59.15         1.65 o                         
  -5   1   3         19.80         17.45         1.00 o                         
  -5   1   3         76.32         55.36         1.49 o                         
  -4   1   3        691.60        658.47         8.81 o                         
  -4   1   3        179.39        164.67         2.76 o                         
  -3   1   3        147.98        123.80         2.57 o                         
  -3   1   3        570.53        499.87         7.77 o                         
  -2   1   3        894.85        741.95        10.96 o                         
  -2   1   3       3449.92       2975.79        44.17 o                         
  -1   1   3        899.76        723.06        10.54 o                         
  -1   1   3       3468.86       2936.94        43.68 o                         
   0   1   3         71.66         68.26         1.72 o                         
   0   1   3        276.27        260.72         4.55 o                         
   0   1   3        424.25        379.17        16.28 o                         
   1   1   3         48.85         46.02         1.27 o                         
   1   1   3        188.33        166.78         3.02 o                         
   2   1   3        813.83        735.43         9.00 o                         
   2   1   3        211.09        175.25         2.83 o                         
   3   1   3          0.06         -0.25         0.47 o                         
   3   1   3          0.21          1.66         0.48 o                         
   3   1   3         16.21         17.57         6.98 o                         
   4   1   3        802.13        758.84         9.72 o                         
   4   1   3        208.06        189.80         2.95 o                         
   5   1   3         19.23         25.24         1.26 o                         
   5   1   3          4.99          8.98         0.83 o                         
   6   1   3        764.83        733.91         8.77 o                         
   6   1   3        198.38        185.45         2.90 o                         
   7   1   3        210.98        213.87         3.37 o                         
   7   1   3        813.41        826.84        10.22 o                         
   8   1   3        159.94        170.35         3.08 o                         
   8   1   3         41.49         43.53         1.59 o                         
   9   1   3          7.89          8.15         0.89 o                         
   9   1   3         30.44         31.52         1.32 o                         
  10   1   3          5.72          5.38         0.77 o                         
  10   1   3         22.07         16.57         1.06 o                         
  11   1   3         92.10         82.12         1.78 o                         
  11   1   3        355.08        334.88         3.89 o                         
  12   1   3        237.15        241.56         3.26 o                         
  12   1   3         61.51         57.38         1.64 o                         
  13   1   3        110.13        103.71         2.35 o                         
  13   1   3        424.58        411.11         5.21 o                         
  14   1   3         27.75         25.13         1.49 o                         
  14   1   3        106.99         99.97         2.69 o                         
  15   1   3         43.07         44.61         1.93 o                         
  15   1   3         11.17          7.67         1.12 o                         
  16   1   3          9.99          8.25         1.31 o                         
  16   1   3          2.59          2.78         1.00 o                         
  17   1   3         14.28         14.92         1.43 o                         
  17   1   3         55.06         65.58         2.45 o                         
  18   1   3          2.19          3.29         1.08 o                         
  18   1   3          8.45          8.02         1.44 o                         
  19   1   3          1.16          0.44         0.98 o                         
  19   1   3          4.48          3.32         1.32 o                         
 -21   2   3          0.63          1.69         1.06 o                         
 -21   2   3          2.42          1.24         1.22 o                         
 -20   2   3          4.18          4.18         1.13 o                         
 -20   2   3          1.08          1.46         1.05 o                         
 -19   2   3          0.83          0.88         0.98 o                         
 -19   2   3          0.22         -0.88         0.88 o                         
 -18   2   3          0.44         -0.30         0.79 o                         
 -18   2   3          1.69         -0.82         0.82 o                         
 -17   2   3          4.80          4.14         0.86 o                         
 -17   2   3         18.51         13.31         1.13 o                         
 -16   2   3          0.00          2.05         0.90 o                         
 -16   2   3          0.00          0.69         0.85 o                         
 -15   2   3          5.23          6.21         0.95 o                         
 -15   2   3          1.36          2.04         0.76 o                         
 -14   2   3          9.28          9.48         0.95 o                         
 -14   2   3         35.78         39.45         1.54 o                         
 -13   2   3          2.18          2.91         0.83 o                         
 -13   2   3          8.42         12.96         1.08 o                         
 -12   2   3          1.10          1.29         0.76 o                         
 -12   2   3          0.28          2.17         0.73 o                         
 -11   2   3         33.58         36.15         1.30 o                         
 -11   2   3        129.45        128.33         2.24 o                         
 -10   2   3         37.95         45.34         1.49 o                         
 -10   2   3          9.84         12.41         0.90 o                         
  -9   2   3         23.40         33.48         1.36 o                         
  -9   2   3          6.07          8.02         0.84 o                         
  -8   2   3        401.47        453.98         6.79 o                         
  -8   2   3        104.13        117.35         2.49 o                         
  -7   2   3          8.39          6.41         0.76 o                         
  -7   2   3          2.17          2.38         0.77 o                         
  -6   2   3         13.15         10.46         1.06 o                         
  -6   2   3          3.41          4.12         0.79 o                         
  -5   2   3         33.20         29.26         1.08 o                         
  -5   2   3        127.99        121.41         2.65 o                         
  -4   2   3        143.59        120.68         2.54 o                         
  -4   2   3        179.36        143.25        11.71 o                         
  -4   2   3         37.24         31.99         1.47 o                         
  -3   2   3          6.85          7.13         0.90 o                         
  -3   2   3         26.39         26.67         1.35 o                         
  -3   2   3         37.25         40.99         7.50 o                         
  -2   2   3        168.00        144.44         3.55 o                         
  -2   2   3         43.58         37.95         1.48 o                         
  -2   2   3        168.57        151.64        11.39 o                         
  -1   2   3          0.57          1.87         0.78 o                         
  -1   2   3          2.20          5.84         1.01 o                         
   0   2   3         41.87         36.09         1.47 o                         
   0   2   3         10.86         11.73         1.11 o                         
   1   2   3        137.92        132.39         3.06 o                         
   1   2   3         35.77         33.75         1.45 o                         
   2   2   3          0.14          0.56         0.62 o                         
   2   2   3          0.55         -0.01         0.44 o                         
   3   2   3        441.09        447.30         7.01 o                         
   3   2   3        114.41        106.04         2.46 o                         
   4   2   3        150.54        143.82         2.59 o                         
   4   2   3        580.37        602.08         8.75 o                         
   4   2   3        582.54        661.86        33.78 o                         
   5   2   3         37.45         35.16         1.77 o                         
   5   2   3          9.71          9.43         0.95 o                         
   6   2   3         32.26         32.29         1.26 o                         
   6   2   3        124.37        114.33         2.11 o                         
   7   2   3          3.25          2.66         0.73 o                         
   7   2   3         12.51         11.81         1.04 o                         
   8   2   3         95.49         92.16         2.01 o                         
   8   2   3         24.77         26.08         1.21 o                         
   9   2   3         24.98         27.60         1.21 o                         
   9   2   3         96.31         91.20         1.97 o                         
  10   2   3         24.88         25.60         1.33 o                         
  10   2   3          6.45          5.36         0.95 o                         
  11   2   3          0.05         -0.43         0.78 o                         
  11   2   3          0.17          0.37         0.88 o                         
  12   2   3          5.84          4.47         0.90 o                         
  12   2   3          1.52         -0.21         0.77 o                         
  13   2   3         92.16         95.79         2.04 o                         
  13   2   3         23.91         24.04         1.40 o                         
  14   2   3          0.38         -0.54         0.79 o                         
  14   2   3          1.47          0.60         0.83 o                         
  15   2   3          0.91          1.08         0.84 o                         
  15   2   3          3.52          2.93         0.97 o                         
  16   2   3         77.02         79.71         2.39 o                         
  16   2   3         19.98         13.15         1.22 o                         
  17   2   3         24.79         23.38         1.59 o                         
  17   2   3          6.43          5.35         1.21 o                         
  18   2   3         14.90         13.65         1.51 o                         
  18   2   3          3.86          3.46         1.05 o                         
 -19   3   3          0.17         -0.27         0.88 o                         
 -19   3   3          0.64         -0.77         0.79 o                         
 -18   3   3          0.40          0.61         0.82 o                         
 -18   3   3          1.52          0.79         0.70 o                         
 -17   3   3          0.27          0.59         0.76 o                         
 -17   3   3          1.04          1.72         0.82 o                         
 -16   3   3         31.46         28.45         1.55 o                         
 -16   3   3          8.16          7.57         0.89 o                         
 -15   3   3         52.62         45.94         1.76 o                         
 -15   3   3         13.65         12.70         0.98 o                         
 -14   3   3         76.90         73.38         1.92 o                         
 -14   3   3         19.95         17.51         1.13 o                         
 -13   3   3         99.75        101.74         2.28 o                         
 -13   3   3         25.87         25.44         1.32 o                         
 -12   3   3          2.40          3.10         0.90 o                         
 -12   3   3          0.62          1.86         0.78 o                         
 -11   3   3         11.40         10.97         1.07 o                         
 -11   3   3         43.94         40.75         1.55 o                         
 -10   3   3         23.00         21.94         1.22 o                         
 -10   3   3         88.67         82.72         2.08 o                         
  -9   3   3          0.75          0.24         0.95 o                         
  -9   3   3          0.19          1.18         0.86 o                         
  -8   3   3         52.03         53.17         1.56 o                         
  -8   3   3        200.59        185.86         2.89 o                         
  -7   3   3         17.57         18.99         1.11 o                         
  -7   3   3         67.72         58.72         1.70 o                         
  -6   3   3         34.70         41.76         1.61 o                         
  -6   3   3          9.00         11.26         1.01 o                         
  -5   3   3          1.20          0.46         0.75 o                         
  -5   3   3          0.31          0.61         0.67 o                         
  -4   3   3          0.30          2.73         0.85 o                         
  -4   3   3          0.08          3.53         0.85 o                         
  -3   3   3        131.28        131.85         2.63 o                         
  -3   3   3         34.05         36.91         1.42 o                         
  -2   3   3         38.88         38.94         1.44 o                         
  -2   3   3        149.89        150.59         2.94 o                         
  -1   3   3          2.49          2.75         0.89 o                         
  -1   3   3          0.65          2.04         0.79 o                         
   0   3   3        237.27        234.11         3.50 o                         
   0   3   3         61.54         63.39         1.88 o                         
   1   3   3        143.74        132.14         2.40 o                         
   1   3   3        554.17        518.27         6.66 o                         
   2   3   3         14.63         17.57         1.14 o                         
   2   3   3          3.79          3.94         0.85 o                         
   3   3   3          1.86          1.43         0.76 o                         
   3   3   3          7.17          8.03         1.06 o                         
   4   3   3        271.81        282.29         3.80 o                         
   4   3   3         70.50         71.00         1.65 o                         
   5   3   3         46.20         46.09         1.40 o                         
   5   3   3        178.11        175.66         2.87 o                         
   6   3   3          1.72          1.81         0.74 o                         
   6   3   3          6.63          7.62         0.97 o                         
   6   3   3          6.82         -3.67         8.02 o                         
   7   3   3        347.32        336.26         4.40 o                         
   7   3   3         90.09         85.31         1.98 o                         
   8   3   3         96.11         96.71         2.05 o                         
   8   3   3        370.55        385.35         4.88 o                         
   9   3   3        129.23        134.63         2.73 o                         
   9   3   3         33.52         36.13         1.44 o                         
  10   3   3         65.48         66.92         1.88 o                         
  10   3   3         16.98         17.17         1.12 o                         
  11   3   3          1.00          1.18         0.76 o                         
  11   3   3          3.84          2.58         0.86 o                         
  12   3   3        260.32        251.20         3.51 o                         
  12   3   3         67.52         60.89         1.77 o                         
  13   3   3          0.91          1.72         0.78 o                         
  13   3   3          0.24          1.92         0.75 o                         
  14   3   3          0.37          1.06         0.70 o                         
  14   3   3          1.44          0.70         0.89 o                         
  15   3   3          1.76          0.62         0.70 o                         
  15   3   3          6.78          4.71         1.05 o                         
  16   3   3         35.31         37.44         2.00 o                         
  16   3   3          9.16          5.78         0.90 o                         
 -16   4   3          0.08          1.19         0.66 o                         
 -16   4   3          0.02          2.46         0.70 o                         
 -15   4   3          1.31          0.25         0.70 o                         
 -15   4   3          0.34          0.58         0.62 o                         
 -14   4   3          4.65          2.48         0.82 o                         
 -14   4   3          1.21          1.58         0.69 o                         
 -13   4   3         22.29         17.47         1.16 o                         
 -13   4   3         85.94         84.95         2.31 o                         
 -12   4   3         13.09         13.95         1.05 o                         
 -12   4   3         50.45         51.63         1.76 o                         
 -11   4   3         27.40         20.75         1.38 o                         
 -11   4   3          7.11          6.27         0.90 o                         
 -10   4   3         31.22         34.89         1.59 o                         
 -10   4   3          8.10          8.32         1.00 o                         
  -9   4   3         31.01         29.93         1.38 o                         
  -9   4   3        119.54        118.00         2.57 o                         
  -8   4   3         61.96         53.68         1.95 o                         
  -8   4   3         16.07         14.76         1.13 o                         
  -7   4   3        108.29        105.94         2.38 o                         
  -7   4   3        417.50        407.28         5.49 o                         
  -6   4   3        214.35        207.38         3.57 o                         
  -6   4   3         55.60         55.07         1.75 o                         
  -5   4   3          2.23          2.66         0.97 o                         
  -5   4   3          0.58          0.82         0.79 o                         
  -4   4   3          5.27          3.46         0.93 o                         
  -4   4   3         20.31         14.74         1.27 o                         
  -3   4   3         83.56         67.71         1.99 o                         
  -3   4   3         21.67         21.00         1.26 o                         
  -2   4   3        101.73         95.02         2.27 o                         
  -2   4   3         26.39         24.30         1.42 o                         
  -1   4   3          0.99          1.78         0.88 o                         
  -1   4   3          3.83          3.97         1.10 o                         
   0   4   3         29.15         31.08         1.41 o                         
   0   4   3        112.38        116.03         2.51 o                         
   1   4   3          2.27          4.23         0.90 o                         
   1   4   3          8.74         11.62         1.20 o                         
   2   4   3         13.16         12.87         1.11 o                         
   2   4   3         50.75         47.88         1.83 o                         
   3   4   3          5.43          6.75         1.08 o                         
   3   4   3          1.41          1.96         0.82 o                         
   4   4   3         16.06         18.73         1.35 o                         
   4   4   3         61.92         67.71         2.42 o                         
   5   4   3          2.01          2.36         0.82 o                         
   5   4   3          7.75          6.52         1.01 o                         
   6   4   3         28.00         27.22         1.66 o                         
   6   4   3        107.95        103.25         3.03 o                         
   7   4   3          2.98          2.56         0.78 o                         
   7   4   3         11.47         12.55         1.15 o                         
   8   4   3         20.34         18.37         1.11 o                         
   8   4   3         78.41         80.66         2.08 o                         
   9   4   3        169.74        149.77         2.79 o                         
   9   4   3         44.03         34.51         1.40 o                         
  10   4   3         22.53         22.33         1.33 o                         
  10   4   3          5.84          5.50         0.85 o                         
  10   4   3         44.82         56.84        16.11 o                         
  11   4   3          1.59          1.42         0.91 o                         
  11   4   3          6.14          4.33         1.08 o                         
  12   4   3          2.26          0.69         0.65 o                         
  12   4   3          8.70          4.82         0.85 o                         
  13   4   3        283.33        277.41         5.81 o                         
  13   4   3         73.49         59.21         2.34 o                         
 -11   5   3         16.92         15.55         1.25 o                         
 -11   5   3          4.39          4.40         0.99 o                         
 -10   5   3          1.01          1.44         0.83 o                         
 -10   5   3          3.90          6.35         1.09 o                         
  -9   5   3          0.53         -0.43         0.76 o                         
  -9   5   3          2.05          3.06         0.90 o                         
  -8   5   3         18.91         16.44         1.45 o                         
  -8   5   3          4.90          4.35         0.93 o                         
  -7   5   3          1.31          0.89         1.20 o                         
  -7   5   3          0.34         -0.01         0.83 o                         
  -6   5   3          2.50          1.13         0.94 o                         
  -6   5   3          9.62         10.77         1.39 o                         
  -5   5   3          0.67          3.77         0.97 o                         
  -5   5   3          2.60          5.07         1.37 o                         
  -4   5   3          7.12          7.78         1.21 o                         
  -4   5   3         27.44         30.75         1.98 o                         
  -3   5   3          0.20          1.31         0.98 o                         
  -3   5   3          0.78         -0.63         1.56 o                         
  -3   5   3         20.73         11.12         6.93 o                         
  -2   5   3         21.99         21.25         1.54 o                         
  -2   5   3         84.77         81.66         2.83 o                         
  -2   5   3         87.15         96.34        10.51 o                         
  -1   5   3          9.19          8.89         1.51 o                         
  -1   5   3          2.38          2.74         1.14 o                         
  -1   5   3         31.18         28.25         7.86 o                         
   0   5   3         76.89         79.62         2.65 o                         
   0   5   3         19.94         20.46         1.85 o                         
   0   5   3         77.09         71.66         8.86 o                         
   1   5   3         34.29         32.17         1.78 o                         
   1   5   3        132.20        126.65         3.38 o                         
   2   5   3        187.95        179.18         4.03 o                         
   2   5   3         48.75         49.74         2.44 o                         
   3   5   3          8.39          6.08         1.22 o                         
   3   5   3         32.35         31.40         1.79 o                         
   4   5   3         37.98         37.24         1.84 o                         
   4   5   3          9.85          9.63         1.30 o                         
   5   5   3          0.01         -0.70         0.93 o                         
   5   5   3          0.00          2.64         0.88 o                         
   6   5   3         13.53          9.90         0.99 o                         
   6   5   3         52.15         48.10         2.01 o                         
   7   5   3         51.58         62.09         2.57 o                         
   7   5   3         13.38         14.79         1.24 o                         
   8   5   3          0.95          1.25         0.95 o                         
   8   5   3          0.25          1.16         0.77 o                         
   9   5   3          0.54          0.33         0.65 o                         
   9   5   3          2.08          1.26         0.80 o                         
 -22   0   4         36.10         41.93         4.12 o                         
 -22   0   4          9.36         10.81         2.85 o                         
 -21   0   4          1.84          2.78         1.81 o                         
 -21   0   4          7.10          6.34         1.69 o                         
 -20   0   4          2.53          1.15         1.49 o                         
 -20   0   4          9.75          8.11         1.86 o                         
 -19   0   4         41.42         44.04         3.06 o                         
 -19   0   4        159.68        169.82         5.43 o                         
 -18   0   4        625.88        693.10        15.10 o                         
 -18   0   4        162.34        176.56         5.59 o                         
 -17   0   4        120.80        132.56         4.42 o                         
 -17   0   4        465.71        538.83        12.04 o                         
 -16   0   4         76.26         82.71         3.30 o                         
 -16   0   4         19.78         21.67         1.82 o                         
 -15   0   4          5.15          6.66         1.55 o                         
 -15   0   4         19.86         20.58         2.11 o                         
 -14   0   4         83.37         89.95         2.83 o                         
 -14   0   4         21.63         27.81         1.87 o                         
 -13   0   4         83.76         79.64         2.43 o                         
 -13   0   4         21.72         24.67         1.56 o                         
 -12   0   4          8.77         10.18         1.02 o                         
 -12   0   4         33.80         38.28         1.89 o                         
 -11   0   4        170.65        182.72         4.76 o                         
 -11   0   4         44.26         45.06         1.64 o                         
 -10   0   4          0.49          0.66         0.91 o                         
 -10   0   4          0.13         -0.71         0.71 o                         
  -9   0   4         52.22         63.11         2.22 o                         
  -9   0   4         13.54         18.72         1.22 o                         
  -8   0   4         61.59         56.78         2.00 o                         
  -8   0   4         15.98         17.02         1.22 o                         
  -7   0   4       2903.19       3003.67        43.73 o                         
  -7   0   4        753.04        771.92        12.06 o                         
  -6   0   4        693.19        683.58        11.76 o                         
  -6   0   4       2672.46       2659.99        45.94 o                         
  -5   0   4        477.22        388.18         7.41 o                         
  -5   0   4        123.78         95.40         2.32 o                         
  -4   0   4       5075.89       4822.71       101.64 o                         
  -3   0   4       4350.68       4276.48       104.48 o                         
  -2   0   4       1893.46       2050.24        37.79 o                         
  -2   0   4        491.13        510.91        11.78 o                         
  -1   0   4        676.68        704.74        13.52 o                         
  -1   0   4        175.52        186.34         4.09 o                         
   0   0   4        915.56        872.88        14.78 o                         
   0   0   4       3529.79       3548.02        57.67 o                         
   1   0   4         42.86         42.62         1.72 o                         
   1   0   4        165.25        163.70         3.49 o                         
   2   0   4       1788.29       1827.38        32.48 o                         
   2   0   4        463.85        463.78         8.94 o                         
   3   0   4         45.63         41.24         1.54 o                         
   3   0   4        175.93        171.07         3.88 o                         
   4   0   4        118.14        122.83         2.78 o                         
   4   0   4         30.64         30.14         1.43 o                         
   5   0   4        643.45        675.81        11.35 o                         
   5   0   4        166.90        171.54         4.10 o                         
   6   0   4        301.16        356.35         5.69 o                         
   6   0   4         78.11         96.13         2.85 o                         
   7   0   4          1.19          1.12         0.89 o                         
   7   0   4          4.60          5.79         1.02 o                         
   8   0   4        291.09        274.69         4.92 o                         
   8   0   4         75.50         70.87         2.45 o                         
   9   0   4        152.83        136.27         3.27 o                         
   9   0   4        589.20        558.16         8.25 o                         
  10   0   4         43.32         44.70         2.08 o                         
  10   0   4         11.24         11.63         1.34 o                         
  11   0   4        609.45        619.84        10.61 o                         
  11   0   4        158.08        146.79         3.94 o                         
  12   0   4         41.13         42.31         2.81 o                         
  12   0   4        158.59        145.43         3.94 o                         
  13   0   4          1.61          0.74         1.56 o                         
  13   0   4          6.22          5.01         1.82 o                         
  14   0   4          3.88          3.98         1.66 o                         
  14   0   4         14.96         18.59         2.30 o                         
  15   0   4         44.30         50.97         3.42 o                         
  15   0   4         11.49         14.80         2.17 o                         
  16   0   4          3.37          3.10         1.45 o                         
  16   0   4         12.98         11.25         2.06 o                         
  17   0   4          0.14          2.12         1.58 o                         
  17   0   4          0.52          1.03         1.62 o                         
  18   0   4          0.97          3.61         1.59 o                         
  18   0   4          3.73          4.55         1.98 o                         
  19   0   4         21.21         21.52         2.21 o                         
  19   0   4         81.78        115.42         5.73 o                         
 -22   1   4          8.39          8.94         1.22 o                         
 -22   1   4         32.36         43.73         2.44 o                         
 -21   1   4          9.21         12.12         1.34 o                         
 -21   1   4          2.39          3.15         1.08 o                         
 -20   1   4          7.93          6.40         1.12 o                         
 -20   1   4         30.59         35.55         1.92 o                         
 -19   1   4          1.54          1.37         1.05 o                         
 -19   1   4          0.40          0.07         1.00 o                         
 -18   1   4         61.93         65.00         2.25 o                         
 -18   1   4         16.06         17.37         1.41 o                         
 -17   1   4         39.61         44.29         1.71 o                         
 -17   1   4         10.27         11.12         1.21 o                         
 -16   1   4          2.13          5.31         0.95 o                         
 -16   1   4          0.55          1.47         0.85 o                         
 -15   1   4        128.54        127.25         2.50 o                         
 -15   1   4         33.34         38.28         1.36 o                         
 -14   1   4        193.14        201.67         3.03 o                         
 -14   1   4         50.10         56.92         1.52 o                         
 -13   1   4          0.95          0.75         0.64 o                         
 -13   1   4          3.67          1.34         0.77 o                         
 -12   1   4         60.91         56.20         1.52 o                         
 -12   1   4        234.82        212.04         3.18 o                         
 -11   1   4        236.02        252.89         3.75 o                         
 -11   1   4         61.22         63.59         1.73 o                         
 -10   1   4         73.67         88.40         1.96 o                         
 -10   1   4        284.02        335.51         4.74 o                         
  -9   1   4        108.54        130.90         2.47 o                         
  -9   1   4         28.15         37.43         1.31 o                         
  -8   1   4        200.70        207.15         3.22 o                         
  -8   1   4         52.06         53.42         1.28 o                         
  -7   1   4          0.59          0.67         0.51 o                         
  -7   1   4          2.29         10.83         0.88 o                         
  -6   1   4         53.77         49.80         1.26 o                         
  -6   1   4        207.29        194.72         3.70 o                         
  -5   1   4        247.30        228.83         3.48 o                         
  -5   1   4        953.42        880.26        12.59 o                         
  -4   1   4         48.12         43.70         1.26 o                         
  -4   1   4         12.48         15.01         0.76 o                         
  -3   1   4        399.93        352.86         5.79 o                         
  -3   1   4        103.73         88.19         2.06 o                         
  -2   1   4        916.50        897.18        14.37 o                         
  -2   1   4        237.72        237.37         4.56 o                         
  -1   1   4       1342.33       1279.78        18.33 o                         
  -1   1   4        348.18        331.65         5.34 o                         
   0   1   4         61.78         65.53         1.49 o                         
   0   1   4        238.19        233.34         3.50 o                         
   1   1   4        964.90        879.11        10.98 o                         
   1   1   4        250.28        228.40         3.48 o                         
   2   1   4        660.78        661.16         8.05 o                         
   2   1   4        171.39        167.47         3.17 o                         
   3   1   4        220.45        221.19         3.62 o                         
   3   1   4        849.92        861.07         9.84 o                         
   4   1   4        345.52        372.82         5.10 o                         
   4   1   4         89.62         94.99         2.07 o                         
   5   1   4        484.50        534.33         6.86 o                         
   5   1   4        125.67        133.90         2.51 o                         
   6   1   4        907.76        964.65        11.18 o                         
   6   1   4        235.46        247.78         3.53 o                         
   7   1   4          0.59          0.17         0.67 o                         
   7   1   4          0.15          1.08         0.67 o                         
   8   1   4         94.85         91.13         1.79 o                         
   8   1   4        365.67        360.80         4.38 o                         
   9   1   4          7.61         10.42         0.89 o                         
   9   1   4          1.97          1.90         0.71 o                         
  10   1   4        285.77        281.33         3.36 o                         
  10   1   4         74.12         71.60         1.68 o                         
  11   1   4        281.38        294.68         3.78 o                         
  11   1   4         72.99         70.31         1.96 o                         
  12   1   4        123.92        130.50         2.71 o                         
  12   1   4         32.14         32.80         1.44 o                         
  13   1   4          1.40          2.93         0.90 o                         
  13   1   4          5.38          7.05         1.10 o                         
  14   1   4          3.57          3.08         1.38 o                         
  14   1   4          0.93          2.00         1.08 o                         
  15   1   4          0.00          0.70         1.00 o                         
  15   1   4          0.01          0.12         0.99 o                         
  16   1   4          4.24          6.13         1.06 o                         
  16   1   4         16.35         14.17         1.46 o                         
  17   1   4         12.35          9.33         1.44 o                         
  17   1   4          3.20          3.16         1.20 o                         
  18   1   4          2.54          2.26         1.31 o                         
  18   1   4          9.78         12.04         1.79 o                         
 -21   2   4          1.97          1.97         0.95 o                         
 -21   2   4          7.58          8.29         1.23 o                         
 -20   2   4          0.50          1.39         1.06 o                         
 -20   2   4          1.91          4.48         0.97 o                         
 -19   2   4          7.14          6.76         1.00 o                         
 -19   2   4         27.53         31.74         1.95 o                         
 -18   2   4          4.65          2.30         0.87 o                         
 -18   2   4         17.93         18.76         1.33 o                         
 -17   2   4          1.18          0.52         0.78 o                         
 -17   2   4          4.57          2.57         0.89 o                         
 -16   2   4          8.29          8.57         1.04 o                         
 -16   2   4          2.15          1.69         0.80 o                         
 -15   2   4          2.40          1.55         0.76 o                         
 -15   2   4          9.26          5.70         0.95 o                         
 -14   2   4        132.06        106.13         2.24 o                         
 -14   2   4         34.25         30.45         1.37 o                         
 -13   2   4          0.27          0.21         0.76 o                         
 -13   2   4          1.05          3.31         0.84 o                         
 -12   2   4          8.11          9.89         0.98 o                         
 -12   2   4          2.10          2.03         0.73 o                         
 -11   2   4         25.37         25.55         1.32 o                         
 -11   2   4          6.58          6.86         0.93 o                         
 -10   2   4         24.79         36.03         1.35 o                         
 -10   2   4          6.43         11.49         0.95 o                         
  -9   2   4        115.37        111.75         2.20 o                         
  -9   2   4         29.92         33.14         1.28 o                         
  -8   2   4          4.64          5.05         0.90 o                         
  -8   2   4         17.91         22.61         1.25 o                         
  -7   2   4         11.34         16.65         1.22 o                         
  -7   2   4         43.72         52.96         1.67 o                         
  -6   2   4          1.08          1.39         0.71 o                         
  -6   2   4          4.18          6.48         0.94 o                         
  -5   2   4          3.13          5.39         0.87 o                         
  -5   2   4          0.81          3.50         0.84 o                         
  -4   2   4          0.07          0.52         0.67 o                         
  -4   2   4          0.28          2.32         0.74 o                         
  -3   2   4       1100.40       1048.10        15.11 o                         
  -3   2   4        285.42        270.05         4.54 o                         
  -2   2   4         22.23         22.40         1.42 o                         
  -2   2   4         85.71         78.46         2.69 o                         
  -1   2   4          3.92          5.53         0.96 o                         
  -1   2   4         15.11         17.19         1.32 o                         
   0   2   4        251.06        234.13         4.01 o                         
   0   2   4         65.12         63.68         1.86 o                         
   1   2   4          9.55         13.62         1.06 o                         
   1   2   4         36.81         40.11         1.56 o                         
   2   2   4         18.28         24.98         1.31 o                         
   2   2   4         70.46         75.65         1.96 o                         
   3   2   4         57.27         54.26         1.50 o                         
   3   2   4        220.81        214.10         3.98 o                         
   4   2   4         84.22         68.10         1.69 o                         
   4   2   4        324.70        283.59         4.86 o                         
   5   2   4         65.13         71.83         1.74 o                         
   5   2   4         16.89         23.15         1.22 o                         
   6   2   4         33.81         32.46         1.48 o                         
   6   2   4          8.77          9.24         1.01 o                         
   7   2   4          2.33          2.34         0.70 o                         
   7   2   4          8.96         11.26         1.01 o                         
   8   2   4          9.00          8.61         0.89 o                         
   8   2   4         34.71         31.45         1.34 o                         
   9   2   4         23.77         24.05         1.31 o                         
   9   2   4          6.16          6.70         0.87 o                         
  10   2   4         32.80         38.92         1.52 o                         
  10   2   4          8.51          9.48         0.98 o                         
  11   2   4         17.58         17.62         1.12 o                         
  11   2   4         67.78         67.05         1.76 o                         
  12   2   4        122.70        128.53         2.36 o                         
  12   2   4         31.82         30.25         1.39 o                         
  13   2   4         81.70         80.16         1.97 o                         
  13   2   4         21.19         19.30         1.19 o                         
  14   2   4          1.17          0.29         0.82 o                         
  14   2   4          4.52          4.34         1.01 o                         
  15   2   4          0.08         -0.94         0.94 o                         
  15   2   4          0.02         -0.84         0.84 o                         
  16   2   4          5.48          4.70         1.01 o                         
  16   2   4          1.42          2.39         0.89 o                         
  17   2   4          0.88          3.10         1.04 o                         
  17   2   4          0.23         -0.82         1.33 o                         
 -19   3   4          0.14         -0.05         0.90 o                         
 -19   3   4          0.04          4.08         1.19 o                         
 -18   3   4          0.02         -0.27         0.77 o                         
 -18   3   4          0.00          0.37         0.80 o                         
 -17   3   4         18.79         17.24         1.13 o                         
 -17   3   4         72.43         67.73         1.91 o                         
 -16   3   4          8.52          7.45         0.90 o                         
 -16   3   4         32.87         25.69         1.36 o                         
 -15   3   4          3.41          3.89         0.87 o                         
 -15   3   4          0.88          0.82         0.70 o                         
 -14   3   4          0.91          0.89         0.70 o                         
 -14   3   4          3.51          2.59         0.87 o                         
 -13   3   4          2.30          1.38         0.75 o                         
 -13   3   4          8.88          6.28         0.96 o                         
 -12   3   4         19.70         18.50         1.22 o                         
 -12   3   4          5.11          4.73         0.85 o                         
 -11   3   4         10.49         11.63         1.05 o                         
 -11   3   4         40.43         44.22         1.63 o                         
 -10   3   4         92.32         93.48         2.21 o                         
 -10   3   4         23.95         28.25         1.38 o                         
  -9   3   4          5.83          6.79         1.13 o                         
  -9   3   4          1.51          1.21         0.85 o                         
  -8   3   4          9.36          9.27         1.12 o                         
  -8   3   4          2.43          3.42         0.78 o                         
  -7   3   4          1.50          2.11         0.72 o                         
  -7   3   4          5.80          6.96         0.93 o                         
  -6   3   4         12.70         15.32         1.17 o                         
  -6   3   4          3.29          2.40         0.75 o                         
  -5   3   4        415.71        415.07         5.33 o                         
  -5   3   4        107.83        103.81         1.99 o                         
  -4   3   4         25.42         27.65         1.34 o                         
  -4   3   4         97.99         97.64         2.15 o                         
  -3   3   4          8.58         11.84         1.07 o                         
  -3   3   4         33.07         42.17         1.57 o                         
  -2   3   4        388.36        414.30         5.09 o                         
  -2   3   4        100.73        107.01         2.12 o                         
  -1   3   4        237.25        221.96         3.41 o                         
  -1   3   4         61.54         59.72         1.71 o                         
   0   3   4         22.25         25.15         1.24 o                         
   0   3   4         85.78         77.34         2.07 o                         
   1   3   4          2.23          3.68         0.82 o                         
   1   3   4          8.60         11.19         1.14 o                         
   2   3   4          2.89          2.80         0.82 o                         
   2   3   4         11.15         15.93         1.17 o                         
   3   3   4          0.29          0.36         0.73 o                         
   3   3   4          1.13          2.27         0.82 o                         
   4   3   4         38.43         38.56         1.36 o                         
   4   3   4        148.14        139.96         2.53 o                         
   5   3   4         40.19         43.05         1.54 o                         
   5   3   4         10.43         12.55         1.01 o                         
   6   3   4         12.87         12.03         1.06 o                         
   6   3   4         49.63         52.21         1.65 o                         
   7   3   4          2.60          1.91         0.95 o                         
   7   3   4          0.68          4.42         0.90 o                         
   8   3   4          8.55         11.90         1.11 o                         
   8   3   4          2.22          3.97         0.85 o                         
   9   3   4         55.24         47.62         1.79 o                         
   9   3   4         14.33         11.46         1.12 o                         
  10   3   4         14.01          6.20         1.00 o                         
  10   3   4          3.63          2.41         0.89 o                         
  11   3   4          3.22          2.57         0.82 o                         
  11   3   4          0.83          1.84         0.78 o                         
  12   3   4          0.27         -0.12         0.79 o                         
  12   3   4          0.07          2.31         0.76 o                         
  13   3   4         15.44         11.31         0.99 o                         
  13   3   4          4.01          2.67         0.83 o                         
  14   3   4          0.03         -0.09         0.69 o                         
  14   3   4          0.12          0.08         0.87 o                         
  15   3   4          4.97          4.22         1.01 o                         
  15   3   4          1.29          0.66         0.70 o                         
  16   3   4          0.49          1.55         0.95 o                         
  16   3   4          0.13          1.32         0.89 o                         
 -16   4   4          1.84          2.94         0.74 o                         
 -16   4   4          0.48          0.37         0.69 o                         
 -15   4   4         13.88         13.38         1.10 o                         
 -15   4   4          3.60          3.89         0.77 o                         
 -14   4   4         40.88         39.02         1.83 o                         
 -14   4   4         10.60          9.67         1.42 o                         
 -13   4   4         22.46         24.03         1.25 o                         
 -13   4   4         86.58         88.61         2.55 o                         
 -12   4   4         99.69        103.16         2.31 o                         
 -12   4   4         25.86         23.54         1.29 o                         
 -11   4   4         11.19          9.85         1.12 o                         
 -11   4   4          2.90          1.90         0.81 o                         
 -10   4   4          6.46          6.96         0.94 o                         
 -10   4   4         24.92         26.02         1.50 o                         
  -9   4   4         24.54         24.39         1.44 o                         
  -9   4   4          6.36          7.29         0.93 o                         
  -8   4   4          3.77          2.28         0.88 o                         
  -8   4   4         14.54         14.71         1.41 o                         
  -7   4   4          2.87          3.95         0.90 o                         
  -7   4   4         11.08         13.35         1.24 o                         
  -6   4   4          9.04          8.73         1.03 o                         
  -6   4   4         34.86         34.32         1.58 o                         
  -5   4   4          2.62          1.89         0.98 o                         
  -5   4   4          0.68          0.87         0.85 o                         
  -4   4   4          5.17          6.41         1.09 o                         
  -4   4   4         19.92         18.76         1.39 o                         
  -3   4   4          0.85          4.19         0.93 o                         
  -3   4   4          3.29          2.79         1.03 o                         
  -2   4   4          0.08          0.27         0.90 o                         
  -2   4   4          0.30         -0.62         1.01 o                         
  -1   4   4         97.53         91.91         2.54 o                         
  -1   4   4         25.30         22.84         1.26 o                         
   0   4   4         15.90         14.31         1.13 o                         
   0   4   4         61.30         66.68         2.14 o                         
   1   4   4          1.29          1.60         0.88 o                         
   1   4   4          4.96          6.04         1.06 o                         
   2   4   4        139.89        131.78         2.67 o                         
   2   4   4         36.28         37.08         1.52 o                         
   3   4   4         12.01         11.30         1.15 o                         
   3   4   4         46.32         44.00         2.04 o                         
   4   4   4          0.28          1.29         0.82 o                         
   4   4   4          1.09          0.21         0.97 o                         
   5   4   4          5.54          5.45         1.18 o                         
   5   4   4          1.44          2.39         0.89 o                         
   6   4   4         84.51         97.75         2.37 o                         
   6   4   4         21.92         23.67         1.31 o                         
   7   4   4          8.35          8.34         1.05 o                         
   7   4   4          2.17          0.93         0.78 o                         
   8   4   4          1.08          2.34         0.85 o                         
   8   4   4          0.28          1.30         0.67 o                         
   9   4   4          7.00          4.68         0.81 o                         
   9   4   4         27.00         22.58         1.36 o                         
  10   4   4         30.20         25.84         1.55 o                         
  10   4   4          7.83          6.26         0.96 o                         
  11   4   4          0.84          0.21         0.66 o                         
  11   4   4          3.25          4.58         0.89 o                         
  12   4   4         10.14          8.14         0.90 o                         
  12   4   4         39.09         47.00         2.07 o                         
  13   4   4         14.57         10.12         0.90 o                         
  13   4   4         56.19         58.21         1.81 o                         
 -12   5   4          1.07          0.40         0.88 o                         
 -12   5   4          0.28         -0.19         0.67 o                         
 -11   5   4          0.20         -0.01         0.70 o                         
 -11   5   4          0.77         -0.01         0.84 o                         
 -10   5   4          0.21         -0.22         0.86 o                         
 -10   5   4          0.05         -0.32         0.84 o                         
  -9   5   4          0.39          0.31         0.83 o                         
  -9   5   4          1.51          0.46         0.89 o                         
  -8   5   4          0.99          0.72         0.83 o                         
  -8   5   4          3.84          4.19         1.09 o                         
  -7   5   4         17.17         16.22         1.59 o                         
  -7   5   4          4.45          3.55         0.90 o                         
  -6   5   4          6.84          6.23         1.46 o                         
  -6   5   4          1.77          3.43         0.91 o                         
  -5   5   4          0.32          1.96         0.93 o                         
  -5   5   4          1.24          0.77         1.34 o                         
  -4   5   4          1.08          3.29         1.38 o                         
  -4   5   4          0.28          1.21         0.89 o                         
  -3   5   4          1.48          0.55         1.29 o                         
  -3   5   4          0.38          0.49         0.95 o                         
  -2   5   4         82.25         93.78         3.49 o                         
  -2   5   4         21.33         20.38         1.73 o                         
  -1   5   4          2.49          2.89         1.13 o                         
  -1   5   4          9.59         13.20         1.39 o                         
   0   5   4          2.18          5.19         1.18 o                         
   0   5   4          0.56          1.40         1.21 o                         
   1   5   4         50.98         61.69         2.29 o                         
   1   5   4         13.22         18.07         1.69 o                         
   2   5   4         27.90         27.43         1.73 o                         
   2   5   4          7.24          7.45         1.48 o                         
   3   5   4          3.06          1.99         1.18 o                         
   3   5   4          0.79          0.33         1.20 o                         
   4   5   4          0.82          0.68         0.92 o                         
   4   5   4          0.21         -0.72         0.80 o                         
   5   5   4         30.82         35.27         1.69 o                         
   5   5   4          7.99          6.05         0.93 o                         
   6   5   4          4.02          3.76         0.99 o                         
   6   5   4          1.04          1.09         0.74 o                         
   7   5   4          0.00         -0.65         1.05 o                         
   7   5   4          0.00          1.16         0.89 o                         
   8   5   4          1.74          2.54         0.77 o                         
   8   5   4          6.71          7.44         1.08 o                         
 -22   1   5         27.43         26.46         3.07 o                         
 -22   1   5        105.75        108.99         7.91 o                         
 -21   1   5          1.46          1.91         1.03 o                         
 -21   1   5          5.63          5.47         1.16 o                         
 -20   1   5          7.59          6.55         1.33 o                         
 -20   1   5          1.97          1.38         1.03 o                         
 -19   1   5          4.63          5.58         1.14 o                         
 -19   1   5          1.20          1.22         0.96 o                         
 -18   1   5        101.00        107.69         2.75 o                         
 -18   1   5         26.20         29.81         1.76 o                         
 -17   1   5          7.38          7.09         1.07 o                         
 -17   1   5         28.47         31.28         1.58 o                         
 -16   1   5          4.32          3.96         0.92 o                         
 -16   1   5         16.65         16.37         1.22 o                         
 -15   1   5          1.11          2.11         0.78 o                         
 -15   1   5          4.28          4.94         0.99 o                         
 -14   1   5         33.50         36.42         1.28 o                         
 -14   1   5        129.17        131.10         2.46 o                         
 -13   1   5         44.09         46.78         1.44 o                         
 -13   1   5         11.44         15.11         0.95 o                         
 -12   1   5          7.59          7.04         0.80 o                         
 -12   1   5         29.26         32.59         1.28 o                         
 -11   1   5         57.57         52.15         1.55 o                         
 -11   1   5        221.95        206.82         3.21 o                         
 -10   1   5          3.74          2.99         0.76 o                         
 -10   1   5          0.97          1.50         0.64 o                         
  -9   1   5         17.58         21.57         1.26 o                         
  -9   1   5          4.56          6.08         0.68 o                         
  -8   1   5         10.99         11.87         0.83 o                         
  -8   1   5         42.38         36.39         1.22 o                         
  -7   1   5          0.39          0.57         0.53 o                         
  -7   1   5          1.52          1.79         0.62 o                         
  -6   1   5         67.54         63.78         1.54 o                         
  -6   1   5        260.40        247.45         4.46 o                         
  -5   1   5         14.16         16.91         1.01 o                         
  -5   1   5         54.60         52.09         1.41 o                         
  -4   1   5         69.69         59.60         1.39 o                         
  -4   1   5        268.66        242.85         3.44 o                         
  -3   1   5        473.99        420.53         6.53 o                         
  -3   1   5        122.94        105.28         1.88 o                         
  -2   1   5        125.30        108.18         1.93 o                         
  -2   1   5         32.50         27.49         1.00 o                         
  -1   1   5         96.90         91.99         1.83 o                         
  -1   1   5         25.13         25.35         0.88 o                         
   0   1   5         20.32         19.01         0.89 o                         
   0   1   5          5.27          5.26         0.56 o                         
   1   1   5       1319.49       1234.30        14.88 o                         
   1   1   5        342.25        303.20         4.72 o                         
   2   1   5         12.39         15.31         0.98 o                         
   2   1   5         47.77         49.93         1.43 o                         
   3   1   5         41.34         32.95         1.22 o                         
   3   1   5         10.72         12.45         0.94 o                         
   4   1   5         56.93         56.80         1.49 o                         
   4   1   5        219.47        223.30         3.34 o                         
   5   1   5         76.16         74.87         1.68 o                         
   5   1   5        293.62        294.52         3.89 o                         
   6   1   5         27.02         26.32         1.38 o                         
   6   1   5          7.01          7.87         0.82 o                         
   7   1   5          9.33         14.32         0.93 o                         
   7   1   5         35.99         42.28         1.36 o                         
   8   1   5          8.62          9.26         0.86 o                         
   8   1   5          2.24          2.46         0.69 o                         
   9   1   5          0.06          1.93         0.74 o                         
   9   1   5          0.02          0.44         0.68 o                         
  10   1   5          1.22          0.42         0.80 o                         
  10   1   5          0.32          0.52         0.72 o                         
  11   1   5          6.42         10.41         1.09 o                         
  11   1   5          1.67          3.15         0.88 o                         
  12   1   5         46.51         44.26         1.57 o                         
  12   1   5        179.32        189.33         3.46 o                         
  13   1   5          2.29          2.32         1.11 o                         
  13   1   5          0.59          0.60         0.94 o                         
  14   1   5         32.75         35.91         1.91 o                         
  14   1   5          8.50          7.67         1.06 o                         
  15   1   5          0.33         -0.36         1.03 o                         
  15   1   5          1.28          2.10         1.19 o                         
  16   1   5          0.04          0.65         1.11 o                         
  16   1   5          0.01         -0.38         0.98 o                         
  17   1   5          3.52          4.55         1.28 o                         
  17   1   5          0.91          1.90         0.98 o                         
  18   1   5          0.39          0.88         1.16 o                         
  18   1   5          0.10          0.52         1.11 o                         
 -21   2   5          0.79          1.12         1.03 o                         
 -21   2   5          3.05          2.83         1.23 o                         
 -20   2   5         33.39         34.61         1.91 o                         
 -20   2   5          8.66          9.32         1.06 o                         
 -19   2   5          0.61          2.56         0.95 o                         
 -19   2   5          2.37          0.33         0.91 o                         
 -18   2   5         11.16         10.55         1.09 o                         
 -18   2   5          2.89          0.80         0.86 o                         
 -17   2   5          4.50          3.14         0.86 o                         
 -17   2   5          1.17          0.17         0.81 o                         
 -16   2   5          5.29          7.45         0.92 o                         
 -16   2   5         20.38         25.03         1.38 o                         
 -15   2   5          9.41          7.92         0.89 o                         
 -15   2   5         36.27         30.88         1.41 o                         
 -14   2   5         34.74         39.41         1.57 o                         
 -14   2   5          9.01          8.88         0.93 o                         
 -13   2   5         31.27         27.70         1.46 o                         
 -13   2   5          8.11          7.60         0.91 o                         
 -12   2   5          2.81          1.98         0.77 o                         
 -12   2   5          0.73         -0.36         0.66 o                         
 -11   2   5        122.38        133.30         2.50 o                         
 -11   2   5         31.74         36.42         1.32 o                         
 -10   2   5         28.56         31.69         1.34 o                         
 -10   2   5          7.41          7.64         0.83 o                         
  -9   2   5        212.33        196.49         2.81 o                         
  -9   2   5         55.07         52.78         1.46 o                         
  -8   2   5          6.74         26.58         1.36 o                         
  -8   2   5          1.75          4.59         0.77 o                         
  -7   2   5          4.67          1.44         0.73 o                         
  -7   2   5         18.01         14.19         1.04 o                         
  -6   2   5          5.72          5.60         0.85 o                         
  -6   2   5         22.07         25.59         1.39 o                         
  -5   2   5         28.33         26.72         1.32 o                         
  -5   2   5        109.23         97.95         2.30 o                         
  -4   2   5         39.53         48.97         1.72 o                         
  -4   2   5         10.25         15.38         1.14 o                         
  -3   2   5          0.96          0.72         0.69 o                         
  -3   2   5          3.69          4.29         1.02 o                         
  -2   2   5        247.55        238.72         4.05 o                         
  -2   2   5         64.21         60.72         1.96 o                         
  -1   2   5         17.14         21.44         1.41 o                         
  -1   2   5         66.09         68.45         2.09 o                         
   0   2   5          4.59          3.92         0.78 o                         
   0   2   5         17.69         19.97         1.51 o                         
   1   2   5         25.02         30.14         1.31 o                         
   1   2   5          6.49         10.05         0.99 o                         
   2   2   5          3.73          3.72         0.82 o                         
   2   2   5          0.97          0.52         0.58 o                         
   3   2   5         53.14         62.32         1.90 o                         
   3   2   5         13.78         18.54         1.07 o                         
   4   2   5         17.21         19.01         1.04 o                         
   4   2   5         66.33         68.53         1.74 o                         
   5   2   5         60.44         72.71         1.88 o                         
   5   2   5         15.68         22.13         1.31 o                         
   6   2   5         69.86         77.53         1.78 o                         
   6   2   5         18.12         19.90         1.08 o                         
   7   2   5          1.65          1.45         0.75 o                         
   7   2   5          0.43          1.95         0.69 o                         
   8   2   5         23.71         25.41         1.19 o                         
   8   2   5         91.41         93.15         1.95 o                         
   9   2   5          5.95          3.41         0.88 o                         
   9   2   5          1.54          2.50         0.83 o                         
  10   2   5          3.32          4.16         0.86 o                         
  10   2   5         12.80         17.86         1.16 o                         
  11   2   5         25.74         22.62         1.32 o                         
  11   2   5         99.24        101.64         2.18 o                         
  12   2   5          0.00         -0.11         1.02 o                         
  12   2   5          0.01          1.50         0.93 o                         
  13   2   5          6.55          6.69         1.02 o                         
  13   2   5          1.70          1.54         0.89 o                         
  14   2   5          1.88          2.46         0.92 o                         
  14   2   5          0.49         -0.73         0.73 o                         
  15   2   5          6.99         11.35         1.50 o                         
  15   2   5          1.81          2.09         0.88 o                         
  16   2   5          7.36          7.11         1.28 o                         
  16   2   5          1.91          2.15         0.97 o                         
  17   2   5          0.69          0.34         1.34 o                         
  17   2   5          2.67          2.77         1.30 o                         
 -20   3   5          6.22          5.50         1.11 o                         
 -20   3   5         23.98         21.13         1.75 o                         
 -19   3   5         11.62         13.81         1.52 o                         
 -19   3   5         44.80         48.01         2.35 o                         
 -18   3   5          6.96          4.07         0.91 o                         
 -18   3   5          1.81          1.31         0.82 o                         
 -17   3   5          0.42         -0.22         0.78 o                         
 -17   3   5          1.63          0.28         0.85 o                         
 -16   3   5          0.01          0.41         0.76 o                         
 -16   3   5          0.04          0.56         0.75 o                         
 -15   3   5         22.35         23.78         1.20 o                         
 -15   3   5         86.19         91.50         2.15 o                         
 -14   3   5         74.74         78.46         2.14 o                         
 -14   3   5         19.39         18.12         1.24 o                         
 -13   3   5         94.07         87.75         2.07 o                         
 -13   3   5         24.40         23.14         1.27 o                         
 -12   3   5          4.78          4.58         0.86 o                         
 -12   3   5         18.45         16.52         1.24 o                         
 -11   3   5        303.50        315.71         4.43 o                         
 -11   3   5         78.72         84.97         1.94 o                         
 -10   3   5          2.71          4.43         0.83 o                         
 -10   3   5         10.44         15.66         1.22 o                         
  -9   3   5        189.75        173.04         3.18 o                         
  -9   3   5         49.22         45.13         1.68 o                         
  -8   3   5         10.90         11.02         0.92 o                         
  -8   3   5         42.04         39.32         1.49 o                         
  -7   3   5         50.39         52.45         1.62 o                         
  -7   3   5         13.07         17.47         1.10 o                         
  -6   3   5        105.58        113.81         2.32 o                         
  -6   3   5         27.39         30.59         1.27 o                         
  -5   3   5          5.45          5.09         0.97 o                         
  -5   3   5         21.00         29.91         1.40 o                         
  -4   3   5          7.02         10.04         1.08 o                         
  -4   3   5          1.82          2.92         0.82 o                         
  -3   3   5          1.58          5.19         0.95 o                         
  -3   3   5          0.41          2.32         0.77 o                         
  -2   3   5          0.56         -0.78         0.78 o                         
  -2   3   5          2.16          1.80         0.86 o                         
  -1   3   5          4.50          3.82         0.75 o                         
  -1   3   5         17.34         17.53         1.26 o                         
   0   3   5          0.10         -0.49         0.71 o                         
   0   3   5          0.37         -0.17         0.85 o                         
   1   3   5          7.02          7.02         0.91 o                         
   1   3   5         27.06         24.91         1.30 o                         
   2   3   5         17.70         19.52         1.17 o                         
   2   3   5         68.24         65.15         1.68 o                         
   3   3   5         26.34         26.49         1.20 o                         
   3   3   5        101.55         92.33         2.08 o                         
   4   3   5        319.91        301.32         3.83 o                         
   4   3   5         82.98         74.35         1.75 o                         
   5   3   5          1.51          2.37         0.86 o                         
   5   3   5          0.39          1.57         0.75 o                         
   6   3   5         49.73         47.75         1.57 o                         
   6   3   5        191.72        182.51         3.22 o                         
   7   3   5         20.65         19.62         1.28 o                         
   7   3   5          5.36          4.27         0.88 o                         
   8   3   5         51.88         48.30         1.69 o                         
   8   3   5         13.46         11.93         1.01 o                         
   9   3   5          9.94          9.15         0.94 o                         
   9   3   5         38.31         37.93         1.64 o                         
  10   3   5         10.14          8.51         0.98 o                         
  10   3   5          2.63          2.15         0.77 o                         
  11   3   5         39.26         41.88         1.63 o                         
  11   3   5         10.18          9.61         1.03 o                         
  12   3   5          2.97          2.43         0.78 o                         
  12   3   5         11.44          9.45         1.01 o                         
  13   3   5          0.04          0.86         0.88 o                         
  13   3   5          0.01          0.48         0.72 o                         
  14   3   5         10.84         12.74         1.28 o                         
  14   3   5          2.81          2.05         0.76 o                         
  15   3   5          7.25          5.05         0.89 o                         
  15   3   5         27.96         37.80         2.46 o                         
 -17   4   5          2.51          1.95         0.70 o                         
 -17   4   5          9.68          8.31         0.95 o                         
 -16   4   5         25.35         22.88         1.49 o                         
 -16   4   5         97.73        104.58         3.12 o                         
 -15   4   5         29.58         27.83         1.36 o                         
 -15   4   5        114.04        130.48         3.04 o                         
 -14   4   5         23.06         22.89         1.39 o                         
 -14   4   5         88.90        100.15         2.72 o                         
 -13   4   5          6.81          7.73         0.91 o                         
 -13   4   5         26.25         26.33         1.34 o                         
 -12   4   5         44.24         38.57         1.55 o                         
 -12   4   5         11.47         10.83         1.06 o                         
 -11   4   5          1.08          1.27         0.77 o                         
 -11   4   5          4.16          3.06         0.94 o                         
 -10   4   5        236.75        236.37         4.25 o                         
 -10   4   5         61.41         54.60         1.82 o                         
  -9   4   5          0.71         -0.46         0.79 o                         
  -9   4   5          2.75          0.72         1.00 o                         
  -8   4   5          0.93          0.65         0.87 o                         
  -8   4   5          3.60          2.44         1.15 o                         
  -7   4   5          0.55         -0.30         0.84 o                         
  -7   4   5          2.13          3.60         1.02 o                         
  -6   4   5        108.75        112.87         2.87 o                         
  -6   4   5         28.21         26.85         1.68 o                         
  -5   4   5          0.64          0.80         0.98 o                         
  -5   4   5          0.17          0.90         0.87 o                         
  -4   4   5         19.14         16.21         1.43 o                         
  -4   4   5          4.96          6.11         0.98 o                         
  -3   4   5          6.60          5.39         1.08 o                         
  -3   4   5         25.44         21.03         1.43 o                         
  -2   4   5         88.69         86.83         2.58 o                         
  -2   4   5         23.01         20.47         1.38 o                         
  -1   4   5         67.13         56.28         1.80 o                         
  -1   4   5        258.81        233.51         4.08 o                         
   0   4   5        310.24        283.05         4.43 o                         
   0   4   5         80.47         67.62         2.04 o                         
   1   4   5        566.62        522.01         7.43 o                         
   1   4   5        146.97        130.40         2.79 o                         
   2   4   5          3.86          4.10         0.97 o                         
   2   4   5         14.89         21.45         1.60 o                         
   3   4   5        187.31        198.08         3.61 o                         
   3   4   5         48.58         47.82         1.74 o                         
   4   4   5          0.59          1.49         0.95 o                         
   4   4   5          2.29          3.95         1.40 o                         
   5   4   5          6.85          7.68         1.01 o                         
   5   4   5         26.40         32.18         1.65 o                         
   6   4   5         71.15         76.57         2.22 o                         
   6   4   5         18.46         18.28         1.19 o                         
   7   4   5          0.05          0.45         0.72 o                         
   7   4   5          0.18          0.81         0.91 o                         
   8   4   5          5.79          3.94         0.99 o                         
   8   4   5          1.50          1.70         0.68 o                         
   9   4   5         17.86         19.02         1.32 o                         
   9   4   5          4.63          4.62         0.77 o                         
  10   4   5         18.09         17.34         1.12 o                         
  10   4   5         69.74         85.24         2.22 o                         
  11   4   5          0.25          1.60         0.64 o                         
  11   4   5          0.95          1.73         0.87 o                         
  12   4   5          0.26         -0.05         0.57 o                         
  12   4   5          1.00          1.00         0.87 o                         
 -12   5   5         23.30         24.24         1.57 o                         
 -12   5   5          6.04          4.54         0.86 o                         
 -11   5   5          5.87          5.50         0.95 o                         
 -11   5   5         22.62         21.85         1.76 o                         
 -10   5   5          7.68          6.88         1.01 o                         
 -10   5   5         29.60         29.40         1.60 o                         
  -9   5   5          6.79          6.25         0.92 o                         
  -9   5   5         26.16         26.67         1.40 o                         
  -8   5   5         33.25         35.86         1.96 o                         
  -8   5   5          8.62          6.87         1.03 o                         
  -7   5   5          0.66         -0.56         0.82 o                         
  -7   5   5          2.55          3.29         1.12 o                         
  -6   5   5          1.28          2.73         0.98 o                         
  -6   5   5          4.95          7.85         2.01 o                         
  -5   5   5         51.02         47.10         2.10 o                         
  -5   5   5        196.70        199.68         6.13 o                         
  -4   5   5         29.71         29.20         1.73 o                         
  -4   5   5        114.54        129.31         4.47 o                         
  -3   5   5         34.52         31.37         1.85 o                         
  -3   5   5        133.09        138.45         4.34 o                         
  -2   5   5          0.05         -0.74         1.01 o                         
  -2   5   5          0.19         -0.09         1.27 o                         
  -1   5   5         39.25         40.64         2.28 o                         
  -1   5   5         10.18          9.64         2.05 o                         
   0   5   5         53.16         70.28         2.57 o                         
   0   5   5         13.79         19.16         1.83 o                         
   1   5   5          0.00          1.28         1.64 o                         
   1   5   5          0.01          0.74         1.13 o                         
   2   5   5          3.19          2.43         1.45 o                         
   2   5   5         12.29         11.86         1.46 o                         
   3   5   5          3.20          5.35         1.06 o                         
   3   5   5          0.83          0.77         1.01 o                         
   4   5   5          0.88          0.12         0.85 o                         
   4   5   5          3.40          2.73         0.98 o                         
   5   5   5          2.13          0.97         1.16 o                         
   5   5   5          0.55          0.17         0.79 o                         
   6   5   5          5.06          7.63         1.36 o                         
   6   5   5          1.31          1.10         0.98 o                         
   7   5   5          1.42          4.41         1.13 o                         
   7   5   5          0.37         -1.13         1.13 o                         
 -23   0   6        113.68        131.81         5.32 o                         
 -23   0   6        438.26        447.50        13.33 o                         
 -22   0   6          6.89          6.47         1.58 o                         
 -22   0   6         26.55         17.61         2.20 o                         
 -21   0   6          0.43          1.82         1.60 o                         
 -21   0   6          0.11          2.81         2.44 o                         
 -20   0   6        118.92        126.68         4.33 o                         
 -20   0   6        458.49        504.14        12.00 o                         
 -19   0   6       2053.02       2090.58        34.10 o                         
 -19   0   6        532.52        588.64        11.48 o                         
 -18   0   6          0.93          1.38         1.51 o                         
 -18   0   6          3.58          2.19         1.80 o                         
 -17   0   6        211.14        228.23         6.56 o                         
 -17   0   6         54.77         58.57         3.08 o                         
 -16   0   6          2.98          1.58         1.21 o                         
 -16   0   6         11.48         10.10         1.65 o                         
 -15   0   6         20.31         26.97         2.06 o                         
 -15   0   6         78.29         95.33         2.80 o                         
 -14   0   6         47.65         43.89         1.90 o                         
 -14   0   6        183.70        160.74         3.32 o                         
 -13   0   6         32.17         40.90         1.92 o                         
 -13   0   6          8.34          8.62         1.15 o                         
 -12   0   6       1070.75       1142.08        16.19 o                         
 -12   0   6        277.73        287.99         4.98 o                         
 -11   0   6          7.46          3.35         0.96 o                         
 -11   0   6          1.93          1.17         0.93 o                         
 -10   0   6         31.54         21.07         1.55 o                         
 -10   0   6          8.18          6.73         0.93 o                         
  -9   0   6        344.26        352.86         5.74 o                         
  -9   0   6       1327.21       1431.69        21.98 o                         
  -8   0   6         48.13         65.85         2.55 o                         
  -8   0   6         12.48         22.38         1.44 o                         
  -7   0   6        910.27        876.37        16.18 o                         
  -7   0   6       3509.40       3488.77        60.14 o                         
  -6   0   6        243.98        244.79         5.43 o                         
  -6   0   6         63.28         59.11         2.10 o                         
  -5   0   6          6.95          5.75         0.83 o                         
  -5   0   6         26.78         18.24         1.27 o                         
  -4   0   6        120.29        109.67         2.71 o                         
  -4   0   6        463.74        423.63         8.21 o                         
  -3   0   6       1369.31       1358.96        23.63 o                         
  -3   0   6       5279.12       5481.44        92.67 o                         
  -2   0   6         25.12         33.36         1.33 o                         
  -2   0   6         96.86        108.99         3.20 o                         
  -1   0   6        241.76        263.01         4.89 o                         
  -1   0   6         62.71         64.37         1.77 o                         
   0   0   6          0.99          0.75         0.68 o                         
   0   0   6          0.26          0.90         0.66 o                         
   1   0   6         48.72         46.68         2.14 o                         
   1   0   6        187.83        184.32         4.43 o                         
   2   0   6          6.11          7.71         1.06 o                         
   2   0   6         23.54         26.41         1.39 o                         
   3   0   6       2062.48       2161.66        30.37 o                         
   3   0   6        534.97        550.51         9.24 o                         
   4   0   6       3563.94       3596.59        47.66 o                         
   4   0   6        924.42        970.22        16.48 o                         
   5   0   6         34.33         41.87         1.78 o                         
   5   0   6        132.35        148.89         3.13 o                         
   6   0   6          8.37          4.47         1.01 o                         
   6   0   6          2.17          1.24         0.93 o                         
   7   0   6          9.06          7.93         1.16 o                         
   7   0   6         34.93         32.56         1.74 o                         
   8   0   6         52.89         62.08         1.97 o                         
   8   0   6        203.90        227.22         4.99 o                         
   9   0   6         87.76         90.47         2.41 o                         
   9   0   6        338.36        351.52         6.10 o                         
  10   0   6          1.06         -0.42         1.12 o                         
  10   0   6          4.10          2.60         1.42 o                         
  11   0   6         35.60         36.93         2.69 o                         
  11   0   6        137.26        133.85         4.00 o                         
  12   0   6        114.77        107.98         4.00 o                         
  12   0   6        442.48        438.35         9.45 o                         
  13   0   6         59.39         64.93         4.77 o                         
  13   0   6         15.41         18.95         3.11 o                         
  14   0   6         22.04         23.05         2.62 o                         
  14   0   6          5.72          7.95         1.95 o                         
  15   0   6          0.71          1.56         1.70 o                         
  15   0   6          0.18          1.59         1.50 o                         
  16   0   6          2.32          1.33         1.43 o                         
  16   0   6          8.96         11.14         2.42 o                         
  17   0   6          9.51         16.81         2.64 o                         
  17   0   6          2.47          1.53         1.46 o                         
  18   0   6         93.04        129.67         7.73 o                         
 -23   1   6        139.18        141.82         4.43 o                         
 -23   1   6         36.10         38.24         2.05 o                         
 -22   1   6          6.38          8.26         1.30 o                         
 -22   1   6         24.60         29.52         2.46 o                         
 -21   1   6          8.52          9.11         1.35 o                         
 -21   1   6         32.86         36.78         2.05 o                         
 -20   1   6         21.48         21.80         1.61 o                         
 -20   1   6         82.83         81.64         2.69 o                         
 -19   1   6         36.76         37.27         1.74 o                         
 -19   1   6        141.72        149.20         3.23 o                         
 -18   1   6         50.03         43.92         2.07 o                         
 -18   1   6         12.98         10.43         1.87 o                         
 -17   1   6         25.20         22.78         1.44 o                         
 -17   1   6         97.17         75.28         1.95 o                         
 -16   1   6        108.12        115.55         2.54 o                         
 -16   1   6        416.84        437.52         5.34 o                         
 -15   1   6        266.26        237.80         3.55 o                         
 -15   1   6         69.06         62.27         1.69 o                         
 -14   1   6          2.33          2.87         0.82 o                         
 -14   1   6          8.97         13.41         1.03 o                         
 -13   1   6        378.52        382.64         4.41 o                         
 -13   1   6         98.18        101.43         1.81 o                         
 -12   1   6        411.35        453.15         5.13 o                         
 -12   1   6        106.70        117.38         2.02 o                         
 -11   1   6         58.70         70.11         1.67 o                         
 -11   1   6         15.22         22.60         1.13 o                         
 -10   1   6        190.93        160.68         2.76 o                         
 -10   1   6         49.52         41.61         1.30 o                         
  -9   1   6        304.05        325.85         4.81 o                         
  -9   1   6         78.87         84.54         1.83 o                         
  -8   1   6         95.57         99.23         1.88 o                         
  -8   1   6        368.45        386.30         5.40 o                         
  -7   1   6         13.22         15.24         1.02 o                         
  -7   1   6         50.96         50.44         1.55 o                         
  -6   1   6          6.62         10.10         0.80 o                         
  -6   1   6         25.54         29.41         1.10 o                         
  -5   1   6        355.87        356.72         4.89 o                         
  -5   1   6       1372.00       1383.89        16.12 o                         
  -4   1   6        288.48        327.30         5.62 o                         
  -4   1   6         74.83         86.71         2.17 o                         
  -3   1   6         58.80         41.61         1.74 o                         
  -3   1   6         15.25         16.17         1.29 o                         
  -2   1   6        700.91        679.08        10.92 o                         
  -2   1   6       2702.22       2709.53        37.02 o                         
  -1   1   6         10.66         11.88         0.71 o                         
  -1   1   6          2.77          4.02         0.54 o                         
   0   1   6        105.68        108.16         2.08 o                         
   0   1   6        407.42        421.95         5.40 o                         
   1   1   6         14.69         17.57         1.04 o                         
   1   1   6         56.63         64.35         1.62 o                         
   2   1   6         67.51         73.61         1.61 o                         
   2   1   6        260.28        290.82         4.10 o                         
   3   1   6         19.46         20.11         1.18 o                         
   3   1   6          5.05          6.76         0.80 o                         
   4   1   6         33.68         33.94         1.21 o                         
   4   1   6        129.84        135.63         2.52 o                         
   5   1   6          4.77          6.42         0.83 o                         
   5   1   6         18.40         22.26         1.18 o                         
   6   1   6         40.85         40.36         1.22 o                         
   6   1   6        157.48        144.60         2.40 o                         
   7   1   6        161.83        142.55         2.44 o                         
   7   1   6         41.98         39.46         1.26 o                         
   8   1   6          4.02          6.18         0.81 o                         
   8   1   6         15.51         20.83         1.21 o                         
   9   1   6          0.00          0.09         0.73 o                         
   9   1   6          0.01          1.10         0.82 o                         
  10   1   6          1.95          1.18         0.89 o                         
  10   1   6          7.54          8.62         1.07 o                         
  11   1   6          0.63          2.60         1.02 o                         
  11   1   6          0.16          0.56         0.82 o                         
  12   1   6         38.23         30.85         1.76 o                         
  12   1   6          9.92          6.78         1.07 o                         
  13   1   6         11.60          9.35         1.29 o                         
  13   1   6          3.01          1.45         0.96 o                         
  14   1   6         27.30         24.97         1.57 o                         
  14   1   6          7.08          6.14         1.11 o                         
  15   1   6          0.35         -0.13         1.25 o                         
  15   1   6          0.09          1.46         1.08 o                         
  16   1   6          0.57          2.16         1.00 o                         
  16   1   6          2.20          4.55         1.30 o                         
  17   1   6          0.17         -1.13         1.13 o                         
  17   1   6          0.67          0.35         1.24 o                         
 -22   2   6         29.01         31.62         2.08 o                         
 -22   2   6          7.52          7.51         1.41 o                         
 -21   2   6          6.64          4.84         1.14 o                         
 -21   2   6          1.72          1.35         1.02 o                         
 -20   2   6          8.21          6.96         0.99 o                         
 -20   2   6         31.65         29.09         1.71 o                         
 -19   2   6          1.02          1.01         0.88 o                         
 -19   2   6          3.92          2.53         0.96 o                         
 -18   2   6          2.14          1.24         0.89 o                         
 -18   2   6          8.26          5.54         1.07 o                         
 -17   2   6        439.95        442.29         5.87 o                         
 -17   2   6        114.11        117.55         2.30 o                         
 -16   2   6          0.93          2.99         0.89 o                         
 -16   2   6          3.58          5.16         0.97 o                         
 -15   2   6         31.36         34.68         1.52 o                         
 -15   2   6          8.13          9.62         1.00 o                         
 -14   2   6         35.59         44.71         1.44 o                         
 -14   2   6        137.22        148.85         2.77 o                         
 -13   2   6         18.86         22.57         1.29 o                         
 -13   2   6         72.71         75.55         1.94 o                         
 -12   2   6         46.92         42.96         1.35 o                         
 -12   2   6        180.88        162.60         2.57 o                         
 -11   2   6         21.44         21.60         1.25 o                         
 -11   2   6          5.56          5.30         0.80 o                         
 -10   2   6          0.74          1.86         0.68 o                         
 -10   2   6          2.86          2.54         0.72 o                         
  -9   2   6          0.49          1.52         0.71 o                         
  -9   2   6          0.13          1.00         0.61 o                         
  -8   2   6          0.75          0.43         0.59 o                         
  -8   2   6          2.90          4.35         0.82 o                         
  -7   2   6         95.62         94.43         1.99 o                         
  -7   2   6        368.66        368.94         5.34 o                         
  -6   2   6        236.94        234.11         3.79 o                         
  -6   2   6        913.47        880.02        10.70 o                         
  -5   2   6        890.87        888.10        10.83 o                         
  -5   2   6        231.08        235.13         3.82 o                         
  -4   2   6        303.22        307.66         5.29 o                         
  -4   2   6       1169.02       1214.98        17.57 o                         
  -3   2   6         81.52         91.92         2.59 o                         
  -3   2   6        314.28        352.48         5.76 o                         
  -2   2   6        699.93        820.48        13.47 o                         
  -2   2   6        181.55        206.47         3.83 o                         
  -1   2   6          3.08          5.58         1.06 o                         
  -1   2   6          0.80          1.81         0.80 o                         
   0   2   6         14.55         19.69         1.21 o                         
   0   2   6         56.11         64.16         1.76 o                         
   1   2   6          3.16          3.94         0.71 o                         
   1   2   6         12.19         15.90         1.13 o                         
   2   2   6         41.68         54.28         1.68 o                         
   2   2   6         10.81         14.36         1.01 o                         
   3   2   6          6.00          6.58         0.81 o                         
   3   2   6         23.13         27.20         1.25 o                         
   4   2   6          0.98          1.27         0.65 o                         
   4   2   6          3.77          4.45         0.83 o                         
   5   2   6        426.55        418.68         4.71 o                         
   5   2   6        110.64        105.25         2.00 o                         
   6   2   6         20.82         24.43         1.18 o                         
   6   2   6         80.27         90.32         1.90 o                         
   7   2   6         25.09         25.77         1.26 o                         
   7   2   6          6.51          7.31         0.83 o                         
   8   2   6        136.59        125.71         2.29 o                         
   8   2   6         35.43         32.00         1.31 o                         
   9   2   6         54.96         58.37         1.67 o                         
   9   2   6         14.26         14.27         1.10 o                         
  10   2   6        127.49        137.12         2.53 o                         
  10   2   6         33.07         36.65         1.45 o                         
  11   2   6        190.00        191.54         3.51 o                         
  11   2   6         49.28         45.42         1.74 o                         
  12   2   6         73.12         74.68         2.15 o                         
  12   2   6         18.97         15.63         1.15 o                         
  13   2   6          0.38          1.38         0.78 o                         
  13   2   6          1.46          2.09         0.94 o                         
  14   2   6         12.60         14.52         1.43 o                         
  14   2   6          3.27          2.77         0.88 o                         
  15   2   6          1.81          1.44         1.12 o                         
  15   2   6          0.47          1.50         0.92 o                         
  16   2   6         12.70         12.39         1.32 o                         
  16   2   6          3.29          3.89         1.12 o                         
 -20   3   6          0.90          0.03         0.79 o                         
 -20   3   6          3.47          1.84         0.76 o                         
 -19   3   6         17.13         16.88         1.42 o                         
 -19   3   6          4.44          5.22         0.92 o                         
 -18   3   6          2.26          1.89         0.82 o                         
 -18   3   6          8.71          8.51         1.06 o                         
 -17   3   6          9.89          8.93         1.02 o                         
 -17   3   6         38.12         36.98         1.58 o                         
 -16   3   6         10.23         10.17         1.04 o                         
 -16   3   6         39.43         37.31         1.56 o                         
 -15   3   6         19.97         20.36         1.26 o                         
 -15   3   6         76.98         79.47         2.04 o                         
 -14   3   6         25.28         29.38         1.64 o                         
 -14   3   6         97.46        106.00         2.59 o                         
 -13   3   6          4.64          3.73         0.88 o                         
 -13   3   6          1.20          2.70         0.79 o                         
 -12   3   6         25.11         26.10         1.34 o                         
 -12   3   6         96.79         94.64         2.16 o                         
 -11   3   6          1.08          0.96         0.90 o                         
 -11   3   6          0.28          0.94         0.73 o                         
 -10   3   6         18.80         25.45         1.33 o                         
 -10   3   6         72.49         79.95         2.03 o                         
  -9   3   6         81.00         79.72         1.88 o                         
  -9   3   6        312.29        317.89         4.63 o                         
  -8   3   6          0.25          1.58         0.75 o                         
  -8   3   6          0.97          1.29         0.88 o                         
  -7   3   6         61.67         71.83         1.84 o                         
  -7   3   6         16.00         20.59         1.16 o                         
  -6   3   6        301.01        282.62         3.88 o                         
  -6   3   6         78.08         70.23         1.80 o                         
  -5   3   6          6.71          7.95         0.87 o                         
  -5   3   6         25.85         27.92         1.33 o                         
  -4   3   6          3.57          6.29         0.92 o                         
  -4   3   6          0.93          2.08         0.82 o                         
  -3   3   6         54.79         58.85         1.86 o                         
  -3   3   6         14.21         17.30         1.17 o                         
  -2   3   6          0.00         -0.87         0.87 o                         
  -2   3   6          0.00          0.72         0.77 o                         
  -1   3   6          0.83          0.94         0.75 o                         
  -1   3   6          3.21          5.04         1.08 o                         
   0   3   6          1.44          2.82         0.76 o                         
   0   3   6          5.54          8.71         0.98 o                         
   1   3   6        183.10        161.82         2.69 o                         
   1   3   6         47.49         41.29         1.47 o                         
   2   3   6          1.85          5.24         0.90 o                         
   2   3   6          0.48          1.20         0.69 o                         
   3   3   6        104.94        105.76         2.18 o                         
   3   3   6         27.22         30.61         1.40 o                         
   4   3   6          0.61          0.31         0.74 o                         
   4   3   6          2.36          2.35         0.88 o                         
   5   3   6        206.93        201.98         3.29 o                         
   5   3   6        797.77        790.62         8.48 o                         
   6   3   6         21.94         23.81         1.35 o                         
   6   3   6         84.58         87.34         2.12 o                         
   7   3   6         28.18         30.47         1.53 o                         
   7   3   6          7.31          7.92         0.98 o                         
   8   3   6          1.45          2.87         0.86 o                         
   8   3   6          0.37          1.52         0.79 o                         
   9   3   6          7.61          7.87         0.95 o                         
   9   3   6         29.34         30.73         1.51 o                         
  10   3   6         62.47         66.49         2.00 o                         
  10   3   6         16.20         14.21         1.06 o                         
  11   3   6         37.90         37.43         1.64 o                         
  11   3   6          9.83          7.73         0.95 o                         
  12   3   6          2.72          2.69         0.84 o                         
  12   3   6         10.47         14.69         1.19 o                         
  13   3   6          0.04         -0.71         0.71 o                         
  13   3   6          0.14          1.33         0.85 o                         
  14   3   6          0.30          0.25         0.81 o                         
  14   3   6          1.18          3.11         1.29 o                         
 -17   4   6          0.05          0.26         0.65 o                         
 -17   4   6          0.19          1.20         0.64 o                         
 -16   4   6          0.66          0.78         0.78 o                         
 -16   4   6          2.53          2.81         0.77 o                         
 -15   4   6          9.20          9.07         1.00 o                         
 -15   4   6         35.46         41.54         1.67 o                         
 -14   4   6         27.51         25.45         1.36 o                         
 -14   4   6          7.14          5.31         0.96 o                         
 -13   4   6         49.06         42.93         1.67 o                         
 -13   4   6         12.72          8.99         1.03 o                         
 -12   4   6          9.78          8.15         1.01 o                         
 -12   4   6          2.54          2.91         0.84 o                         
 -11   4   6        117.07        128.60         3.15 o                         
 -11   4   6         30.37         29.24         1.60 o                         
 -10   4   6         29.54         33.03         1.74 o                         
 -10   4   6          7.66          5.80         1.04 o                         
  -9   4   6         34.98         34.65         1.65 o                         
  -9   4   6        134.85        140.75         3.04 o                         
  -8   4   6         52.44         59.68         2.15 o                         
  -8   4   6         13.60         17.47         1.54 o                         
  -7   4   6         22.94         22.35         1.41 o                         
  -7   4   6         88.42         89.56         2.36 o                         
  -6   4   6          7.12          6.57         1.19 o                         
  -6   4   6          1.85          1.53         0.92 o                         
  -5   4   6          5.22          4.27         1.22 o                         
  -5   4   6          1.35          1.73         1.05 o                         
  -4   4   6          2.35          1.17         1.05 o                         
  -4   4   6          0.61          1.36         0.89 o                         
  -3   4   6        158.59        157.15         3.19 o                         
  -3   4   6         41.13         38.52         1.77 o                         
  -2   4   6          2.89          2.07         0.91 o                         
  -2   4   6         11.14         12.64         1.39 o                         
  -1   4   6          2.00          3.11         1.03 o                         
  -1   4   6          7.70         13.39         1.37 o                         
   0   4   6        383.34        377.65         6.10 o                         
   0   4   6         99.43         97.64         2.60 o                         
   1   4   6         40.48         39.35         1.61 o                         
   1   4   6        156.07        146.81         3.03 o                         
   2   4   6          4.85          5.87         1.10 o                         
   2   4   6          1.26          1.72         0.99 o                         
   3   4   6          0.02          1.74         1.09 o                         
   3   4   6          0.00          0.66         0.93 o                         
   4   4   6          0.01          0.72         0.93 o                         
   4   4   6          0.00          0.92         0.84 o                         
   5   4   6         68.17         54.44         2.02 o                         
   5   4   6         17.68         14.38         1.15 o                         
   6   4   6          0.29          0.23         0.78 o                         
   6   4   6          1.13         -0.09         0.85 o                         
   7   4   6          1.99          1.45         0.76 o                         
   7   4   6          7.68          5.14         1.00 o                         
   8   4   6         18.16         18.02         1.33 o                         
   8   4   6          4.71          3.85         0.74 o                         
   9   4   6          1.37          1.16         0.64 o                         
   9   4   6          5.28          5.52         0.90 o                         
  10   4   6          5.28          4.01         0.91 o                         
  10   4   6          1.37          1.79         0.63 o                         
  11   4   6         19.16         18.07         1.13 o                         
  11   4   6         73.86         82.17         2.23 o                         
 -12   5   6          5.98          4.04         1.07 o                         
 -12   5   6          1.55          2.06         0.82 o                         
 -11   5   6         54.45         54.64         2.49 o                         
 -11   5   6         14.12         12.36         1.37 o                         
 -10   5   6          7.91          8.56         1.11 o                         
 -10   5   6          2.05          2.34         0.78 o                         
  -9   5   6          4.25          4.79         0.99 o                         
  -9   5   6         16.40         16.91         1.35 o                         
  -8   5   6          0.91          0.33         1.12 o                         
  -8   5   6          0.23          0.27         0.75 o                         
  -7   5   6         28.31         35.87         2.22 o                         
  -7   5   6          7.34          5.54         1.04 o                         
  -6   5   6          5.16          4.70         1.16 o                         
  -6   5   6         19.89         28.40         2.78 o                         
  -5   5   6          9.33         13.17         1.71 o                         
  -5   5   6          2.42          3.42         1.19 o                         
  -4   5   6        132.91        150.09         4.66 o                         
  -4   5   6         34.47         33.07         2.10 o                         
  -3   5   6         48.14         45.83         2.44 o                         
  -3   5   6        185.59        191.99         5.16 o                         
  -2   5   6          0.28          2.47         1.09 o                         
  -2   5   6          1.06          2.00         1.28 o                         
  -1   5   6         51.90         49.07         2.58 o                         
  -1   5   6         13.46         18.61         1.56 o                         
   0   5   6          8.52          6.48         1.68 o                         
   0   5   6          2.21          0.18         1.20 o                         
   1   5   6          0.21          1.81         1.17 o                         
   1   5   6          0.81          0.65         1.03 o                         
   2   5   6          0.01         -0.56         0.90 o                         
   2   5   6          0.04          0.15         0.88 o                         
   3   5   6          0.01          1.06         0.84 o                         
   3   5   6          0.00         -0.52         0.81 o                         
   4   5   6          5.72          6.26         0.94 o                         
   4   5   6         22.05         20.48         1.53 o                         
   5   5   6          1.84          1.31         1.33 o                         
   5   5   6          7.09          8.32         1.27 o                         
   6   5   6         11.46          9.21         1.39 o                         
   6   5   6          2.97          3.22         1.03 o                         
 -23   1   7          7.83          4.90         1.05 o                         
 -23   1   7         30.19         32.69         2.24 o                         
 -22   1   7         30.68         32.31         1.73 o                         
 -22   1   7        118.29        119.20         3.60 o                         
 -21   1   7         43.75         45.26         2.20 o                         
 -21   1   7        168.68        162.36         4.06 o                         
 -20   1   7         26.09         27.03         1.78 o                         
 -20   1   7        100.57        100.15         2.95 o                         
 -19   1   7         58.84         59.08         2.09 o                         
 -19   1   7        226.86        232.34         4.16 o                         
 -18   1   7         82.80         79.66         2.30 o                         
 -18   1   7         21.48         18.27         1.45 o                         
 -17   1   7         21.48         17.08         1.32 o                         
 -17   1   7          5.57          5.61         1.01 o                         
 -16   1   7        420.84        370.56         4.72 o                         
 -16   1   7        109.16         98.38         2.14 o                         
 -15   1   7        290.16        260.00         4.10 o                         
 -15   1   7         75.26         68.42         1.85 o                         
 -14   1   7          1.79          2.65         0.73 o                         
 -14   1   7          6.89          4.55         0.87 o                         
 -13   1   7         72.00         75.28         1.70 o                         
 -13   1   7         18.68         22.12         1.13 o                         
 -12   1   7        118.33        125.82         2.02 o                         
 -12   1   7         30.69         39.47         1.38 o                         
 -11   1   7       1061.85       1044.82         9.99 o                         
 -11   1   7        275.42        265.40         3.47 o                         
 -10   1   7          6.25          6.95         0.80 o                         
 -10   1   7          1.62          2.66         0.68 o                         
  -9   1   7        757.61        787.59         9.52 o                         
  -9   1   7        196.51        200.90         3.17 o                         
  -8   1   7         56.11         50.30         1.54 o                         
  -8   1   7         14.55         17.07         1.12 o                         
  -7   1   7          2.89          5.76         0.72 o                         
  -7   1   7         11.13         21.93         1.10 o                         
  -6   1   7          2.47          7.36         0.73 o                         
  -6   1   7          0.64          3.36         0.53 o                         
  -5   1   7        668.07        605.99         8.94 o                         
  -5   1   7       2575.63       2360.51        32.58 o                         
  -4   1   7        180.68        194.98         3.65 o                         
  -4   1   7         46.87         44.53         1.92 o                         
  -3   1   7          0.02          0.57         0.64 o                         
  -3   1   7          0.07         -0.06         0.74 o                         
  -2   1   7       2115.93       2073.09        27.65 o                         
  -2   1   7        548.83        530.55         7.89 o                         
  -1   1   7         17.50         21.66         1.18 o                         
  -1   1   7         67.46         72.47         2.03 o                         
   0   1   7        142.10        127.67         2.21 o                         
   0   1   7        547.85        529.96         6.80 o                         
   1   1   7          4.60         10.39         0.86 o                         
   1   1   7         17.72         32.51         1.22 o                         
   2   1   7         45.97         48.18         1.39 o                         
   2   1   7        177.25        185.17         3.17 o                         
   3   1   7         79.29         80.52         1.92 o                         
   3   1   7        305.69        297.80         4.21 o                         
   4   1   7        184.92        174.62         2.73 o                         
   4   1   7        712.92        685.53         7.99 o                         
   5   1   7         25.57         29.69         1.27 o                         
   5   1   7          6.63         10.50         0.80 o                         
   6   1   7         31.04         34.11         1.23 o                         
   6   1   7        119.67        122.79         2.26 o                         
   6   1   7        150.37        144.64        13.73 o                         
   7   1   7          8.51          8.03         0.82 o                         
   7   1   7         32.82         32.05         1.33 o                         
   7   1   7         51.50         55.67        10.68 o                         
   8   1   7          0.37          0.58         0.72 o                         
   8   1   7          1.43          1.44         0.86 o                         
   8   1   7          3.22         -3.72         9.20 o                         
   9   1   7        366.79        370.97         4.62 o                         
   9   1   7         95.14         97.17         2.28 o                         
   9   1   7        442.05        445.75        25.38 o                         
  10   1   7        256.59        228.87         3.72 o                         
  10   1   7         66.56         55.12         1.70 o                         
  11   1   7         18.38         21.78         1.39 o                         
  11   1   7         70.87         77.58         2.71 o                         
  12   1   7         13.04         11.68         1.17 o                         
  12   1   7         50.26         44.52         2.09 o                         
  13   1   7          1.64          1.94         1.09 o                         
  13   1   7          0.43          2.31         0.94 o                         
  14   1   7          5.50          6.32         1.42 o                         
  14   1   7          1.43          1.30         1.07 o                         
  15   1   7          3.87          3.24         1.07 o                         
  15   1   7         14.91         13.44         1.52 o                         
  16   1   7         16.58         12.67         1.87 o                         
  16   1   7          4.30          2.88         1.23 o                         
 -22   2   7          0.49          0.60         0.94 o                         
 -22   2   7          1.88          2.54         1.20 o                         
 -21   2   7          0.69         -0.70         0.97 o                         
 -21   2   7          0.18          0.72         0.98 o                         
 -20   2   7          0.01          1.36         0.90 o                         
 -20   2   7          0.00         -0.87         0.87 o                         
 -19   2   7         30.35         32.84         1.71 o                         
 -19   2   7          7.87          7.94         1.06 o                         
 -18   2   7         28.32         28.45         1.48 o                         
 -18   2   7          7.35          7.10         1.05 o                         
 -17   2   7         59.78         60.57         1.76 o                         
 -17   2   7        230.45        228.06         3.69 o                         
 -16   2   7        125.24        131.18         2.60 o                         
 -16   2   7         32.48         35.76         1.48 o                         
 -15   2   7         24.82         19.61         1.25 o                         
 -15   2   7         95.69         77.10         1.99 o                         
 -14   2   7         60.33         57.57         1.69 o                         
 -14   2   7        232.59        217.89         3.16 o                         
 -13   2   7         56.17         57.82         1.62 o                         
 -13   2   7        216.57        198.97         3.05 o                         
 -12   2   7        517.83        486.74         5.26 o                         
 -12   2   7        134.32        120.14         2.04 o                         
 -11   2   7          1.49          1.64         0.70 o                         
 -11   2   7          5.76          2.58         0.77 o                         
 -10   2   7          0.43          0.31         0.65 o                         
 -10   2   7          1.65          2.23         0.76 o                         
  -9   2   7         26.56         25.86         1.27 o                         
  -9   2   7          6.89          8.24         0.84 o                         
  -8   2   7          0.72          1.27         0.63 o                         
  -8   2   7          2.76          3.83         0.71 o                         
  -7   2   7         19.07         23.48         1.19 o                         
  -7   2   7         73.53         86.15         2.08 o                         
  -6   2   7          0.13          1.82         0.68 o                         
  -6   2   7          0.52          1.14         0.68 o                         
  -5   2   7         30.01         25.77         1.25 o                         
  -5   2   7          7.78          7.17         0.86 o                         
  -4   2   7       1125.62       1219.40        15.27 o                         
  -4   2   7        291.96        303.02         4.73 o                         
  -3   2   7        152.43        137.33         2.61 o                         
  -3   2   7        587.68        519.85         7.98 o                         
  -2   2   7          1.37          4.22         0.68 o                         
  -2   2   7          5.28         10.85         1.06 o                         
  -1   2   7        775.08        739.74         9.43 o                         
  -1   2   7        201.04        187.69         3.20 o                         
   0   2   7          3.55          4.48         0.79 o                         
   0   2   7         13.70         15.90         1.14 o                         
   1   2   7         40.75         42.47         1.32 o                         
   1   2   7        157.11        166.17         2.92 o                         
   2   2   7          7.53         11.07         0.84 o                         
   2   2   7         29.02         39.46         1.31 o                         
   3   2   7          8.42          7.01         0.85 o                         
   3   2   7          2.18          2.56         0.66 o                         
   4   2   7         55.39         54.62         1.43 o                         
   4   2   7        213.55        204.26         2.81 o                         
   5   2   7        133.83        127.38         2.21 o                         
   5   2   7         34.71         35.82         1.42 o                         
   6   2   7          8.21          7.59         0.85 o                         
   6   2   7         31.63         26.97         1.32 o                         
   7   2   7         39.54         39.87         1.40 o                         
   7   2   7        152.45        150.54         2.53 o                         
   8   2   7         83.12         68.54         1.86 o                         
   8   2   7        320.46        286.86         3.72 o                         
   9   2   7         12.41         13.83         1.26 o                         
   9   2   7          3.22          6.10         0.89 o                         
  10   2   7          6.58          7.61         1.15 o                         
  10   2   7          1.71          2.02         0.88 o                         
  11   2   7         12.97         19.66         1.33 o                         
  11   2   7          3.37          3.55         1.01 o                         
  12   2   7          1.41          0.72         0.93 o                         
  12   2   7          0.37          0.32         0.74 o                         
  13   2   7          2.71          0.28         0.85 o                         
  13   2   7         10.45          9.78         1.24 o                         
  14   2   7          7.27          5.23         0.98 o                         
  14   2   7         28.01         25.95         1.70 o                         
  15   2   7          0.84          1.25         1.04 o                         
  15   2   7          3.25          2.65         1.08 o                         
 -20   3   7         12.15         11.56         1.42 o                         
 -20   3   7         46.86         54.29         2.27 o                         
 -19   3   7          2.73          2.30         0.75 o                         
 -19   3   7         10.51          3.40         0.89 o                         
 -18   3   7         21.10         14.28         1.18 o                         
 -18   3   7          5.47          3.05         0.80 o                         
 -17   3   7        104.73         85.16         2.13 o                         
 -17   3   7         27.16         22.07         1.34 o                         
 -16   3   7         14.29         12.43         1.13 o                         
 -16   3   7         55.11         49.22         1.68 o                         
 -15   3   7         31.67         27.52         1.46 o                         
 -15   3   7          8.21          6.81         0.94 o                         
 -14   3   7         47.53         50.87         1.93 o                         
 -14   3   7         12.33         10.62         1.24 o                         
 -13   3   7          1.96          2.90         0.90 o                         
 -13   3   7          7.55         10.05         1.12 o                         
 -12   3   7         33.32         33.11         1.54 o                         
 -12   3   7        128.47        123.85         2.65 o                         
 -11   3   7        168.90        159.40         2.79 o                         
 -11   3   7        651.16        624.94         7.88 o                         
 -10   3   7          1.26          3.10         0.81 o                         
 -10   3   7          4.85          7.56         1.09 o                         
  -9   3   7         35.08         34.51         1.54 o                         
  -9   3   7        135.24        139.41         2.84 o                         
  -8   3   7        743.19        690.22         8.27 o                         
  -8   3   7        192.77        179.37         3.24 o                         
  -7   3   7        124.75        123.52         2.49 o                         
  -7   3   7        480.96        463.70         5.89 o                         
  -6   3   7         12.28         13.82         1.28 o                         
  -6   3   7          3.19          4.54         0.91 o                         
  -5   3   7          5.53          7.03         0.95 o                         
  -5   3   7         21.31         29.00         1.49 o                         
  -4   3   7        180.71        170.57         3.02 o                         
  -4   3   7         46.87         43.51         1.63 o                         
  -3   3   7         13.53         18.45         1.33 o                         
  -3   3   7          3.51          5.94         0.94 o                         
  -2   3   7        249.61        221.57         3.58 o                         
  -2   3   7         64.75         55.54         1.68 o                         
  -1   3   7         16.79         22.90         1.44 o                         
  -1   3   7          4.35          5.13         0.87 o                         
   0   3   7        131.26        116.15         2.45 o                         
   0   3   7         34.05         32.00         1.56 o                         
   1   3   7        236.30        223.51         3.49 o                         
   1   3   7        911.01        878.14        10.22 o                         
   2   3   7        217.23        210.88         3.70 o                         
   2   3   7         56.35         53.43         1.95 o                         
   3   3   7        268.46        243.57         3.69 o                         
   3   3   7       1035.00        977.37        10.21 o                         
   4   3   7         46.06         43.53         1.73 o                         
   4   3   7         11.95         12.95         1.21 o                         
   5   3   7        241.99        246.32         3.95 o                         
   5   3   7         62.77         66.91         1.97 o                         
   6   3   7        139.48        154.08         3.03 o                         
   6   3   7         36.18         39.73         1.55 o                         
   7   3   7         12.54         13.28         1.09 o                         
   7   3   7         48.35         45.06         1.83 o                         
   8   3   7          0.01         -0.06         0.74 o                         
   8   3   7          0.04         -0.11         0.87 o                         
   9   3   7         19.74         17.20         1.33 o                         
   9   3   7          5.12          6.09         0.91 o                         
  10   3   7          1.68          0.90         0.79 o                         
  10   3   7          6.49          6.35         1.03 o                         
  11   3   7         13.80         10.27         1.15 o                         
  11   3   7          3.58          3.07         0.77 o                         
  12   3   7          0.12          0.78         0.90 o                         
  12   3   7          0.03          0.54         0.73 o                         
  13   3   7          0.00         -0.12         0.89 o                         
  13   3   7          0.00          0.16         0.74 o                         
  14   3   7          5.70          6.21         0.91 o                         
  14   3   7         21.98         25.83         2.42 o                         
 -17   4   7          0.10          0.96         0.63 o                         
 -17   4   7          0.40          1.28         0.69 o                         
 -16   4   7        188.33        190.14         3.57 o                         
 -16   4   7         48.85         52.48         1.69 o                         
 -15   4   7          0.08         -0.49         0.76 o                         
 -15   4   7          0.33          0.54         0.74 o                         
 -14   4   7         10.09          6.58         1.06 o                         
 -14   4   7          2.62          1.31         0.92 o                         
 -13   4   7         21.85         26.64         1.48 o                         
 -13   4   7          5.67          5.84         0.98 o                         
 -12   4   7         25.49         24.29         1.45 o                         
 -12   4   7         98.28        104.10         2.45 o                         
 -11   4   7        222.72        223.51         4.18 o                         
 -11   4   7         57.77         55.45         1.81 o                         
 -10   4   7        212.88        224.24         3.91 o                         
 -10   4   7         55.22         53.48         1.84 o                         
  -9   4   7         49.27         48.91         1.76 o                         
  -9   4   7        189.94        209.82         3.80 o                         
  -8   4   7          0.61          1.34         0.90 o                         
  -8   4   7          2.34          4.81         1.06 o                         
  -7   4   7          1.83          2.45         1.01 o                         
  -7   4   7          7.04          9.71         1.28 o                         
  -6   4   7          9.50          9.71         1.30 o                         
  -6   4   7          2.46          3.02         0.95 o                         
  -5   4   7         91.56         96.48         2.70 o                         
  -5   4   7         23.75         23.97         1.43 o                         
  -4   4   7        118.67        106.06         2.43 o                         
  -4   4   7        457.50        448.02         7.13 o                         
  -3   4   7          1.97          4.15         0.96 o                         
  -3   4   7          7.61          9.33         1.22 o                         
  -2   4   7          0.31          4.29         1.00 o                         
  -2   4   7          1.21          2.51         1.08 o                         
  -1   4   7         39.23         39.47         1.78 o                         
  -1   4   7        151.26        149.66         3.14 o                         
   0   4   7        491.94        499.06         7.51 o                         
   0   4   7        127.60        131.67         2.95 o                         
   1   4   7          2.06          3.65         1.01 o                         
   1   4   7          7.96          8.67         1.34 o                         
   2   4   7        171.54        169.13         3.24 o                         
   2   4   7         44.50         42.47         1.63 o                         
   3   4   7          3.58          6.06         0.95 o                         
   3   4   7         13.81         15.07         1.32 o                         
   3   4   7         63.08         14.75        22.08 o                         
   4   4   7         14.98         14.36         1.17 o                         
   4   4   7         57.74         56.46         2.01 o                         
   4   4   7        112.96         96.33        19.62 o                         
   5   4   7         21.16         20.81         1.24 o                         
   5   4   7         81.59         77.63         2.23 o                         
   5   4   7        139.36         75.37        17.31 o                         
   6   4   7          8.66          7.73         0.89 o                         
   6   4   7         33.38         29.93         1.61 o                         
   6   4   7         58.87         40.42        14.03 o                         
   7   4   7         28.19         22.39         1.17 o                         
   7   4   7        108.68         95.99         2.66 o                         
   8   4   7          1.34          0.84         0.67 o                         
   8   4   7          5.15          9.57         1.12 o                         
   9   4   7         36.57         46.87         1.64 o                         
   9   4   7          9.49          9.28         0.87 o                         
  10   4   7          1.88          3.54         0.90 o                         
  10   4   7          7.24          7.76         0.97 o                         
 -11   5   7          0.08         -0.70         0.70 o                         
 -11   5   7          0.32         -0.58         0.97 o                         
 -10   5   7          5.36          4.85         1.33 o                         
 -10   5   7          1.39          0.75         1.18 o                         
  -9   5   7         41.04         42.60         2.25 o                         
  -9   5   7         10.65          8.95         1.20 o                         
  -8   5   7          0.99          0.74         1.08 o                         
  -8   5   7          0.26          0.23         0.81 o                         
  -7   5   7          6.14          4.06         1.07 o                         
  -7   5   7         23.69         30.65         2.24 o                         
  -6   5   7          0.30          2.31         0.81 o                         
  -6   5   7          1.17          0.25         1.17 o                         
  -5   5   7        190.93        207.72         5.16 o                         
  -5   5   7         49.52         51.17         2.88 o                         
  -4   5   7         11.09         13.48         1.35 o                         
  -4   5   7         42.76         50.31         2.75 o                         
  -3   5   7         30.59         29.71         2.16 o                         
  -3   5   7        117.93        118.96         3.72 o                         
  -2   5   7          7.47          5.91         1.26 o                         
  -2   5   7         28.79         30.54         2.03 o                         
  -1   5   7         62.68         69.67         2.52 o                         
  -1   5   7        241.65        236.86         4.60 o                         
   0   5   7         36.73         29.96         2.06 o                         
   0   5   7          9.53          8.34         1.34 o                         
   0   5   7         37.04         68.86        15.67 o                         
   1   5   7          2.16          3.11         1.13 o                         
   1   5   7          8.34          9.70         1.32 o                         
   2   5   7          7.19          6.86         1.19 o                         
   2   5   7         27.70         29.61         1.73 o                         
   2   5   7         27.96         55.08        13.43 o                         
   3   5   7          0.54          0.60         0.90 o                         
   3   5   7          0.14          0.14         0.84 o                         
   4   5   7          6.56          9.58         1.37 o                         
   4   5   7          1.70          2.89         0.98 o                         
   4   5   7          7.95         -9.54         9.54 o                         
   5   5   7          6.83          3.04         1.35 o                         
   5   5   7          1.77          1.42         1.23 o                         
 -23   0   8          1.36          2.73         2.32 o                         
 -23   0   8          5.24          2.98         2.12 o                         
 -22   0   8         14.21         17.38         2.44 o                         
 -22   0   8         54.77         62.51         3.46 o                         
 -21   0   8        248.19        280.25         6.67 o                         
 -21   0   8        956.87       1016.44        24.19 o                         
 -20   0   8         24.07         19.10         2.47 o                         
 -20   0   8          6.24         12.79         1.89 o                         
 -19   0   8        264.00        246.38         6.65 o                         
 -19   0   8         68.48         73.95         3.80 o                         
 -18   0   8        117.60        155.52         4.79 o                         
 -18   0   8        453.38        516.93        10.34 o                         
 -17   0   8         75.71         71.17         2.87 o                         
 -17   0   8         19.64         18.76         1.88 o                         
 -16   0   8          1.26          1.80         1.22 o                         
 -16   0   8          0.33          1.95         1.42 o                         
 -15   0   8          3.89          1.64         1.17 o                         
 -15   0   8          1.01          0.10         1.22 o                         
 -14   0   8        147.98        146.99         3.20 o                         
 -14   0   8         38.38         43.19         1.94 o                         
 -13   0   8        148.23        154.34         3.36 o                         
 -13   0   8        571.46        589.55         7.82 o                         
 -12   0   8        363.08        409.39         6.31 o                         
 -12   0   8         94.18        100.00         2.39 o                         
 -11   0   8       3013.67       3413.43        46.90 o                         
 -11   0   8        781.69        907.40        14.58 o                         
 -10   0   8         93.26        112.71         2.89 o                         
 -10   0   8         24.19         38.93         1.81 o                         
  -9   0   8        701.26        769.63        12.56 o                         
  -9   0   8        181.89        200.06         4.61 o                         
  -8   0   8        215.85        257.29         5.90 o                         
  -8   0   8        832.17        932.05        13.64 o                         
  -7   0   8       3203.72       3291.08        48.36 o                         
  -7   0   8        830.99        900.21        15.36 o                         
  -6   0   8        643.50        652.85        10.99 o                         
  -6   0   8       2480.90       2506.11        43.54 o                         
  -5   0   8        330.12        377.66         7.56 o                         
  -5   0   8         85.63         97.06         2.48 o                         
  -4   0   8       3608.72       3826.62        91.24 o                         
  -4   0   8        936.04        948.18        24.26 o                         
  -3   0   8        627.41        634.40        17.28 o                         
  -3   0   8        162.74        166.25         4.37 o                         
  -2   0   8          9.47         12.18         0.99 o                         
  -2   0   8         36.51         44.15         2.11 o                         
  -1   0   8        454.68        504.90         9.07 o                         
  -1   0   8        117.94        120.32         2.89 o                         
   0   0   8        787.30        963.41        16.59 o                         
   0   0   8        204.21        241.43         4.76 o                         
   1   0   8        667.14        672.04        10.25 o                         
   1   0   8       2572.05       2769.73        40.77 o                         
   1   0   8       2787.90       3025.41       116.96 o                         
   2   0   8          1.94          6.96         1.13 o                         
   2   0   8          0.50          3.04         0.89 o                         
   2   0   8        183.84        222.04        14.71 o                         
   3   0   8       2023.13       2192.42        30.68 o                         
   3   0   8        524.76        541.58         8.76 o                         
   4   0   8       3317.14       3535.98        46.54 o                         
   4   0   8        860.41        860.48        12.50 o                         
   5   0   8          1.71          1.78         1.01 o                         
   5   0   8          0.44          1.96         0.87 o                         
   5   0   8         95.89        122.70        11.14 o                         
   6   0   8          3.55          4.44         1.12 o                         
   6   0   8          0.92          1.51         0.88 o                         
   6   0   8        151.78        145.79         8.70 o                         
   7   0   8        115.23        110.50         7.18 o                         
   7   0   8         19.93         20.24         1.44 o                         
   7   0   8         76.85         70.85         2.59 o                         
   8   0   8          1.30          0.75         1.13 o                         
   8   0   8          4.99          3.06         1.72 o                         
   9   0   8         10.34          9.88         1.40 o                         
   9   0   8         39.87         46.75         2.73 o                         
   9   0   8         40.20         26.58         9.48 o                         
  10   0   8         24.73         31.81         2.36 o                         
  10   0   8          6.41          6.83         1.42 o                         
  11   0   8       1602.15       1700.35        28.25 o                         
  11   0   8        415.57        426.54         9.07 o                         
  12   0   8         38.60         42.39         3.48 o                         
  12   0   8        217.31        220.42        15.18 o                         
  12   0   8        148.83        159.53         5.52 o                         
  13   0   8          1.36          1.06         1.45 o                         
  13   0   8          5.23          7.08         1.86 o                         
  14   0   8        134.64        148.61         4.85 o                         
  14   0   8        519.09        592.38        13.37 o                         
  15   0   8        129.86        131.02         4.67 o                         
  15   0   8        500.64        545.31        14.52 o                         
  16   0   8          8.42         15.18         2.30 o                         
  16   0   8          2.18          2.33         1.69 o                         
 -23   1   8          0.90          1.00         1.00 o                         
 -23   1   8          3.49          6.35         1.26 o                         
 -22   1   8         28.99         28.57         2.24 o                         
 -22   1   8          7.52          5.70         1.22 o                         
 -21   1   8          3.38          4.73         1.41 o                         
 -21   1   8         13.03         16.85         1.66 o                         
 -20   1   8         20.07         19.22         1.66 o                         
 -20   1   8         77.38         87.24         2.71 o                         
 -19   1   8         14.81         14.09         1.35 o                         
 -19   1   8          3.84          6.11         1.22 o                         
 -18   1   8        596.33        612.65         8.66 o                         
 -18   1   8        154.68        167.50         3.48 o                         
 -17   1   8         70.45         73.99         2.08 o                         
 -17   1   8        271.59        247.74         3.99 o                         
 -16   1   8          0.38          1.49         0.88 o                         
 -16   1   8          1.47          5.28         1.02 o                         
 -15   1   8         45.19         61.80         1.83 o                         
 -15   1   8        174.24        204.94         3.49 o                         
 -14   1   8       1264.12       1273.76        11.64 o                         
 -14   1   8        327.89        336.16         4.09 o                         
 -13   1   8          0.96          2.07         0.76 o                         
 -13   1   8          3.69          7.24         0.81 o                         
 -12   1   8        159.60        143.60         2.19 o                         
 -12   1   8         41.40         40.72         1.32 o                         
 -11   1   8          1.01          5.20         0.82 o                         
 -11   1   8          3.90         15.92         0.96 o                         
 -10   1   8        370.20        404.83         5.06 o                         
 -10   1   8         96.02        105.63         2.15 o                         
  -9   1   8         49.08         53.92         1.57 o                         
  -9   1   8        189.21        191.81         2.95 o                         
  -8   1   8         14.24         24.46         1.15 o                         
  -8   1   8          3.69          6.98         0.77 o                         
  -7   1   8        506.18        538.86         8.71 o                         
  -7   1   8       1951.49       2060.43        24.26 o                         
  -6   1   8        523.02        579.18         7.62 o                         
  -6   1   8        135.66        155.89         3.21 o                         
  -5   1   8        124.18        115.19         2.22 o                         
  -5   1   8         32.21         30.68         1.35 o                         
  -4   1   8          3.97          2.99         0.71 o                         
  -4   1   8          1.03          1.63         0.70 o                         
  -3   1   8        394.60        428.37         6.50 o                         
  -3   1   8        102.35        107.11         2.11 o                         
  -2   1   8          2.89          4.52         0.71 o                         
  -2   1   8         11.16         19.39         1.25 o                         
  -1   1   8        713.88        803.94        11.76 o                         
  -1   1   8        185.17        197.31         3.39 o                         
   0   1   8       1263.45       1278.78        17.85 o                         
   0   1   8        327.72        321.62         4.44 o                         
   1   1   8        227.62        230.48         3.47 o                         
   1   1   8        877.55        893.08        11.08 o                         
   1   1   8        881.24        885.60        38.17 o                         
   2   1   8        804.69        867.09        11.58 o                         
   2   1   8        208.72        212.57         3.11 o                         
   2   1   8        853.77        360.85        18.54 o                         
   3   1   8         68.38         69.30         1.77 o                         
   3   1   8         17.74         22.47         1.05 o                         
   4   1   8        847.52        825.14         9.61 o                         
   4   1   8        219.83        207.25         2.68 o                         
   4   1   8        848.53        767.56        38.56 o                         
   5   1   8          3.18          9.61         0.98 o                         
   5   1   8          0.83          2.12         0.70 o                         
   5   1   8         44.58         49.43         7.21 o                         
   6   1   8         41.90         49.87         1.61 o                         
   6   1   8         10.87         12.38         0.90 o                         
   6   1   8         42.86         41.50         5.08 o                         
   7   1   8        132.50        122.92         2.15 o                         
   7   1   8        510.83        479.93         5.57 o                         
   7   1   8        838.72        788.72        21.74 o                         
   8   1   8        347.83        352.94         4.67 o                         
   8   1   8       1341.00       1364.43        13.50 o                         
   8   1   8       1386.19       1411.81        43.21 o                         
   9   1   8          9.55         14.77         1.23 o                         
   9   1   8          2.48          3.77         0.86 o                         
   9   1   8          9.93         20.00         6.20 o                         
  10   1   8        715.75        741.90         9.89 o                         
  10   1   8        185.65        186.82         3.81 o                         
  10   1   8        786.20        846.33        40.78 o                         
  11   1   8        106.84        104.30         2.96 o                         
  11   1   8         27.71         27.00         1.56 o                         
  12   1   8          1.48          2.58         1.23 o                         
  12   1   8          5.32          5.80         7.39 o                         
  12   1   8          0.38         -1.01         1.01 o                         
  13   1   8          9.17          9.06         1.51 o                         
  13   1   8          2.38          1.35         1.09 o                         
  14   1   8          0.08         -1.25         1.25 o                         
  14   1   8          0.02          0.07         1.18 o                         
  15   1   8         22.37         30.34         1.98 o                         
  15   1   8          5.80          6.92         1.49 o                         
  16   1   8         65.52         76.98         3.00 o                         
  16   1   8         17.00         12.81         1.68 o                         
 -22   2   8         18.36         19.58         1.90 o                         
 -22   2   8          4.76          3.85         1.13 o                         
 -21   2   8          1.58         -0.77         0.90 o                         
 -21   2   8          6.10          3.73         0.98 o                         
 -20   2   8          0.34          1.74         1.05 o                         
 -20   2   8          1.32         -0.81         0.84 o                         
 -19   2   8          4.68          2.83         1.01 o                         
 -19   2   8          1.21          2.41         0.88 o                         
 -18   2   8          0.75          0.12         0.84 o                         
 -18   2   8          0.19          0.76         1.00 o                         
 -17   2   8          7.56         10.82         1.14 o                         
 -17   2   8         29.14         33.57         1.69 o                         
 -16   2   8        209.92        193.18         3.37 o                         
 -16   2   8         54.45         53.97         1.89 o                         
 -15   2   8         81.44         86.72         2.21 o                         
 -15   2   8         21.12         28.58         1.61 o                         
 -14   2   8        174.24        166.50         3.32 o                         
 -14   2   8        671.75        630.66         7.38 o                         
 -13   2   8        707.49        694.42         7.80 o                         
 -13   2   8        183.51        181.89         3.32 o                         
 -12   2   8         31.63         34.83         1.56 o                         
 -12   2   8        121.96        114.49         2.36 o                         
 -11   2   8        505.52        496.79         5.74 o                         
 -11   2   8        131.12        130.44         2.73 o                         
 -10   2   8        129.09        122.23         2.29 o                         
 -10   2   8         33.48         36.66         1.45 o                         
  -9   2   8         79.46         76.54         1.86 o                         
  -9   2   8         20.61         23.15         1.27 o                         
  -8   2   8          0.32          0.07         0.74 o                         
  -8   2   8          1.25          3.78         0.89 o                         
  -7   2   8        521.75        530.85         6.38 o                         
  -7   2   8        135.33        140.11         2.52 o                         
  -6   2   8        115.07        120.81         2.32 o                         
  -6   2   8         29.85         35.38         1.44 o                         
  -5   2   8          8.11         11.33         1.16 o                         
  -5   2   8         31.28         39.50         1.60 o                         
  -4   2   8        306.83        318.17         5.56 o                         
  -4   2   8       1182.94       1235.98        17.54 o                         
  -3   2   8        270.85        286.75         4.67 o                         
  -3   2   8       1044.22       1047.77        16.09 o                         
  -3   2   8       1351.05       1394.39        58.88 o                         
  -2   2   8         46.02         50.00         1.94 o                         
  -2   2   8         11.94         16.54         1.06 o                         
  -1   2   8          0.36          0.75         0.69 o                         
  -1   2   8         31.24         47.54        10.15 o                         
  -1   2   8          1.39          2.27         0.86 o                         
   0   2   8         26.83         30.76         1.24 o                         
   0   2   8        103.42        113.96         2.24 o                         
   1   2   8         29.28         29.07         1.36 o                         
   1   2   8          7.59          8.12         0.92 o                         
   2   2   8        103.09         97.74         2.17 o                         
   2   2   8         26.74         26.71         1.14 o                         
   2   2   8        123.70        137.47        15.73 o                         
   3   2   8         40.71         44.38         1.47 o                         
   3   2   8        156.95        151.56         2.82 o                         
   3   2   8        190.43        175.08        10.10 o                         
   4   2   8       1082.01       1009.83        11.02 o                         
   4   2   8        280.65        257.23         3.79 o                         
   4   2   8       1213.13       1159.99        29.92 o                         
   5   2   8        166.81        160.08         3.16 o                         
   5   2   8        198.44        205.10         8.56 o                         
   5   2   8         43.27         42.14         1.50 o                         
   6   2   8        269.02        273.92         3.75 o                         
   6   2   8       1220.67       1233.80        30.97 o                         
   6   2   8       1037.16       1063.30        11.58 o                         
   7   2   8         73.18         80.00         2.05 o                         
   7   2   8        282.12        279.21         4.41 o                         
   7   2   8        456.36        448.39        14.64 o                         
   8   2   8         71.52         75.40         2.38 o                         
   8   2   8         92.64         97.32         6.72 o                         
   8   2   8         18.55         16.13         1.19 o                         
   9   2   8         85.05         84.31         2.45 o                         
   9   2   8        139.50        147.64         9.14 o                         
   9   2   8         22.06         22.83         1.37 o                         
  10   2   8         62.14         57.41         2.06 o                         
  10   2   8         16.12         13.59         1.18 o                         
  10   2   8         69.70         72.52        10.67 o                         
  11   2   8         11.38          8.32         1.25 o                         
  11   2   8         11.58          9.28         5.26 o                         
  11   2   8          2.95          2.62         0.83 o                         
  12   2   8         27.86         29.32         1.79 o                         
  12   2   8          7.23          5.43         1.03 o                         
  13   2   8          6.02         10.03         1.34 o                         
  13   2   8          1.56          2.98         0.83 o                         
  14   2   8          6.55          3.81         1.02 o                         
  14   2   8         25.24         23.65         1.98 o                         
  15   2   8          0.98          1.97         1.05 o                         
  15   2   8          3.76          6.11         1.15 o                         
 -20   3   8         48.69         68.15         2.42 o                         
 -20   3   8         12.63         10.42         1.47 o                         
 -19   3   8         13.87         19.11         1.26 o                         
 -19   3   8         53.46         59.73         2.32 o                         
 -18   3   8          1.07          1.20         0.81 o                         
 -18   3   8          4.14          4.65         0.83 o                         
 -17   3   8         39.53         40.89         1.58 o                         
 -17   3   8         10.25          8.85         1.03 o                         
 -16   3   8          6.05          5.37         0.97 o                         
 -16   3   8         23.34         20.28         1.27 o                         
 -15   3   8         22.76         19.81         1.36 o                         
 -15   3   8          5.90          5.90         1.02 o                         
 -14   3   8          3.31          3.77         1.03 o                         
 -14   3   8         12.78         13.04         1.15 o                         
 -13   3   8         17.50         17.77         1.42 o                         
 -13   3   8         67.45         68.87         2.00 o                         
 -12   3   8         17.09         16.35         1.34 o                         
 -12   3   8         65.87         62.30         2.07 o                         
 -11   3   8          0.11          3.06         0.92 o                         
 -11   3   8          0.03         -0.47         0.85 o                         
 -10   3   8        324.95        306.40         4.80 o                         
 -10   3   8         84.29         83.10         2.26 o                         
  -9   3   8        506.43        479.66         6.40 o                         
  -9   3   8        131.36        118.56         2.62 o                         
  -8   3   8        575.12        574.09         6.62 o                         
  -8   3   8        149.18        141.93         2.94 o                         
  -7   3   8          3.88          6.49         1.07 o                         
  -7   3   8          1.01          3.48         0.97 o                         
  -6   3   8          0.16          0.44         0.92 o                         
  -6   3   8          0.04          1.30         0.79 o                         
  -5   3   8          0.25          2.38         0.81 o                         
  -5   3   8          0.97          7.40         0.98 o                         
  -4   3   8          9.03         13.96         1.08 o                         
  -4   3   8         34.82         44.68         1.54 o                         
  -3   3   8          2.66          3.69         0.78 o                         
  -3   3   8         10.26         13.31         1.16 o                         
  -2   3   8         33.47         35.93         1.37 o                         
  -2   3   8        129.03        130.12         2.67 o                         
  -1   3   8         39.17         44.04         1.70 o                         
  -1   3   8         10.16         10.40         1.02 o                         
   0   3   8        324.86        313.90         4.97 o                         
   0   3   8         84.26         80.83         2.19 o                         
   1   3   8          0.48          2.75         0.98 o                         
   1   3   8          0.12          5.27         0.87 o                         
   1   3   8        149.65        117.64        10.95 o                         
   2   3   8         27.79         31.20         1.80 o                         
   2   3   8          7.21         11.43         1.00 o                         
   2   3   8        159.15        129.65        11.86 o                         
   3   3   8        398.69        408.32         5.51 o                         
   3   3   8        103.41        112.21         2.46 o                         
   3   3   8        482.98        364.59        27.22 o                         
   4   3   8          5.77          6.10         1.12 o                         
   4   3   8          5.80         -0.87         5.59 o                         
   4   3   8          1.50          1.78         0.86 o                         
   5   3   8          6.53          5.45         0.92 o                         
   5   3   8         25.18         22.38         1.69 o                         
   5   3   8         42.27         30.48         5.85 o                         
   6   3   8        180.00        183.24         8.80 o                         
   6   3   8        162.50        149.33         3.46 o                         
   6   3   8         42.15         38.92         1.52 o                         
   7   3   8         59.55         61.30         6.04 o                         
   7   3   8         56.23         53.30         2.11 o                         
   7   3   8         14.59         11.71         1.01 o                         
   8   3   8          0.18         -0.75         0.75 o                         
   8   3   8          0.67          0.04         0.93 o                         
   8   3   8          6.58         10.50         5.25 o                         
   9   3   8         11.78         11.63         1.04 o                         
   9   3   8         45.40         47.67         1.89 o                         
   9   3   8         51.45         40.61         7.39 o                         
  10   3   8          7.85          8.14         0.91 o                         
  10   3   8         30.28         40.05         1.69 o                         
  11   3   8         15.95         21.25         1.26 o                         
  11   3   8          4.14          2.80         0.82 o                         
  12   3   8         75.40         79.36         2.08 o                         
  12   3   8         19.56         14.26         1.18 o                         
  13   3   8         36.26         31.61         1.71 o                         
  13   3   8          9.41          6.92         0.89 o                         
 -17   4   8          3.58          1.22         0.71 o                         
 -17   4   8          0.93          1.60         0.72 o                         
 -16   4   8        150.51        171.74         3.52 o                         
 -16   4   8         39.04         46.82         1.65 o                         
 -15   4   8         15.60         12.78         1.07 o                         
 -15   4   8          4.05          1.95         0.80 o                         
 -14   4   8          0.18          1.13         0.80 o                         
 -14   4   8          0.05          0.53         0.96 o                         
 -13   4   8         24.37         23.92         1.30 o                         
 -13   4   8          6.32          5.18         1.00 o                         
 -12   4   8          5.60          4.00         0.98 o                         
 -12   4   8          1.45          1.31         0.88 o                         
 -11   4   8         43.40         47.08         1.89 o                         
 -11   4   8         11.26          9.76         1.13 o                         
 -10   4   8         89.80         89.70         2.37 o                         
 -10   4   8         23.29         20.88         1.35 o                         
  -9   4   8         45.13         48.11         1.97 o                         
  -9   4   8        173.99        173.13         3.22 o                         
  -8   4   8        144.14        153.03         3.13 o                         
  -8   4   8         37.39         48.71         2.05 o                         
  -7   4   8         19.40         22.98         1.47 o                         
  -7   4   8          5.03          6.73         1.04 o                         
  -6   4   8        218.86        210.47         4.15 o                         
  -6   4   8         56.77         65.43         2.25 o                         
  -5   4   8         60.54         56.75         2.07 o                         
  -5   4   8         15.70         12.80         1.35 o                         
  -4   4   8          4.89          3.61         1.03 o                         
  -4   4   8         18.87         20.62         1.70 o                         
  -3   4   8          3.08          4.24         1.17 o                         
  -3   4   8          0.80          2.37         0.99 o                         
  -2   4   8         16.00         15.81         1.26 o                         
  -2   4   8         61.70         62.53         2.34 o                         
  -1   4   8        341.17        328.66         6.06 o                         
  -1   4   8         88.49         98.55         2.79 o                         
  -1   4   8        397.94        379.49        27.43 o                         
   0   4   8          1.17          1.06         0.84 o                         
   0   4   8          4.49          3.89         1.02 o                         
   0   4   8          9.52          0.66        18.53 o                         
   1   4   8        188.68        186.99         3.68 o                         
   1   4   8         48.94         54.91         1.84 o                         
   1   4   8        226.07        220.39        10.85 o                         
   2   4   8         69.07         64.22         2.35 o                         
   2   4   8         17.92         18.45         1.33 o                         
   2   4   8        114.20        120.75         6.07 o                         
   3   4   8         43.17         46.22         1.73 o                         
   3   4   8        166.45        177.10         3.73 o                         
   3   4   8        189.74        221.28         9.09 o                         
   4   4   8          4.94          6.17         0.93 o                         
   4   4   8         19.06         23.38         1.49 o                         
   4   4   8         30.32         33.18         6.96 o                         
   5   4   8         25.65         18.85         1.43 o                         
   5   4   8          6.65          4.47         0.86 o                         
   5   4   8         27.10         25.41         5.30 o                         
   6   4   8          6.26          8.33         0.91 o                         
   6   4   8         24.13         27.74         1.62 o                         
   6   4   8         30.45         47.44         7.75 o                         
   7   4   8         43.24         47.11         6.30 o                         
   7   4   8         11.21          7.77         0.82 o                         
   7   4   8         43.20         37.16         1.67 o                         
   8   4   8          1.70          1.35         0.64 o                         
   8   4   8          6.55          6.90         0.96 o                         
   8   4   8         10.60         38.04         8.93 o                         
   9   4   8         25.55         37.13         1.45 o                         
   9   4   8          6.63          9.84         1.17 o                         
  10   4   8         23.68         28.18         1.51 o                         
  10   4   8          6.14          4.60         0.75 o                         
 -11   5   8          2.87          1.07         1.23 o                         
 -11   5   8         11.08         12.79         1.63 o                         
 -10   5   8          0.42          0.08         0.82 o                         
 -10   5   8          1.60          3.00         0.93 o                         
  -9   5   8          3.62          3.03         1.06 o                         
  -9   5   8          0.94          2.49         0.96 o                         
  -8   5   8         10.53         11.91         1.60 o                         
  -8   5   8          2.73          4.45         1.25 o                         
  -7   5   8          0.34          0.79         0.83 o                         
  -7   5   8          1.32          0.38         1.08 o                         
  -6   5   8         70.73         83.20         3.40 o                         
  -6   5   8         18.35         15.23         1.34 o                         
  -6   5   8         71.94         76.45         7.85 o                         
  -5   5   8        368.79        429.31         8.83 o                         
  -5   5   8         95.66        112.58         4.39 o                         
  -4   5   8          8.76          8.87         1.17 o                         
  -4   5   8         34.36         40.64         4.61 o                         
  -4   5   8         33.77         35.67         2.62 o                         
  -3   5   8          2.27          1.74         1.16 o                         
  -3   5   8          0.59          3.26         1.14 o                         
  -2   5   8        103.03        135.76         4.07 o                         
  -2   5   8        492.86        551.71        17.84 o                         
  -2   5   8        397.20        446.98        11.35 o                         
  -1   5   8          4.66          6.66         1.26 o                         
  -1   5   8          1.21          3.74         1.56 o                         
  -1   5   8         23.01         29.07        10.26 o                         
   0   5   8          7.40          8.72         1.28 o                         
   0   5   8         28.52         25.78         1.75 o                         
   0   5   8         28.86         19.25        10.52 o                         
   1   5   8          9.50          7.35         1.22 o                         
   1   5   8         39.34         41.87         3.64 o                         
   1   5   8         36.61         37.02         2.78 o                         
   2   5   8         19.12         21.02         1.77 o                         
   2   5   8         74.64         81.17        10.08 o                         
   2   5   8         73.70         82.24         3.17 o                         
   3   5   8         14.20         -5.06         7.44 o                         
   3   5   8          3.58          2.59         0.83 o                         
   3   5   8         13.79         12.55         1.42 o                         
   4   5   8          0.03          0.47         0.91 o                         
   4   5   8          2.91          3.11         3.77 o                         
   4   5   8          0.01          0.87         0.94 o                         
 -23   1   9          9.75          9.60         1.30 o                         
 -23   1   9          2.53          3.40         1.08 o                         
 -22   1   9          4.46          3.10         1.17 o                         
 -22   1   9          1.16         10.25         2.87 o                         
 -21   1   9          1.65          3.15         1.46 o                         
 -21   1   9         26.41         16.12         4.80 o                         
 -21   1   9          0.43          4.46         2.66 o                         
 -20   1   9         27.48         40.70         6.53 o                         
 -20   1   9         17.40         15.80         1.65 o                         
 -20   1   9          4.51          7.42         2.18 o                         
 -19   1   9        113.49        108.02         3.69 o                         
 -19   1   9        123.16        126.23         6.24 o                         
 -19   1   9         29.44         34.19         8.58 o                         
 -18   1   9          4.98          3.89         1.53 o                         
 -18   1   9          1.29          4.00         7.38 o                         
 -18   1   9         29.29         28.60         5.69 o                         
 -17   1   9        182.31        194.00         4.66 o                         
 -17   1   9         47.29         50.89         4.70 o                         
 -17   1   9        365.12        318.12        10.59 o                         
 -16   1   9         56.58         56.82         3.15 o                         
 -16   1   9         14.65         11.30         2.55 o                         
 -16   1   9         56.49         51.64         2.11 o                         
 -15   1   9        101.89         86.27         3.56 o                         
 -15   1   9         97.78         87.91         2.84 o                         
 -15   1   9         25.36         15.91         2.77 o                         
 -14   1   9          0.21          0.13         1.04 o                         
 -14   1   9         11.83         21.32         2.27 o                         
 -14   1   9          0.05          0.68         1.70 o                         
 -13   1   9          9.11          8.70         1.18 o                         
 -13   1   9         91.10         79.37         2.89 o                         
 -13   1   9          2.36          6.76         1.65 o                         
 -12   1   9         27.68         33.01         2.30 o                         
 -12   1   9        107.12        115.35         3.75 o                         
 -12   1   9        106.70        120.20         2.77 o                         
 -11   1   9         26.06         37.44         1.95 o                         
 -11   1   9        259.17        244.66         6.69 o                         
 -11   1   9          6.76          3.81         2.44 o                         
 -10   1   9         36.45         34.85         1.38 o                         
 -10   1   9          9.45          8.65         1.81 o                         
 -10   1   9         63.66         58.03         6.49 o                         
  -9   1   9        108.41        101.75         2.66 o                         
  -9   1   9         28.12         28.38         2.60 o                         
  -9   1   9        114.42        116.64         7.75 o                         
  -8   1   9         48.99         47.43         3.06 o                         
  -8   1   9        188.87        185.01         3.67 o                         
  -8   1   9        189.24        194.04         7.56 o                         
  -7   1   9         14.70         13.29         1.27 o                         
  -7   1   9          3.81          5.71         1.00 o                         
  -7   1   9         49.19         43.31         8.45 o                         
  -6   1   9        474.79        451.60        15.05 o                         
  -6   1   9        110.83        157.36         3.76 o                         
  -6   1   9         28.75         53.04         3.44 o                         
  -5   1   9       1134.34       1225.98        15.63 o                         
  -5   1   9        294.23        313.97         7.63 o                         
  -5   1   9       1142.62       1147.86        44.69 o                         
  -4   1   9         13.17         15.69         2.50 o                         
  -4   1   9         10.46         16.40         1.53 o                         
  -4   1   9          2.71          4.86         0.97 o                         
  -3   1   9        326.15        341.88         7.79 o                         
  -3   1   9         31.92         50.63         4.90 o                         
  -2   1   9        363.96        366.72         6.08 o                         
  -2   1   9       1431.93       1478.57        20.97 o                         
  -2   1   9       1403.18       1430.73        37.90 o                         
  -1   1   9         34.49         34.11         1.44 o                         
  -1   1   9        132.99        119.11         3.23 o                         
  -1   1   9        136.80        130.38         4.41 o                         
   0   1   9          0.38          4.11         1.33 o                         
   0   1   9          1.45          2.01         1.34 o                         
   0   1   9         50.44         52.71         2.51 o                         
   1   1   9         51.27         51.11         1.92 o                         
   1   1   9         23.15         27.37         2.93 o                         
   1   1   9          6.01         17.12         1.18 o                         
   2   1   9        104.92        106.39         4.21 o                         
   2   1   9        114.38        106.94         2.70 o                         
   2   1   9         27.22         29.03         1.25 o                         
   3   1   9        905.46        907.28        14.15 o                         
   3   1   9        233.11        225.57         3.52 o                         
   3   1   9        898.70        891.36        17.32 o                         
   4   1   9         29.31         25.71         2.00 o                         
   4   1   9          1.63          5.85         1.51 o                         
   4   1   9          0.42          5.45         1.05 o                         
   5   1   9         81.99         76.65         2.16 o                         
   5   1   9        318.45        293.96         4.41 o                         
   5   1   9        316.09        283.48         7.04 o                         
   6   1   9         44.85         41.49         2.24 o                         
   6   1   9         11.62         11.26         1.37 o                         
   6   1   9         44.79         47.20         3.68 o                         
   7   1   9         41.21         47.32         2.64 o                         
   7   1   9          4.11          9.36         1.25 o                         
   7   1   9         15.85         14.29         2.62 o                         
   8   1   9          0.37         -2.11         2.15 o                         
   8   1   9         15.02         14.75         2.08 o                         
   8   1   9          0.10          5.17         1.16 o                         
   9   1   9        182.81        209.09         4.73 o                         
   9   1   9        752.08        721.66        10.79 o                         
   9   1   9        704.80        739.65        24.02 o                         
  10   1   9         24.31         22.84         2.07 o                         
  10   1   9         93.73        100.73         5.94 o                         
  10   1   9         95.02         96.72         6.03 o                         
  11   1   9         66.74         66.61         3.05 o                         
  11   1   9          9.68         13.04         1.59 o                         
  11   1   9         37.30         34.83         5.52 o                         
  12   1   9         43.38         48.29         2.92 o                         
  12   1   9         10.08          9.89         1.41 o                         
  12   1   9         38.87         42.22         5.64 o                         
  13   1   9         24.76         17.49         2.36 o                         
  13   1   9         95.47         80.35         5.78 o                         
  13   1   9         95.90        104.50         5.42 o                         
  14   1   9         50.73         48.60         2.63 o                         
  14   1   9        195.57        213.75         8.23 o                         
  14   1   9        196.73        211.95         7.35 o                         
  15   1   9         19.30         14.97         1.45 o                         
  15   1   9         74.40         72.16         4.19 o                         
 -22   2   9          4.24          5.35         0.95 o                         
 -22   2   9         16.35         12.63         2.50 o                         
 -21   2   9          5.70          5.69         1.07 o                         
 -21   2   9          1.48          1.55         2.38 o                         
 -20   2   9          5.33          6.03         1.82 o                         
 -20   2   9         20.55         12.35         1.34 o                         
 -19   2   9          1.76          0.64         0.99 o                         
 -19   2   9         14.55         14.57         3.58 o                         
 -19   2   9          0.46          1.16         1.63 o                         
 -18   2   9          3.95          4.29         1.13 o                         
 -18   2   9          1.03          5.21         1.93 o                         
 -18   2   9         32.00         36.75         3.25 o                         
 -17   2   9          3.28          4.28         1.63 o                         
 -17   2   9         12.64         18.69         1.76 o                         
 -17   2   9         23.96         22.14         3.26 o                         
 -16   2   9          0.31          1.20         1.17 o                         
 -16   2   9          7.85          6.12         2.47 o                         
 -16   2   9          0.08          1.87         1.69 o                         
 -15   2   9         31.97         41.69         3.62 o                         
 -15   2   9        123.25        122.49         4.45 o                         
 -15   2   9        253.43        236.95         5.53 o                         
 -14   2   9         56.71         64.44         3.73 o                         
 -14   2   9        218.63        213.23         4.77 o                         
 -14   2   9        272.11        242.06         5.57 o                         
 -13   2   9          7.93         20.77         2.61 o                         
 -13   2   9          2.06         18.40         2.97 o                         
 -13   2   9        131.93        122.26         3.47 o                         
 -12   2   9         96.26         75.68         4.79 o                         
 -12   2   9         85.82         75.22         2.57 o                         
 -12   2   9         22.26         19.08         3.20 o                         
 -11   2   9          4.17          1.88         1.97 o                         
 -11   2   9          0.90          0.62         2.05 o                         
 -11   2   9          3.46          9.69         1.31 o                         
 -10   2   9         63.86         57.30         2.21 o                         
 -10   2   9        153.84        131.83         4.43 o                         
 -10   2   9         16.57         21.71         5.31 o                         
  -9   2   9         75.97         67.27         2.04 o                         
  -9   2   9         78.58         72.27         5.91 o                         
  -9   2   9         19.71         23.57         2.64 o                         
  -8   2   9         17.49         16.12         2.29 o                         
  -8   2   9         67.70         58.44         3.30 o                         
  -8   2   9         67.42         56.68         1.91 o                         
  -7   2   9         60.08         69.28         1.95 o                         
  -7   2   9         15.58         17.04         1.79 o                         
  -7   2   9         60.41         54.15         4.99 o                         
  -6   2   9        274.45        278.32         5.37 o                         
  -6   2   9        274.46        292.81         7.75 o                         
  -6   2   9         71.19         76.26         3.03 o                         
  -5   2   9        170.60        172.60         4.98 o                         
  -5   2   9          4.26         12.75         2.47 o                         
  -5   2   9         16.42         25.94         2.69 o                         
  -4   2   9        104.13         95.55         3.44 o                         
  -4   2   9         21.45         25.78         1.82 o                         
  -4   2   9         82.68         78.30         2.84 o                         
  -3   2   9        594.41        613.81         9.52 o                         
  -3   2   9        598.67        624.06        11.55 o                         
  -3   2   9        154.18        154.35         3.41 o                         
  -2   2   9         71.24         77.06         3.50 o                         
  -2   2   9          0.06          5.86         1.36 o                         
  -2   2   9          0.01          7.49         1.72 o                         
  -1   2   9          0.33          4.03         0.93 o                         
  -1   2   9         16.86         17.77         2.47 o                         
  -1   2   9          1.27          1.32         1.20 o                         
   0   2   9          0.28          7.81         0.83 o                         
   0   2   9         18.56         23.11         1.86 o                         
   0   2   9          1.07          4.66         1.64 o                         
   1   2   9          2.60          7.39         0.95 o                         
   1   2   9         29.74         25.68         2.19 o                         
   1   2   9         10.03         12.99         2.22 o                         
   2   2   9         89.98         88.27         2.30 o                         
   2   2   9        363.47        335.45         5.33 o                         
   2   2   9        346.90        326.37         9.62 o                         
   3   2   9          0.71          0.84         1.02 o                         
   3   2   9          3.64          3.62         1.58 o                         
   3   2   9          2.74          1.64         2.20 o                         
   4   2   9         62.50         61.02         2.71 o                         
   4   2   9         10.44         16.95         1.61 o                         
   4   2   9         40.23         44.59         4.01 o                         
   5   2   9        480.12        464.95         6.90 o                         
   5   2   9        124.00        115.17         3.57 o                         
   5   2   9        478.06        442.73        14.98 o                         
   6   2   9        262.87        243.73         4.56 o                         
   6   2   9        206.16        192.75         6.83 o                         
   6   2   9         53.47         89.08         3.26 o                         
   7   2   9        533.84        562.03         8.30 o                         
   7   2   9        130.18        154.47         4.79 o                         
   7   2   9        501.87        494.75        12.65 o                         
   8   2   9         29.08         20.17         2.73 o                         
   8   2   9          7.54          7.66         1.36 o                         
   8   2   9         29.16         31.18         2.50 o                         
   9   2   9         11.32         12.73         1.49 o                         
   9   2   9         43.64         31.26         3.43 o                         
   9   2   9         46.92         47.31         2.67 o                         
  10   2   9        109.17        139.34         3.92 o                         
  10   2   9         28.05         29.89         1.86 o                         
  10   2   9        108.14        127.71         4.92 o                         
  11   2   9         12.79          6.83         1.12 o                         
  11   2   9         49.30         36.83         3.05 o                         
  11   2   9         49.76         44.47         2.78 o                         
  12   2   9         64.19         73.98         5.64 o                         
  12   2   9         16.65         16.50         1.34 o                         
  12   2   9         69.53         88.14         7.90 o                         
  13   2   9          1.77          1.08         3.20 o                         
  13   2   9          0.08         -0.36         0.83 o                         
  13   2   9          0.30          1.64         2.64 o                         
  14   2   9         24.17         21.72         1.68 o                         
  14   2   9          6.27          5.17         1.01 o                         
 -20   3   9         32.52         40.39         1.87 o                         
 -20   3   9          8.44          8.06         1.23 o                         
 -19   3   9          0.88          1.93         0.90 o                         
 -19   3   9         25.88         24.43         4.84 o                         
 -19   3   9          0.23          2.38         1.31 o                         
 -18   3   9         40.90         44.19         1.98 o                         
 -18   3   9         10.61         13.16         1.48 o                         
 -18   3   9         44.82         51.74         4.52 o                         
 -17   3   9          4.54          7.48         1.37 o                         
 -17   3   9          1.18          0.47         1.39 o                         
 -17   3   9          6.57          3.08         2.08 o                         
 -16   3   9          1.69          3.83         1.29 o                         
 -16   3   9          4.21          7.87         2.03 o                         
 -16   3   9          0.44          1.85         1.64 o                         
 -15   3   9         86.85         82.61         3.78 o                         
 -15   3   9         90.36         88.69         3.42 o                         
 -15   3   9         22.53         15.65         2.50 o                         
 -14   3   9          0.05         -1.86         1.86 o                         
 -14   3   9          0.01          0.72         1.74 o                         
 -14   3   9          0.05         -0.73         1.27 o                         
 -13   3   9        109.47        113.18         4.41 o                         
 -13   3   9         29.66         43.65         3.08 o                         
 -13   3   9          7.69         12.10         2.17 o                         
 -12   3   9        155.84        163.84         5.19 o                         
 -12   3   9         39.96         34.81         3.94 o                         
 -12   3   9        154.07        157.62         5.11 o                         
 -11   3   9        242.61        253.38         7.63 o                         
 -11   3   9        935.33        957.22        16.73 o                         
 -11   3   9        979.46       1020.60        16.53 o                         
 -10   3   9         25.67         35.41         3.70 o                         
 -10   3   9        199.67        190.08         4.32 o                         
 -10   3   9         98.97        118.69         4.43 o                         
  -9   3   9        263.22        335.98         7.74 o                         
  -9   3   9         68.27         95.11         6.78 o                         
  -9   3   9        463.38        442.81         8.97 o                         
  -8   3   9        110.90        111.09         3.51 o                         
  -8   3   9        118.00        121.60         3.86 o                         
  -8   3   9         28.77         39.24         3.73 o                         
  -7   3   9         73.12         68.97         3.15 o                         
  -7   3   9         17.95         12.41         1.87 o                         
  -7   3   9         69.20         67.17         2.94 o                         
  -6   3   9         72.50         76.53         2.93 o                         
  -6   3   9         14.40         44.17         6.23 o                         
  -6   3   9         55.51         70.90         3.57 o                         
  -5   3   9          1.79          5.52         2.53 o                         
  -5   3   9         59.22         56.58         2.83 o                         
  -5   3   9          0.46         18.18         6.19 o                         
  -4   3   9        153.52        133.81         5.25 o                         
  -4   3   9        121.90        113.50         4.32 o                         
  -4   3   9         31.62         47.41         3.45 o                         
  -3   3   9        221.88        228.24         5.31 o                         
  -3   3   9         57.43         56.44         4.86 o                         
  -3   3   9        221.42        220.60         9.09 o                         
  -2   3   9         79.92         68.52         3.01 o                         
  -2   3   9         16.99         43.47         3.77 o                         
  -2   3   9         65.52         65.59         6.67 o                         
  -1   3   9         33.07         26.38         2.44 o                         
  -1   3   9         15.12         11.24         2.15 o                         
  -1   3   9          3.92          9.99         1.90 o                         
   0   3   9         56.12         70.28         2.70 o                         
   0   3   9          7.09         23.62         2.65 o                         
   0   3   9         27.35         37.48         3.55 o                         
   1   3   9        771.66        757.41        15.36 o                         
   1   3   9        839.94        805.65        11.87 o                         
   1   3   9        200.16        243.32         6.04 o                         
   2   3   9        413.88        408.29         6.57 o                         
   2   3   9        100.69        127.85         4.29 o                         
   2   3   9        388.20        374.65        11.55 o                         
   3   3   9        412.75        412.57         7.15 o                         
   3   3   9        170.14        189.83         6.63 o                         
   3   3   9         44.13        117.14         6.69 o                         
   4   3   9         46.81         44.37         2.75 o                         
   4   3   9          6.85          5.66         2.85 o                         
   4   3   9          1.78         57.60         7.97 o                         
   5   3   9        307.70        287.97         7.94 o                         
   5   3   9         79.81         89.82         3.02 o                         
   5   3   9        315.40        307.74         8.29 o                         
   6   3   9          0.00         -0.62         1.13 o                         
   6   3   9          0.00          2.23         1.96 o                         
   6   3   9          0.02          2.10         1.82 o                         
   7   3   9         36.05         35.73         2.64 o                         
   7   3   9          3.51         26.60         5.43 o                         
   7   3   9         13.52         16.11         2.30 o                         
   8   3   9          9.71         12.06         2.25 o                         
   8   3   9         10.15         12.17         1.98 o                         
   8   3   9          2.52          5.53         1.34 o                         
   9   3   9          2.03          1.47         1.24 o                         
   9   3   9          7.83          7.30         1.78 o                         
   9   3   9          9.01          9.72         1.97 o                         
  10   3   9         15.08         10.67         1.48 o                         
  10   3   9         25.69         28.64         2.38 o                         
  10   3   9          3.91          7.37         1.07 o                         
  11   3   9         96.61        108.84         4.93 o                         
  11   3   9         25.00         20.84         1.55 o                         
  11   3   9         96.39         95.82         3.74 o                         
  12   3   9          0.77          3.38         0.81 o                         
  12   3   9          2.97          5.31         1.33 o                         
 -17   4   9          2.28          1.37         0.76 o                         
 -17   4   9          0.59          1.40         1.06 o                         
 -16   4   9         11.80         20.03         2.14 o                         
 -16   4   9          3.06          4.08         1.36 o                         
 -16   4   9         28.83         36.23         5.19 o                         
 -15   4   9          0.80          0.37         0.91 o                         
 -15   4   9          2.36          6.35         2.38 o                         
 -15   4   9          0.21         -0.15         1.52 o                         
 -14   4   9          0.08          3.15         2.16 o                         
 -14   4   9          0.30          3.26         2.12 o                         
 -14   4   9         14.63         17.13         1.82 o                         
 -13   4   9         63.04         67.41         3.09 o                         
 -13   4   9         14.23          5.91         2.00 o                         
 -13   4   9         54.88         55.88         4.85 o                         
 -12   4   9          0.26          1.67         1.76 o                         
 -12   4   9         10.85         12.14         1.81 o                         
 -12   4   9          1.01          2.89         1.90 o                         
 -11   4   9          9.53          9.59         1.92 o                         
 -11   4   9          0.71          4.86         2.28 o                         
 -11   4   9          2.74          4.63         2.37 o                         
 -10   4   9        219.73        217.84         4.73 o                         
 -10   4   9        203.31        208.59        10.81 o                         
 -10   4   9         52.74         36.03         3.03 o                         
  -9   4   9         40.90         41.00         2.25 o                         
  -9   4   9         10.05          7.11         2.11 o                         
  -8   4   9         46.78         49.70         2.43 o                         
  -8   4   9          6.31          6.26         4.15 o                         
  -7   4   9        103.48        102.77         2.79 o                         
  -7   4   9         84.25         96.12         9.23 o                         
  -7   4   9         21.85         46.63         7.04 o                         
  -6   4   9        588.64        597.27         9.53 o                         
  -6   4   9        539.24        486.51        24.41 o                         
  -6   4   9        139.87        174.56        13.20 o                         
  -5   4   9         13.34         14.90         5.27 o                         
  -5   4   9         54.16         48.08         2.35 o                         
  -5   4   9         51.43         49.71         7.36 o                         
  -4   4   9        403.55        420.10         6.57 o                         
  -4   4   9        320.44        356.37        19.85 o                         
  -3   4   9         23.83         20.97         1.84 o                         
  -3   4   9          2.72         12.76         4.40 o                         
  -3   4   9         10.49         16.53         5.84 o                         
  -2   4   9        330.30        326.65         5.31 o                         
  -2   4   9        190.43        201.00        15.22 o                         
  -1   4   9         95.97        106.30         3.03 o                         
  -1   4   9         74.12         81.66         6.62 o                         
  -1   4   9         19.22         53.33         6.64 o                         
   0   4   9         92.91         97.84         2.97 o                         
   0   4   9         86.60         82.67         6.24 o                         
   1   4   9         18.39         21.94         2.26 o                         
   1   4   9          8.34          7.87         2.16 o                         
   2   4   9        116.03        113.84         3.04 o                         
   2   4   9         16.42         73.71         8.27 o                         
   2   4   9         63.30         69.87         4.26 o                         
   3   4   9         26.21         21.03         3.44 o                         
   3   4   9         26.92         44.57         2.81 o                         
   3   4   9          6.80          9.74         2.41 o                         
   4   4   9         38.19         42.11         2.48 o                         
   4   4   9          9.84          6.61         2.06 o                         
   4   4   9         37.93         32.13         3.30 o                         
   5   4   9         31.48         32.01         3.25 o                         
   5   4   9          8.17         13.92         2.73 o                         
   5   4   9         45.72         51.64         2.69 o                         
   6   4   9         55.36         59.93         2.58 o                         
   6   4   9         14.34          9.65         2.58 o                         
   6   4   9         55.28         31.87         4.92 o                         
   7   4   9          6.22         11.11         2.09 o                         
   7   4   9          1.56          0.81         0.94 o                         
   7   4   9          6.01          4.47         1.78 o                         
   8   4   9         68.71         78.06         4.27 o                         
   8   4   9         17.03         15.49         1.33 o                         
   8   4   9         65.65         63.72         3.12 o                         
   9   4   9          2.63          1.91         1.75 o                         
   9   4   9          3.22         11.89         3.60 o                         
   9   4   9          0.68          1.10         0.79 o                         
 -11   5   9         10.25          7.79         0.95 o                         
 -11   5   9         39.53         39.75         2.03 o                         
 -10   5   9          2.30          0.99         3.17 o                         
 -10   5   9          0.91          5.35         3.58 o                         
  -9   5   9         16.93         21.07         2.31 o                         
  -8   5   9         21.40         34.03         5.15 o                         
  -7   5   9          6.38          7.53         2.13 o                         
  -7   5   9          0.66          1.09         4.37 o                         
  -6   5   9         31.72         44.32         2.86 o                         
  -5   5   9        170.37        174.77         6.24 o                         
  -4   5   9          2.80          2.43         2.43 o                         
  -3   5   9         70.84         75.30         3.87 o                         
  -2   5   9        100.53        106.06         3.07 o                         
  -1   5   9         15.46         17.21         2.06 o                         
   0   5   9          7.97         21.23         4.33 o                         
   1   5   9         12.54          6.94         2.79 o                         
   2   5   9          5.61         15.31         6.26 o                         
 -22   0  10        336.86        368.23         9.87 o                         
 -21   0  10        126.99        128.43         6.54 o                         
 -20   0  10          8.29          9.37         3.56 o                         
 -19   0  10         24.87         27.95         2.93 o                         
 -18   0  10        311.86        305.64         6.91 o                         
 -17   0  10         55.50         42.54         2.38 o                         
 -16   0  10        147.96        132.14         3.55 o                         
 -15   0  10        111.42        126.25         3.29 o                         
 -14   0  10          7.73          6.35         1.53 o                         
 -13   0  10          1.31          7.64         1.51 o                         
 -12   0  10         79.66        104.18         2.98 o                         
 -11   0  10        187.24        210.15         4.12 o                         
 -10   0  10        540.00        530.46         9.27 o                         
  -9   0  10        744.64        793.31        13.00 o                         
  -8   0  10         95.90         91.54         2.91 o                         
  -7   0  10       1484.35       1545.45        29.39 o                         
  -6   0  10        314.43        291.28         7.07 o                         
  -5   0  10         61.68         69.06         2.89 o                         
  -4   0  10        221.39        231.85         6.01 o                         
  -3   0  10        184.13        169.11         4.85 o                         
  -2   0  10        386.15        442.29         9.84 o                         
  -1   0  10         64.24         61.85         2.84 o                         
   0   0  10        581.31        572.95        10.86 o                         
   1   0  10       1107.82       1133.70        18.31 o                         
   2   0  10        418.56        430.98         7.11 o                         
   3   0  10         59.56         75.16         2.53 o                         
   4   0  10          1.66          4.47         1.73 o                         
   5   0  10         13.73         16.44         1.91 o                         
   6   0  10        426.53        462.88         8.27 o                         
   7   0  10         92.20         85.89         3.95 o                         
   8   0  10         86.25         78.66         3.40 o                         
   9   0  10       1184.79       1133.59        24.12 o                         
  10   0  10         79.11         85.34         4.05 o                         
  11   0  10         25.68         41.84         3.48 o                         
  12   0  10        488.04        489.33        13.38 o                         
  13   0  10        630.53        695.19        17.18 o                         
 -23   1  10         71.48         73.06         3.33 o                         
 -22   1  10         12.64         11.36         2.71 o                         
 -21   1  10          3.96          1.48         2.25 o                         
 -20   1  10          3.12          3.28         1.79 o                         
 -19   1  10          7.63          6.61         1.71 o                         
 -18   1  10         98.60         89.72         3.34 o                         
 -17   1  10         78.07         78.06         2.77 o                         
 -16   1  10         28.51         21.93         1.67 o                         
 -15   1  10        150.29        165.87         3.11 o                         
 -14   1  10        105.97        109.54         2.77 o                         
 -13   1  10         11.53         11.86         1.32 o                         
 -12   1  10         23.67         24.42         1.50 o                         
 -11   1  10         77.62         74.56         2.02 o                         
 -10   1  10         24.81         26.21         1.47 o                         
  -9   1  10        173.19        138.41         2.51 o                         
  -8   1  10        996.99        955.69        12.61 o                         
  -7   1  10         17.49         12.74         1.40 o                         
  -6   1  10        489.85        531.86         7.23 o                         
  -5   1  10         77.69         87.67         2.16 o                         
  -4   1  10         26.73         38.54         1.54 o                         
  -3   1  10        130.16        151.58         3.02 o                         
  -2   1  10         37.67         31.12         1.43 o                         
  -1   1  10        469.02        481.72         6.51 o                         
   0   1  10        229.79        202.25         3.05 o                         
   1   1  10         15.89         19.59         1.41 o                         
   2   1  10         29.39         28.37         1.32 o                         
   3   1  10         56.63         55.30         1.81 o                         
   4   1  10         35.45         35.76         1.59 o                         
   5   1  10        349.60        328.52         5.09 o                         
   6   1  10        174.00        191.00         3.31 o                         
   7   1  10         75.14         62.44         2.04 o                         
   8   1  10        136.19        141.23         3.20 o                         
   9   1  10        366.39        376.63         7.44 o                         
  10   1  10          2.91          4.54         1.77 o                         
  11   1  10         11.75          8.14         1.84 o                         
  12   1  10          2.81          3.55         2.12 o                         
  13   1  10         48.59         45.29         2.92 o                         
  14   1  10        149.30        162.59         5.40 o                         
 -22   2  10          4.01          9.05         3.73 o                         
 -21   2  10         50.18         48.49         2.37 o                         
 -20   2  10          8.26          8.35         1.96 o                         
 -19   2  10         47.72         45.42         1.96 o                         
 -18   2  10         10.86         10.80         1.58 o                         
 -18   2  10          2.08          6.83         3.20 o                         
 -17   2  10          1.34          4.42         1.39 o                         
 -16   2  10        127.02        121.06         2.92 o                         
 -16   2  10          9.94         20.75         6.29 o                         
 -15   2  10         60.27         59.41         2.25 o                         
 -14   2  10        123.16        121.21         2.66 o                         
 -13   2  10         41.34         36.60         1.94 o                         
 -12   2  10         37.88         41.56         1.79 o                         
 -11   2  10        416.17        402.40         4.75 o                         
 -10   2  10        418.57        406.93         4.99 o                         
  -9   2  10         90.78         80.82         2.06 o                         
  -8   2  10         96.06         95.24         2.34 o                         
  -7   2  10        126.95        129.02         2.72 o                         
  -6   2  10        217.73        220.09         3.77 o                         
  -5   2  10        313.25        348.07         5.02 o                         
  -4   2  10        206.17        206.26         3.25 o                         
  -3   2  10         56.48         60.30         1.76 o                         
  -2   2  10         62.85         67.21         1.84 o                         
  -1   2  10        178.38        176.08         3.03 o                         
   0   2  10         25.80         25.35         1.50 o                         
   1   2  10        274.06        270.42         4.07 o                         
   2   2  10        418.89        417.50         5.39 o                         
   3   2  10        139.96        143.64         2.98 o                         
   4   2  10        113.53        105.42         2.58 o                         
   5   2  10        245.82        242.40         3.76 o                         
   6   2  10         27.18         23.49         1.71 o                         
   7   2  10        351.93        364.60         6.69 o                         
   7   2  10        341.99        236.09        17.27 o                         
   8   2  10          2.52          3.97         1.45 o                         
   9   2  10         13.02         18.74         1.98 o                         
   9   2  10         10.94         10.41         3.71 o                         
  10   2  10        160.52        167.37         3.61 o                         
  11   2  10          5.24          9.82         3.83 o                         
  12   2  10         21.61         21.92         2.29 o                         
  13   2  10          1.06         -3.30         3.30 o                         
 -20   3  10         35.29         42.34         1.94 o                         
 -19   3  10         11.02          7.13         2.11 o                         
 -18   3  10         23.41         25.97         1.56 o                         
 -18   3  10          6.07          9.21         2.96 o                         
 -17   3  10         16.79         11.36         1.48 o                         
 -17   3  10          4.08          1.69         6.27 o                         
 -16   3  10          6.01          4.97         1.31 o                         
 -16   3  10          0.45          0.40         4.44 o                         
 -15   3  10         51.39         51.38         2.09 o                         
 -14   3  10         30.74         33.47         1.65 o                         
 -13   3  10        137.35        148.67         3.97 o                         
 -12   3  10        292.38        313.05         4.77 o                         
 -11   3  10        164.31        164.51         3.30 o                         
 -10   3  10        196.74        194.02         3.42 o                         
  -9   3  10        121.27        107.96         2.63 o                         
  -8   3  10         45.06         44.77         1.80 o                         
  -7   3  10         51.20         40.24         1.77 o                         
  -6   3  10         10.54         11.21         1.34 o                         
  -5   3  10         46.12         38.08         1.73 o                         
  -4   3  10         64.65         56.04         1.94 o                         
  -3   3  10          9.01         13.03         1.33 o                         
  -2   3  10         20.32         17.89         1.53 o                         
  -1   3  10        101.63         96.76         2.52 o                         
   0   3  10         33.01         32.30         1.62 o                         
   1   3  10        129.27        127.91         2.63 o                         
   2   3  10        522.82        500.96         7.32 o                         
   3   3  10        137.91        146.40         3.04 o                         
   4   3  10         82.57         84.55         3.58 o                         
   5   3  10          8.15         11.21         1.45 o                         
   6   3  10         16.22         18.60         1.81 o                         
   7   3  10         16.98         13.72         1.52 o                         
   7   3  10         16.53          6.03         5.46 o                         
   8   3  10          8.11          7.35         1.66 o                         
   8   3  10          4.02         10.85         9.54 o                         
   9   3  10          6.18         10.21         1.34 o                         
   9   3  10          0.12          4.42         3.26 o                         
  10   3  10         30.69         34.79         2.19 o                         
  11   3  10         80.34         82.98         4.18 o                         
 -17   4  10         15.39         14.76         1.81 o                         
 -17   4  10          3.99         12.08         2.05 o                         
 -16   4  10         32.50         25.95         1.67 o                         
 -15   4  10          2.57          4.63         1.39 o                         
 -14   4  10          2.35          5.83         1.34 o                         
 -13   4  10         56.05         66.39         2.99 o                         
 -12   4  10         43.59         48.73         1.92 o                         
 -11   4  10          7.85         10.29         1.42 o                         
 -10   4  10         16.93         19.88         1.57 o                         
  -9   4  10          6.02          6.49         1.51 o                         
  -8   4  10         55.72         57.44         2.17 o                         
  -7   4  10        203.14        192.44         3.59 o                         
  -6   4  10         27.56         29.11         1.81 o                         
  -5   4  10         34.09         32.09         1.74 o                         
  -4   4  10         53.46         54.65         2.00 o                         
  -3   4  10         20.34         17.22         1.54 o                         
  -2   4  10        104.15         94.04         2.52 o                         
  -1   4  10        120.76        115.94         3.18 o                         
   0   4  10         21.96         23.23         1.62 o                         
   1   4  10          4.61          4.90         1.49 o                         
   2   4  10          3.36          5.83         1.35 o                         
   3   4  10         95.23         87.55         2.31 o                         
   4   4  10         36.14         45.04         3.11 o                         
   5   4  10          0.86          2.53         1.44 o                         
   6   4  10          5.66          5.73         1.44 o                         
   7   4  10         15.91         16.50         1.63 o                         
 -10   5  10          0.89          1.61         1.53 o                         
  -9   5  10         19.24         20.74         4.30 o                         
  -8   5  10         16.00         19.98         1.73 o                         
  -7   5  10         38.17         37.15         2.71 o                         
  -6   5  10         54.19         57.22         3.82 o                         
  -5   5  10         30.35         36.94         3.42 o                         
  -4   5  10        114.50        120.42         8.24 o                         
  -3   5  10         82.13         84.80         4.03 o                         
  -2   5  10         14.90         11.74         2.39 o                         
  -1   5  10         10.99          9.42         1.41 o                         
   0   5  10         15.86         20.64         3.02 o                         
   1   5  10          0.24          2.28         1.40 o                         
 -23   1  11         10.97          7.13         3.00 o                         
 -22   1  11         38.84         45.38         3.08 o                         
 -21   1  11          3.22          7.86         2.37 o                         
 -20   1  11         23.81         19.60         2.22 o                         
 -19   1  11         47.51         43.11         2.23 o                         
 -18   1  11         35.57         30.46         1.95 o                         
 -17   1  11         44.90         43.79         1.97 o                         
 -16   1  11         12.00         11.73         1.52 o                         
 -15   1  11         41.53         45.24         2.05 o                         
 -14   1  11         26.59         24.23         1.83 o                         
 -13   1  11          1.25         -0.91         1.16 o                         
 -12   1  11          8.43          6.02         1.21 o                         
 -11   1  11         20.31         16.13         1.40 o                         
 -10   1  11        106.14         92.77         2.05 o                         
  -9   1  11         31.70         26.84         1.49 o                         
  -8   1  11        331.61        281.10         3.80 o                         
  -7   1  11         32.67         37.59         1.36 o                         
  -6   1  11          9.89         12.68         1.23 o                         
  -5   1  11        323.14        307.81         4.33 o                         
  -4   1  11         12.72         17.59         1.24 o                         
  -3   1  11          9.35          8.39         1.11 o                         
  -2   1  11        190.33        168.60         2.93 o                         
  -1   1  11          9.47         11.10         1.44 o                         
   0   1  11         81.80         68.37         1.74 o                         
   1   1  11          7.21          6.82         1.19 o                         
   2   1  11         13.09         12.41         1.31 o                         
   3   1  11          4.81          5.57         1.34 o                         
   4   1  11         14.69         11.11         1.50 o                         
   5   1  11        119.96        125.17         2.97 o                         
   6   1  11         34.19         32.50         1.82 o                         
   7   1  11         42.04         37.21         1.92 o                         
   8   1  11         36.58         38.17         2.34 o                         
   9   1  11         18.21         15.43         2.12 o                         
  10   1  11         34.59         37.13         2.38 o                         
  11   1  11          5.95          8.13         2.51 o                         
  12   1  11         41.16         39.39         2.81 o                         
  13   1  11         17.27         23.60         2.14 o                         
 -22   2  11         12.98         13.05         3.17 o                         
 -21   2  11          4.53          4.52         1.47 o                         
 -20   2  11          3.85          2.39         1.71 o                         
 -20   2  11          0.55          3.90         3.71 o                         
 -19   2  11         25.58         18.85         1.64 o                         
 -18   2  11         61.87         54.84         2.13 o                         
 -17   2  11          8.66          8.18         1.49 o                         
 -16   2  11          3.34          4.78         2.23 o                         
 -15   2  11         58.99         54.42         2.08 o                         
 -14   2  11         12.31         16.17         1.43 o                         
 -13   2  11         60.87         62.69         2.20 o                         
 -12   2  11         43.14         39.48         1.67 o                         
 -11   2  11          0.03          6.08         1.28 o                         
 -10   2  11          0.50         -0.23         1.13 o                         
  -9   2  11         75.40         63.83         1.95 o                         
  -8   2  11         10.72         15.32         1.34 o                         
  -7   2  11         56.92         49.55         1.66 o                         
  -6   2  11         13.62         11.57         1.35 o                         
  -5   2  11          1.19          3.19         1.22 o                         
  -4   2  11         46.68         37.48         1.52 o                         
  -3   2  11        182.36        173.62         2.89 o                         
  -2   2  11          6.44          8.07         1.26 o                         
  -1   2  11         20.05         17.59         1.44 o                         
   0   2  11          1.90          0.52         1.19 o                         
   1   2  11          0.02         -0.15         1.42 o                         
   2   2  11         11.47         12.35         1.57 o                         
   3   2  11         68.65         66.08         2.16 o                         
   4   2  11         46.90         46.27         1.87 o                         
   5   2  11        105.16         91.72         2.56 o                         
   6   2  11         11.25          9.19         2.08 o                         
   7   2  11          2.73          1.62         1.62 o                         
   8   2  11         39.12         40.49         2.21 o                         
   9   2  11         20.46         23.95         2.08 o                         
  10   2  11          7.18         14.76         3.80 o                         
  10   2  11          6.63          4.99         3.72 o                         
  11   2  11          6.26          5.81         1.84 o                         
  12   2  11          7.45          8.39         4.48 o                         
 -20   3  11         10.55          5.59         1.42 o                         
 -19   3  11          2.05          1.49         1.28 o                         
 -18   3  11         21.27         24.03         1.57 o                         
 -17   3  11         33.47         33.99         1.85 o                         
 -16   3  11         37.17         33.07         1.80 o                         
 -15   3  11         15.64         12.89         1.49 o                         
 -14   3  11         97.53        103.29         2.54 o                         
 -13   3  11          1.14          4.06         1.25 o                         
 -12   3  11         16.78         14.57         2.00 o                         
 -11   3  11        119.67        127.83         2.75 o                         
 -10   3  11         31.34         32.69         1.92 o                         
  -9   3  11          9.80         12.28         1.45 o                         
  -8   3  11         66.42         67.52         2.04 o                         
  -7   3  11         60.07         71.68         2.07 o                         
  -6   3  11         16.00          7.66         1.41 o                         
  -5   3  11         20.75         11.31         1.47 o                         
  -4   3  11         18.44         22.35         1.57 o                         
  -3   3  11        159.35        170.67         3.22 o                         
  -2   3  11        119.26        113.87         2.58 o                         
  -1   3  11         36.28         38.57         1.70 o                         
   0   3  11         55.47         52.52         2.01 o                         
   1   3  11        212.87        226.62         3.71 o                         
   2   3  11         35.68         42.98         3.18 o                         
   3   3  11          3.29          4.35         1.35 o                         
   4   3  11         43.77         44.15         1.87 o                         
   5   3  11          4.18          4.65         1.36 o                         
   6   3  11         10.24         12.05         1.52 o                         
   7   3  11         29.18         29.74         1.88 o                         
   8   3  11          7.75         12.82         1.69 o                         
   9   3  11          7.78          7.53         1.90 o                         
  10   3  11         13.68         17.33         2.58 o                         
 -16   4  11         49.35         56.80         2.78 o                         
 -15   4  11          5.00          6.38         1.63 o                         
 -14   4  11         67.39         71.50         2.34 o                         
 -13   4  11        119.83        132.66         3.06 o                         
 -12   4  11        102.02        113.13         2.92 o                         
 -11   4  11          6.74          9.15         1.70 o                         
 -10   4  11         12.40         16.95         1.62 o                         
  -9   4  11          4.22          3.72         1.40 o                         
  -8   4  11          3.00          3.41         1.45 o                         
  -7   4  11        135.34        133.32         3.35 o                         
  -6   4  11         69.96         61.99         2.24 o                         
  -5   4  11          5.57          3.34         1.55 o                         
  -4   4  11         30.54         36.20         1.88 o                         
  -3   4  11         51.53         49.74         1.90 o                         
  -2   4  11          6.35          3.15         1.37 o                         
  -1   4  11          4.06          4.10         1.36 o                         
   0   4  11          9.65          8.89         1.42 o                         
   1   4  11         25.26         25.14         1.70 o                         
   2   4  11        183.94        180.38         4.64 o                         
   3   4  11         34.09         36.78         1.81 o                         
   4   4  11         21.54         20.78         1.62 o                         
   5   4  11         10.68          8.57         1.53 o                         
   6   4  11         33.31         44.77         2.97 o                         
  -8   5  11         13.75         11.69         1.48 o                         
  -7   5  11         20.58         25.54         2.18 o                         
  -6   5  11         39.00         47.73         3.44 o                         
  -5   5  11        183.41        203.58         7.85 o                         
  -4   5  11         10.12         19.02         2.89 o                         
  -3   5  11         37.52         38.72         3.14 o                         
  -2   5  11          6.58          5.26         1.94 o                         
 -23   0  12          0.21          3.16         3.69 o                         
 -22   0  12          8.83          9.31         4.23 o                         
 -22   0  12          2.28          2.94         1.90 o                         
 -21   0  12         16.18          8.15         4.60 o                         
 -21   0  12          2.69          3.88         2.04 o                         
 -20   0  12          2.84          3.75         4.73 o                         
 -20   0  12          0.42          2.06         3.55 o                         
 -20   0  12          0.11         -1.29         2.82 o                         
 -19   0  12         26.83         23.87         3.69 o                         
 -19   0  12         48.68         47.60         4.53 o                         
 -19   0  12          6.96          8.41         3.70 o                         
 -18   0  12          1.30          5.00         3.53 o                         
 -18   0  12          5.03         11.84         2.58 o                         
 -17   0  12         35.98         42.22         3.78 o                         
 -17   0  12         35.99         40.12         3.94 o                         
 -16   0  12          0.16          5.65         2.20 o                         
 -16   0  12         41.22         33.18         3.87 o                         
 -15   0  12         25.60         32.25         3.14 o                         
 -15   0  12          6.64         20.22         3.97 o                         
 -15   0  12         90.01         84.40         6.51 o                         
 -14   0  12          4.14         -3.22         3.22 o                         
 -14   0  12          3.80          3.30         2.03 o                         
 -14   0  12          0.98          1.43         7.61 o                         
 -13   0  12         83.40         87.87         4.17 o                         
 -13   0  12         68.59         67.32         3.87 o                         
 -13   0  12         17.79         17.55         5.50 o                         
 -12   0  12         82.76        100.57         4.80 o                         
 -12   0  12         57.35         82.06         3.97 o                         
 -12   0  12         14.87         15.72         3.70 o                         
 -11   0  12        353.10        340.19         7.81 o                         
 -11   0  12        354.27        372.71        11.92 o                         
 -11   0  12         91.59         88.39         8.39 o                         
 -10   0  12       1428.73       1487.38        39.21 o                         
 -10   0  12       1384.45       1368.71        25.75 o                         
 -10   0  12        359.10        355.52        13.34 o                         
  -9   0  12         13.86         19.59         2.17 o                         
  -9   0  12         29.34         25.97         4.19 o                         
  -9   0  12          3.59          6.06         4.48 o                         
  -8   0  12        212.16        262.94         9.64 o                         
  -8   0  12        208.99        233.00         9.70 o                         
  -7   0  12        243.59        278.70         8.16 o                         
  -7   0  12        271.94        272.08        11.43 o                         
  -6   0  12       1423.55       1355.30        33.32 o                         
  -6   0  12       1425.77       1416.87        27.98 o                         
  -6   0  12        369.24        325.77        12.32 o                         
  -5   0  12        377.80        334.86         8.16 o                         
  -4   0  12        172.46        156.17         4.44 o                         
  -4   0  12         28.34         63.03         4.35 o                         
  -3   0  12         66.43         80.31         4.53 o                         
  -3   0  12          3.17         34.32         3.40 o                         
  -2   0  12         63.28         60.69         3.47 o                         
  -2   0  12         15.48         18.62         1.95 o                         
  -2   0  12         59.68         59.11         9.36 o                         
  -1   0  12        529.82        531.06         9.88 o                         
  -1   0  12        170.72        284.80        12.01 o                         
   0   0  12         96.08         89.29         3.35 o                         
   0   0  12          4.49         11.97         4.83 o                         
   1   0  12         97.99        106.45         7.22 o                         
   1   0  12         25.42         54.83         5.93 o                         
   1   0  12        112.87        107.47         3.90 o                         
   2   0  12         74.89         68.48         3.17 o                         
   2   0  12         14.81         25.05         2.85 o                         
   2   0  12         57.10         61.03         7.98 o                         
   3   0  12          0.35          1.81         1.62 o                         
   3   0  12          2.33          5.39         2.81 o                         
   3   0  12          1.34         -2.25         7.55 o                         
   4   0  12         64.42         75.06         3.69 o                         
   4   0  12        254.99        252.18         7.16 o                         
   4   0  12        248.35        253.24        13.77 o                         
   5   0  12        158.33        153.04         6.16 o                         
   5   0  12         41.06         35.93         3.24 o                         
   6   0  12          0.02          5.83         2.15 o                         
   6   0  12          9.39         13.76         3.33 o                         
   7   0  12        130.85         49.14         4.60 o                         
   7   0  12         33.60         38.69         3.22 o                         
   7   0  12        129.55        147.31        11.77 o                         
   8   0  12         91.22        103.26         5.94 o                         
   8   0  12         21.86         16.93         3.19 o                         
   8   0  12         84.26         86.66         8.68 o                         
   9   0  12          9.31         11.09         3.05 o                         
   9   0  12          9.42         20.27         4.41 o                         
   9   0  12          2.42          1.15         1.86 o                         
  10   0  12         22.38         25.88         3.24 o                         
  10   0  12         25.07         18.16         6.13 o                         
  10   0  12          5.81          1.58         5.51 o                         
  11   0  12          2.45          3.88         5.32 o                         
  11   0  12          0.17         -1.97         1.97 o                         
  12   0  12         47.14         62.48         6.13 o                         
  12   0  12         12.23         10.05         2.70 o                         
 -23   1  12          0.33          0.97         1.01 o                         
 -23   1  12          1.28         -1.17         1.17 o                         
 -22   1  12          3.32          1.96         1.81 o                         
 -22   1  12          0.86         -0.10         1.15 o                         
 -22   1  12          3.41          2.32         4.10 o                         
 -21   1  12          7.66          8.20         2.88 o                         
 -21   1  12         29.55         29.04         3.52 o                         
 -20   1  12          3.00          3.84         2.66 o                         
 -20   1  12         13.00         18.79         2.63 o                         
 -20   1  12         11.58          7.98         3.86 o                         
 -19   1  12         14.17         14.47         2.66 o                         
 -19   1  12         11.13          8.80         2.04 o                         
 -19   1  12          2.89          6.37         2.56 o                         
 -18   1  12         49.75         40.02         2.99 o                         
 -18   1  12         52.11         44.07         3.04 o                         
 -18   1  12         12.90         14.72         2.68 o                         
 -17   1  12         13.75         12.51         2.14 o                         
 -17   1  12         26.83         24.06         2.75 o                         
 -17   1  12          3.57          5.36         2.49 o                         
 -16   1  12          6.56          8.93         1.65 o                         
 -16   1  12         15.77         24.68         2.73 o                         
 -16   1  12          1.70          0.02         2.59 o                         
 -15   1  12          0.33         -0.07         1.82 o                         
 -15   1  12          1.29          5.84         1.37 o                         
 -15   1  12         28.05         30.95         3.13 o                         
 -14   1  12         23.10         26.65         1.89 o                         
 -14   1  12         35.15         25.35         2.37 o                         
 -14   1  12          5.99          6.04         2.99 o                         
 -13   1  12        123.76        118.09         3.36 o                         
 -13   1  12         32.10         32.27         3.61 o                         
 -13   1  12        162.77        155.82         8.58 o                         
 -12   1  12          0.21          8.03         2.11 o                         
 -12   1  12         83.76         76.53         2.78 o                         
 -12   1  12          0.80         11.82         1.70 o                         
 -11   1  12         14.38         19.11         2.50 o                         
 -11   1  12         62.53         73.10         2.84 o                         
 -11   1  12         55.45         65.19         2.63 o                         
 -10   1  12         67.08         58.93         2.68 o                         
 -10   1  12         65.08         54.98         2.44 o                         
 -10   1  12         16.88         15.44         2.57 o                         
  -9   1  12          0.09          1.17         1.24 o                         
  -9   1  12          0.34         -0.77         1.12 o                         
  -9   1  12          7.81          6.52         2.12 o                         
  -8   1  12         55.96         72.08         2.55 o                         
  -8   1  12        118.39        108.21         3.36 o                         
  -8   1  12         14.52         34.82         3.59 o                         
  -7   1  12          6.65          9.32         1.49 o                         
  -7   1  12          0.24          2.18         1.02 o                         
  -7   1  12          0.91         -0.26         1.64 o                         
  -6   1  12          2.96          2.11         1.64 o                         
  -6   1  12          0.09         -0.48         1.06 o                         
  -6   1  12          0.34         -0.43         1.56 o                         
  -5   1  12         10.19          4.92         1.97 o                         
  -5   1  12         10.10          5.61         1.57 o                         
  -5   1  12          2.62          0.79         1.47 o                         
  -4   1  12          5.74          4.07         1.46 o                         
  -4   1  12         22.13         12.50         1.63 o                         
  -4   1  12         22.37         18.41         2.24 o                         
  -3   1  12        255.18        247.75         4.84 o                         
  -3   1  12        240.67        233.43         6.53 o                         
  -3   1  12         62.42         80.46         2.43 o                         
  -2   1  12         28.86         29.53         2.18 o                         
  -2   1  12          7.46          5.02         1.11 o                         
  -2   1  12         28.77         34.01         2.47 o                         
  -1   1  12         24.58         19.17         1.74 o                         
  -1   1  12          7.70          5.71         2.18 o                         
  -1   1  12          2.00          8.96         1.38 o                         
   0   1  12         41.71         46.09         2.06 o                         
   0   1  12          7.09         14.42         2.49 o                         
   0   1  12         27.33         32.50         3.04 o                         
   1   1  12        320.05        289.16         4.32 o                         
   1   1  12         82.96         72.43         2.56 o                         
   1   1  12        319.85        299.40         9.06 o                         
   2   1  12         39.01         49.99         2.95 o                         
   2   1  12        182.51        165.67         5.82 o                         
   2   1  12        150.40        143.46         6.93 o                         
   3   1  12         12.06         11.20         1.41 o                         
   3   1  12         52.47         48.55         2.44 o                         
   3   1  12         46.48         41.04         5.28 o                         
   4   1  12         26.76         30.99         2.00 o                         
   4   1  12        103.50        122.17         3.44 o                         
   4   1  12        103.17        119.14         5.52 o                         
   5   1  12         35.48         45.05         4.62 o                         
   5   1  12         37.18         40.91         2.29 o                         
   5   1  12          9.20         12.12         1.66 o                         
   6   1  12         13.08          8.56         1.86 o                         
   6   1  12         54.00         50.47         3.34 o                         
   6   1  12         50.43         34.58         4.48 o                         
   7   1  12          2.36          3.37         1.59 o                         
   7   1  12         22.01         20.00         2.52 o                         
   7   1  12          9.10         10.44         2.84 o                         
   8   1  12          3.03          3.17         1.71 o                         
   8   1  12         11.70         16.65         2.42 o                         
   8   1  12         14.58         16.16         2.64 o                         
   9   1  12          1.41          1.68         1.56 o                         
   9   1  12          5.45          5.87         2.69 o                         
   9   1  12          8.46         14.49         2.57 o                         
  10   1  12         11.49         -1.34         6.00 o                         
  10   1  12          0.99          3.89         2.08 o                         
  10   1  12          3.83          6.07         2.03 o                         
  11   1  12          0.09         -0.98         1.53 o                         
  11   1  12          1.19          7.26         4.55 o                         
  11   1  12          0.33         -0.97         1.64 o                         
  12   1  12          6.71          4.41         1.17 o                         
  12   1  12          1.74          3.63         1.16 o                         
 -22   2  12          0.51          0.69         0.81 o                         
 -22   2  12          1.95          1.68         1.12 o                         
 -21   2  12          0.36          1.44         0.92 o                         
 -21   2  12          1.39         -0.87         0.87 o                         
 -21   2  12          1.86         11.41         4.46 o                         
 -20   2  12          0.54          2.35         2.31 o                         
 -20   2  12          0.04          0.47         1.96 o                         
 -20   2  12          0.14          0.93         1.15 o                         
 -19   2  12          3.57          3.72         1.66 o                         
 -19   2  12          0.93          1.54         2.08 o                         
 -19   2  12          6.49         10.34         2.41 o                         
 -18   2  12         30.45         27.67         2.07 o                         
 -18   2  12         30.01         15.49         3.65 o                         
 -18   2  12          7.78          8.58         2.01 o                         
 -17   2  12          0.10         -1.63         1.63 o                         
 -17   2  12          0.03         -1.97         1.97 o                         
 -17   2  12          0.34          0.92         2.02 o                         
 -16   2  12          0.32          0.42         1.25 o                         
 -16   2  12          1.30         -0.17         1.72 o                         
 -16   2  12          1.24          3.25         2.04 o                         
 -15   2  12         70.53         69.41         3.06 o                         
 -15   2  12         18.22         15.37         2.89 o                         
 -15   2  12         70.26         65.05         3.06 o                         
 -14   2  12         28.69         35.87         2.87 o                         
 -14   2  12         28.72         27.88         2.38 o                         
 -14   2  12          7.44          4.32         1.80 o                         
 -13   2  12         39.20         44.11         2.56 o                         
 -13   2  12         38.30         44.23         2.60 o                         
 -13   2  12          9.93          6.98         1.76 o                         
 -12   2  12         69.21         79.94         2.75 o                         
 -12   2  12         93.90         97.86         3.90 o                         
 -12   2  12         17.95         25.38         3.40 o                         
 -11   2  12          0.24         10.57         1.60 o                         
 -11   2  12          0.06          8.60         1.85 o                         
 -11   2  12         47.48         53.63         2.71 o                         
 -10   2  12          2.94         -0.87         1.77 o                         
 -10   2  12          0.71          1.15         1.86 o                         
 -10   2  12          2.75          6.68         1.60 o                         
  -9   2  12         24.59         20.78         2.49 o                         
  -9   2  12          2.37          6.48         1.73 o                         
  -9   2  12          0.61          4.47         2.06 o                         
  -8   2  12          2.93          3.10         1.43 o                         
  -8   2  12          2.96          0.54         1.93 o                         
  -8   2  12          0.76          5.79         2.30 o                         
  -7   2  12        106.14        106.47         3.03 o                         
  -7   2  12         20.68         39.43         3.26 o                         
  -7   2  12         79.73         88.29         3.76 o                         
  -6   2  12          1.75          2.08         1.66 o                         
  -6   2  12          1.72          5.17         1.58 o                         
  -6   2  12          0.45          1.33         1.38 o                         
  -5   2  12          0.03          3.28         1.25 o                         
  -5   2  12          0.11          1.42         1.58 o                         
  -5   2  12          0.56          2.76         1.55 o                         
  -4   2  12         26.41         39.74         2.73 o                         
  -4   2  12        122.51        121.09         2.80 o                         
  -4   2  12        101.83        106.36         3.92 o                         
  -3   2  12          0.02         -0.85         1.02 o                         
  -3   2  12          0.86         -1.59         1.59 o                         
  -3   2  12          0.10          4.46         2.74 o                         
  -2   2  12         86.28         69.40         2.88 o                         
  -2   2  12         22.22         19.61         2.08 o                         
  -2   2  12         85.67         75.81         5.04 o                         
  -1   2  12          1.43          6.07         1.88 o                         
  -1   2  12          0.71          1.30         1.97 o                         
  -1   2  12          0.19          1.48         1.35 o                         
   0   2  12         47.24         44.14         2.36 o                         
   0   2  12        182.12        184.40         7.01 o                         
   0   2  12        182.18        193.90         4.11 o                         
   1   2  12         24.69         36.91         1.97 o                         
   1   2  12        113.13        112.64         3.18 o                         
   1   2  12         95.17        100.98         5.08 o                         
   2   2  12          3.49          2.30         1.85 o                         
   2   2  12         13.43         11.14         1.99 o                         
   2   2  12          0.91          0.17         1.43 o                         
   3   2  12          0.03          2.59         1.36 o                         
   3   2  12          0.13         -1.43         1.47 o                         
   3   2  12          7.57          7.29         1.98 o                         
   4   2  12         19.26         19.74         2.14 o                         
   4   2  12          0.27          3.68         1.26 o                         
   4   2  12          1.04          4.67         2.50 o                         
   5   2  12          0.23          1.25         1.60 o                         
   5   2  12          0.06          4.39         1.75 o                         
   5   2  12          0.56          3.85         1.98 o                         
   6   2  12          0.93          3.35         1.91 o                         
   6   2  12          0.96          4.18         2.12 o                         
   6   2  12          0.24          2.73         1.68 o                         
   7   2  12          9.48         11.95         2.27 o                         
   7   2  12          1.70          4.58         1.93 o                         
   7   2  12          0.44          0.39         2.06 o                         
   8   2  12         12.21         14.40         2.61 o                         
   8   2  12          2.93          1.19         1.48 o                         
   8   2  12         11.28         10.17         1.93 o                         
   9   2  12          1.55          0.40         2.12 o                         
   9   2  12          1.58          2.50         2.71 o                         
   9   2  12          0.40          0.73         1.06 o                         
  10   2  12          1.80          0.76         1.33 o                         
  10   2  12          0.47         -0.85         0.85 o                         
  10   2  12          2.16         -3.96         3.96 o                         
  11   2  12          0.02          1.33         1.04 o                         
  11   2  12          0.09          1.58         1.65 o                         
 -20   3  12          0.99          3.20         1.01 o                         
 -20   3  12          0.26          1.86         1.30 o                         
 -20   3  12          8.42          0.52         4.80 o                         
 -19   3  12          4.58          8.40         1.31 o                         
 -19   3  12          6.54          8.11         2.82 o                         
 -19   3  12          1.19          1.84         1.23 o                         
 -18   3  12          4.25          4.01         2.50 o                         
 -18   3  12         20.61         23.07         2.64 o                         
 -18   3  12         16.38         13.99         3.23 o                         
 -17   3  12          5.44          3.63         1.96 o                         
 -17   3  12          6.96          4.94         2.66 o                         
 -17   3  12          1.41          0.47         1.71 o                         
 -16   3  12          0.51         -1.69         1.69 o                         
 -16   3  12          0.13         -1.59         1.59 o                         
 -16   3  12          0.50         -0.89         1.74 o                         
 -15   3  12          4.83          2.73         1.78 o                         
 -15   3  12          4.94          3.14         1.64 o                         
 -15   3  12          1.25          1.38         1.76 o                         
 -14   3  12         57.83         52.15         2.89 o                         
 -14   3  12         60.20         55.88         2.86 o                         
 -14   3  12         15.00          6.70         3.72 o                         
 -13   3  12          0.00         -0.88         1.68 o                         
 -13   3  12          0.00          3.30         2.17 o                         
 -13   3  12          2.46          5.43         1.90 o                         
 -12   3  12        126.84        126.52         4.44 o                         
 -12   3  12        132.54        144.01         3.72 o                         
 -12   3  12         32.90         16.38         3.47 o                         
 -11   3  12         23.61         31.97         3.77 o                         
 -11   3  12          6.12          5.98         3.01 o                         
 -11   3  12         23.74         29.67         3.42 o                         
 -10   3  12         49.03         54.84         2.47 o                         
 -10   3  12         28.02         45.51         3.13 o                         
 -10   3  12          7.27         11.62         3.28 o                         
  -9   3  12          3.22          2.40         2.01 o                         
  -9   3  12          0.02          4.09         2.40 o                         
  -9   3  12          0.09         -0.94         1.95 o                         
  -8   3  12         48.43         58.03         4.31 o                         
  -8   3  12         51.75         61.43         3.00 o                         
  -8   3  12         12.56         14.20         7.93 o                         
  -7   3  12         14.76         15.58         1.78 o                         
  -7   3  12          0.00          4.71         3.21 o                         
  -7   3  12          0.00          1.57         3.57 o                         
  -6   3  12         11.37         12.11         1.66 o                         
  -6   3  12          9.95         10.71         3.57 o                         
  -6   3  12          2.58          2.29         4.89 o                         
  -5   3  12          8.05          7.96         1.66 o                         
  -5   3  12          1.42          0.52         2.71 o                         
  -5   3  12          5.47          3.17         5.23 o                         
  -4   3  12         14.76         14.92         3.72 o                         
  -4   3  12         56.91         56.53         2.26 o                         
  -4   3  12         56.91         53.73         7.88 o                         
  -3   3  12         25.38         34.46         2.40 o                         
  -3   3  12         12.81         19.10         4.84 o                         
  -3   3  12          3.32         12.68         2.40 o                         
  -2   3  12         12.07         13.45         2.02 o                         
  -2   3  12         12.05         12.71         3.63 o                         
  -2   3  12          3.13          2.98         1.80 o                         
  -1   3  12         21.02         28.16         2.39 o                         
  -1   3  12         88.29         92.60         2.64 o                         
  -1   3  12         81.02         80.55         6.66 o                         
   0   3  12          6.63          9.84         2.88 o                         
   0   3  12          0.13          5.40         3.90 o                         
   0   3  12          0.51          1.11         2.89 o                         
   1   3  12          5.70         21.04         2.80 o                         
   1   3  12         54.87         49.03         2.11 o                         
   1   3  12         21.97         15.98         4.11 o                         
   2   3  12          9.49         15.11         1.93 o                         
   2   3  12          9.49          9.43         2.35 o                         
   2   3  12          2.46          4.14         1.70 o                         
   3   3  12         24.12         21.23         2.07 o                         
   3   3  12          2.37          5.00         2.06 o                         
   3   3  12          9.12          3.06         3.76 o                         
   4   3  12          1.67          3.07         1.74 o                         
   4   3  12          0.42          0.64         1.92 o                         
   4   3  12          0.11          2.52         1.48 o                         
   5   3  12          0.00          1.82         1.56 o                         
   5   3  12          0.14          0.43         2.06 o                         
   5   3  12          0.01         -0.19         1.84 o                         
   6   3  12          1.52          2.69         1.24 o                         
   6   3  12          5.85          2.47         1.89 o                         
   6   3  12          7.26          2.57         4.06 o                         
   7   3  12         20.57         22.52         2.33 o                         
   7   3  12         16.32         17.98         3.04 o                         
   7   3  12          4.23          4.99         2.48 o                         
   8   3  12          8.76          6.84         4.69 o                         
   8   3  12          1.96          3.22         1.03 o                         
   8   3  12          7.57          7.53         1.55 o                         
   9   3  12         28.61         38.41         2.55 o                         
   9   3  12          7.42          4.60         1.00 o                         
   9   3  12         28.87         57.06         6.05 o                         
 -16   4  12          5.29          6.42         1.94 o                         
 -16   4  12          0.16          1.19         1.63 o                         
 -15   4  12         24.38         36.82         2.90 o                         
 -14   4  12          3.58          6.93         1.65 o                         
 -13   4  12          0.04          0.95         2.38 o                         
 -13   4  12          7.14          7.94         1.57 o                         
 -12   4  12          1.25         -1.75         1.75 o                         
 -11   4  12          0.10          3.30         5.10 o                         
 -11   4  12          0.03          2.55         3.60 o                         
 -11   4  12          5.05          4.68         2.16 o                         
 -10   4  12         62.31         62.35         2.33 o                         
 -10   4  12         57.03         54.70         7.85 o                         
  -9   4  12         35.45         41.07         2.22 o                         
  -9   4  12         35.00         38.36         5.70 o                         
  -8   4  12         14.95         14.54         1.98 o                         
  -8   4  12         14.86         19.53         5.63 o                         
  -7   4  12         21.21         22.87         2.38 o                         
  -7   4  12          5.50          6.59         7.79 o                         
  -7   4  12         21.20         16.90         3.15 o                         
  -6   4  12         25.81         14.12         3.00 o                         
  -6   4  12         28.00         21.51         2.26 o                         
  -6   4  12          6.69          6.89         5.74 o                         
  -5   4  12         15.15         17.67         2.06 o                         
  -5   4  12          2.19          1.63         2.18 o                         
  -5   4  12          8.46         12.83         7.37 o                         
  -4   4  12          0.01          2.91         2.08 o                         
  -4   4  12          5.55          2.36         1.66 o                         
  -4   4  12          0.05         -0.82         6.44 o                         
  -3   4  12          4.19          3.44         1.66 o                         
  -2   4  12          0.45         10.18         3.88 o                         
  -2   4  12         10.80         13.40         1.71 o                         
  -1   4  12         35.15         39.11         2.34 o                         
  -1   4  12          5.28         14.97         5.03 o                         
   0   4  12         19.08         23.13         5.70 o                         
   0   4  12         19.11         19.81         1.98 o                         
   0   4  12          4.95          5.38         4.60 o                         
   1   4  12          1.70          2.52         1.78 o                         
   2   4  12         27.05         31.13         2.40 o                         
   2   4  12         27.01         27.34         4.90 o                         
   2   4  12          7.01          3.95         2.88 o                         
   3   4  12         10.74          9.57         1.96 o                         
   3   4  12          2.73         -0.17         1.90 o                         
   4   4  12         39.42         52.39         2.87 o                         
   5   4  12         18.12         14.28         3.86 o                         
   5   4  12          4.66          0.97         2.11 o                         
   5   4  12         17.95         13.71         2.91 o                         
 -23   1  13         12.22          8.27         1.53 o                         
 -23   1  13          3.17          2.26         1.03 o                         
 -22   1  13          0.03          0.85         0.92 o                         
 -22   1  13          0.11          2.19         1.29 o                         
 -21   1  13         14.43         11.57         1.48 o                         
 -21   1  13         55.62         50.52         2.42 o                         
 -20   1  13         15.29         11.79         1.29 o                         
 -20   1  13         58.94         49.88         2.41 o                         
 -19   1  13          1.23          1.54         1.05 o                         
 -19   1  13          4.74          6.53         1.17 o                         
 -18   1  13          0.40          0.18         1.02 o                         
 -18   1  13          0.10          0.64         1.05 o                         
 -17   1  13          3.54          2.14         1.09 o                         
 -17   1  13          0.92          2.22         1.21 o                         
 -16   1  13          1.22         -0.33         1.11 o                         
 -16   1  13          4.71          3.20         1.07 o                         
 -15   1  13         14.55         19.45         1.67 o                         
 -15   1  13         56.11         58.27         2.15 o                         
 -14   1  13         68.21         71.21         2.26 o                         
 -14   1  13         17.69         20.07         1.60 o                         
 -14   1  13        148.87        142.52         9.07 o                         
 -13   1  13         32.93         33.39         1.60 o                         
 -13   1  13         80.32         68.54         6.90 o                         
 -13   1  13          8.54         10.00         1.26 o                         
 -12   1  13         62.90         64.58         2.12 o                         
 -12   1  13         16.32         20.47         1.54 o                         
 -11   1  13         34.98         35.34         1.55 o                         
 -11   1  13        134.86        128.70         2.57 o                         
 -10   1  13          7.67          7.14         1.06 o                         
 -10   1  13          1.99          1.89         0.80 o                         
  -9   1  13         18.69         19.29         1.28 o                         
  -9   1  13         72.04         80.26         2.09 o                         
  -8   1  13          0.01          0.69         0.80 o                         
  -8   1  13          0.04         -0.82         0.82 o                         
  -7   1  13          2.65          3.60         0.81 o                         
  -7   1  13         10.21         12.16         1.11 o                         
  -6   1  13         92.83         89.35         2.40 o                         
  -6   1  13         24.08         27.33         1.43 o                         
  -6   1  13        116.91        114.69         9.55 o                         
  -5   1  13         24.67         28.54         1.34 o                         
  -5   1  13         97.76         95.13         8.82 o                         
  -5   1  13         95.11        101.95         2.39 o                         
  -4   1  13          2.86          2.06         0.91 o                         
  -4   1  13          0.74          0.52         0.77 o                         
  -4   1  13          2.87         -4.09         4.09 o                         
  -3   1  13          3.36          2.16         1.03 o                         
  -3   1  13          0.87          3.59         0.79 o                         
  -3   1  13         22.05         34.43         4.72 o                         
  -2   1  13         11.26         11.46         1.25 o                         
  -2   1  13          2.92          2.29         0.86 o                         
  -2   1  13         13.25         22.01         4.47 o                         
  -1   1  13         58.49         51.25         4.85 o                         
  -1   1  13          6.10          7.94         0.98 o                         
  -1   1  13         23.51         20.84         1.48 o                         
   0   1  13         67.01         67.01         2.05 o                         
   0   1  13        258.35        262.66         4.51 o                         
   1   1  13        191.24        201.07        10.33 o                         
   1   1  13        182.70        177.66         3.85 o                         
   1   1  13         47.39         46.82         1.67 o                         
   2   1  13        328.64        332.20        11.69 o                         
   2   1  13         80.65         80.76         2.24 o                         
   2   1  13        310.95        315.19         5.79 o                         
   3   1  13        147.47        147.36         3.96 o                         
   3   1  13         38.25         38.92         1.78 o                         
   3   1  13        162.03        152.09         6.47 o                         
   4   1  13         13.27         11.37         1.24 o                         
   4   1  13         51.15         48.51         2.35 o                         
   4   1  13         52.37         57.53         4.81 o                         
   5   1  13         12.87         13.54         1.62 o                         
   5   1  13          3.34          1.99         1.15 o                         
   6   1  13         32.70         31.46         9.17 o                         
   6   1  13         32.59         29.31         2.06 o                         
   6   1  13          8.45          6.34         1.15 o                         
   7   1  13          0.07         -0.18         0.94 o                         
   7   1  13          0.26         -0.95         1.14 o                         
   7   1  13          1.49          2.84         8.20 o                         
   8   1  13          1.22          0.95         0.97 o                         
   8   1  13          4.69          3.78         1.22 o                         
   9   1  13          0.00         -1.33         1.33 o                         
   9   1  13          0.00          0.90         1.26 o                         
  10   1  13          7.22          5.62         1.18 o                         
  10   1  13          1.87          1.49         1.23 o                         
  11   1  13          0.09          1.28         1.14 o                         
  11   1  13          0.35          1.39         1.08 o                         
 -22   2  13         19.96         26.27         1.70 o                         
 -22   2  13          5.18          4.93         1.30 o                         
 -21   2  13         11.45         12.66         1.29 o                         
 -21   2  13          2.97          2.68         1.05 o                         
 -20   2  13         10.48          9.84         1.13 o                         
 -20   2  13          2.72          3.70         1.03 o                         
 -19   2  13          5.47          4.31         1.08 o                         
 -19   2  13          1.42          2.27         0.94 o                         
 -18   2  13         12.74         10.77         1.22 o                         
 -18   2  13          3.30          3.98         1.08 o                         
 -17   2  13          0.05          0.57         1.09 o                         
 -17   2  13          0.20          0.25         0.95 o                         
 -16   2  13         79.88         61.92         5.57 o                         
 -16   2  13         12.47         12.82         1.29 o                         
 -16   2  13         48.07         55.72         2.07 o                         
 -15   2  13          1.62          2.92         0.98 o                         
 -15   2  13          6.24          5.99         1.16 o                         
 -14   2  13        195.38        190.07         3.29 o                         
 -14   2  13         50.68         49.62         1.94 o                         
 -13   2  13        285.48        281.04         4.09 o                         
 -13   2  13         74.05         79.29         2.16 o                         
 -12   2  13          0.67          1.14         0.84 o                         
 -12   2  13          2.58          1.79         0.93 o                         
 -11   2  13        361.98        328.12         4.74 o                         
 -11   2  13         93.89         86.30         2.23 o                         
 -10   2  13        159.88        143.49         2.98 o                         
 -10   2  13         41.47         38.13         1.69 o                         
  -9   2  13          6.42          6.42         1.04 o                         
  -9   2  13          1.67          2.49         0.83 o                         
  -8   2  13         12.75         13.99         1.13 o                         
  -8   2  13          3.31          4.50         0.81 o                         
  -7   2  13         32.99         38.21         1.58 o                         
  -7   2  13          8.56          8.90         0.97 o                         
  -6   2  13         23.76         27.27         1.27 o                         
  -6   2  13         91.61        101.62         2.20 o                         
  -5   2  13          0.03          0.72         0.75 o                         
  -5   2  13          0.12          0.46         0.89 o                         
  -4   2  13         15.75         20.73         1.29 o                         
  -4   2  13          4.09          7.89         0.92 o                         
  -4   2  13         19.06         23.73         8.01 o                         
  -3   2  13         37.15         41.73         1.68 o                         
  -3   2  13          9.64          9.16         1.04 o                         
  -3   2  13         38.82         47.27         5.44 o                         
  -2   2  13         34.40         36.92         1.69 o                         
  -2   2  13          8.92         10.16         1.06 o                         
  -2   2  13         75.87         68.29         7.09 o                         
  -1   2  13         11.23         18.74         1.26 o                         
  -1   2  13         43.30         53.06         2.00 o                         
  -1   2  13        137.19        132.77         8.23 o                         
   0   2  13         42.39         42.12         1.90 o                         
   0   2  13         10.99          9.71         1.04 o                         
   0   2  13         43.06         53.10         5.25 o                         
   1   2  13        205.02        207.46         3.60 o                         
   1   2  13         53.18         56.32         1.71 o                         
   1   2  13        279.07        302.81        13.71 o                         
   2   2  13          9.28         11.88         1.09 o                         
   2   2  13         35.77         36.15         1.84 o                         
   2   2  13         86.45         93.47         4.91 o                         
   3   2  13         68.05         61.82         2.30 o                         
   3   2  13         17.65         14.68         1.27 o                         
   4   2  13        122.65        110.87         3.17 o                         
   4   2  13         31.81         29.80         1.56 o                         
   4   2  13        135.12        131.07         5.88 o                         
   5   2  13         10.18          9.51         1.40 o                         
   5   2  13          2.64          1.29         0.91 o                         
   5   2  13         10.23          7.98         3.36 o                         
   6   2  13         11.29         12.56         1.43 o                         
   6   2  13         14.60         18.03         4.36 o                         
   6   2  13          2.93          3.85         0.97 o                         
   7   2  13          0.42         -0.87         0.87 o                         
   7   2  13          1.61          1.21         1.07 o                         
   8   2  13          1.23          3.44         1.14 o                         
   8   2  13          0.32          1.34         0.76 o                         
   9   2  13          6.03          4.04         0.94 o                         
   9   2  13         23.23         26.20         2.45 o                         
  10   2  13          4.05          4.25         0.94 o                         
  10   2  13         15.61         14.07         1.45 o                         
 -19   3  13         33.21         32.59         1.60 o                         
 -19   3  13          8.62          8.43         1.09 o                         
 -18   3  13        180.09        180.49         3.40 o                         
 -18   3  13         46.71         46.58         1.79 o                         
 -17   3  13         39.27         41.38         1.88 o                         
 -17   3  13        151.38        166.39         3.50 o                         
 -16   3  13         39.86         46.14         1.81 o                         
 -16   3  13        153.69        151.81         3.42 o                         
 -15   3  13          0.72          1.03         0.80 o                         
 -15   3  13          2.79          1.20         0.84 o                         
 -14   3  13         42.55         42.71         1.76 o                         
 -14   3  13         11.04          9.70         1.09 o                         
 -13   3  13         14.76         11.05         1.17 o                         
 -13   3  13         56.89         62.42         2.05 o                         
 -12   3  13          0.50          2.62         0.84 o                         
 -12   3  13          1.94          3.46         0.91 o                         
 -11   3  13          0.34         -0.36         0.79 o                         
 -11   3  13          1.33          0.00         0.90 o                         
 -10   3  13         15.69         14.28         1.23 o                         
 -10   3  13          4.07          2.72         0.90 o                         
  -9   3  13         19.36         29.30         1.68 o                         
  -9   3  13          5.02          7.67         1.08 o                         
  -8   3  13          9.17         10.72         1.21 o                         
  -8   3  13          2.38          3.41         0.98 o                         
  -7   3  13          0.42          2.50         0.92 o                         
  -7   3  13          0.11          0.96         0.86 o                         
  -6   3  13          4.04          3.58         0.86 o                         
  -6   3  13         15.59         10.35         1.13 o                         
  -5   3  13          2.07          2.08         0.76 o                         
  -5   3  13          8.00          8.28         1.13 o                         
  -5   3  13          8.11          6.31         6.74 o                         
  -4   3  13         43.68         37.78         6.30 o                         
  -4   3  13         10.71          8.06         1.01 o                         
  -4   3  13         41.30         33.09         1.78 o                         
  -3   3  13        156.75        136.95         3.11 o                         
  -3   3  13         40.66         42.10         1.62 o                         
  -2   3  13         14.88         12.55         1.17 o                         
  -2   3  13         57.36         56.40         1.98 o                         
  -2   3  13         61.43         57.79         8.95 o                         
  -1   3  13         23.37         23.54         1.39 o                         
  -1   3  13          6.06          5.85         0.92 o                         
  -1   3  13         23.72          5.55         7.98 o                         
   0   3  13         18.39         16.18         1.22 o                         
   0   3  13         70.91         67.42         2.03 o                         
   0   3  13         71.41         88.29         8.66 o                         
   1   3  13          0.32          2.23         0.83 o                         
   1   3  13          1.23          3.22         0.92 o                         
   1   3  13         15.99         19.66         5.00 o                         
   2   3  13         19.18         13.15         1.28 o                         
   2   3  13          4.98          3.04         0.83 o                         
   2   3  13         30.22         33.08         4.72 o                         
   3   3  13          2.08          1.88         0.95 o                         
   3   3  13          0.54          0.25         0.78 o                         
   3   3  13          2.80         -0.27         6.54 o                         
   4   3  13         90.95         86.95         6.79 o                         
   4   3  13         13.25         15.14         1.14 o                         
   4   3  13         51.09         58.33         2.13 o                         
   5   3  13         27.25         31.66         2.06 o                         
   5   3  13         66.52         92.30         6.35 o                         
   5   3  13          7.07          7.76         0.97 o                         
   6   3  13          9.52          9.38         0.92 o                         
   6   3  13         36.71         36.85         1.86 o                         
   7   3  13          1.77          2.22         0.91 o                         
   7   3  13          6.82         10.17         1.22 o                         
   8   3  13          7.47          3.80         2.61 o                         
 -15   4  13          1.23          2.50         1.04 o                         
 -15   4  13          4.73          6.64         0.94 o                         
 -14   4  13          3.53          3.71         0.93 o                         
 -14   4  13         13.61         11.05         1.35 o                         
 -13   4  13          0.68          0.14         0.81 o                         
 -13   4  13          0.18          0.58         0.90 o                         
 -12   4  13          5.42          2.77         1.09 o                         
 -12   4  13         20.91         21.60         1.32 o                         
 -11   4  13          0.05          1.11         0.94 o                         
 -11   4  13          0.21          0.74         0.85 o                         
 -10   4  13         58.73         65.31         2.12 o                         
 -10   4  13         15.23         15.41         1.30 o                         
  -9   4  13          0.47          1.79         0.87 o                         
  -9   4  13          1.82          5.46         1.08 o                         
  -8   4  13          5.42          4.91         0.99 o                         
  -8   4  13          1.41          1.51         0.86 o                         
  -7   4  13         35.44         40.90         1.89 o                         
  -7   4  13          9.19          8.69         1.05 o                         
  -7   4  13         35.94         30.72         7.94 o                         
  -6   4  13         35.31         38.50         1.95 o                         
  -6   4  13          9.16          9.29         1.11 o                         
  -6   4  13         44.46         55.87         9.01 o                         
  -5   4  13          1.94          2.90         1.05 o                         
  -5   4  13          0.50          1.23         0.83 o                         
  -5   4  13         11.14         13.82         3.85 o                         
  -4   4  13         13.21         15.18         1.26 o                         
  -4   4  13         50.92         54.15         1.98 o                         
  -4   4  13         52.33         63.66         8.97 o                         
  -3   4  13         17.24         18.73         1.28 o                         
  -3   4  13         66.46         68.21         2.32 o                         
  -2   4  13          8.67         10.59         1.34 o                         
  -2   4  13          2.25          7.01         0.99 o                         
  -2   4  13         23.91         32.26         5.58 o                         
  -1   4  13          3.37          4.25         0.88 o                         
  -1   4  13         12.99         11.73         1.40 o                         
  -1   4  13         13.04          6.55         3.90 o                         
   0   4  13          0.01         -0.17         0.74 o                         
   0   4  13          0.06         -0.81         1.21 o                         
   0   4  13          5.48          0.54         2.94 o                         
   1   4  13          1.88          1.51         0.73 o                         
   1   4  13          7.41          4.55         3.22 o                         
   1   4  13          7.23          8.13         1.45 o                         
   2   4  13          2.79          2.98         0.97 o                         
   2   4  13          0.72          1.30         0.81 o                         
   2   4  13          6.32         18.01         7.63 o                         
   3   4  13          3.37          2.80         0.73 o                         
   3   4  13         12.98          9.34         1.18 o                         
   3   4  13         14.20         11.64         6.51 o                         
 -23   0  14          1.20          1.19         1.47 o                         
 -23   0  14          4.62          4.56         1.96 o                         
 -22   0  14          9.92         12.33         2.21 o                         
 -22   0  14         38.24         45.14         4.67 o                         
 -21   0  14         29.15         24.97         3.69 o                         
 -21   0  14          7.56          5.96         1.50 o                         
 -20   0  14        161.92        184.74         8.78 o                         
 -20   0  14         42.00         38.30         2.73 o                         
 -19   0  14        110.13        116.72         4.30 o                         
 -19   0  14         28.57         25.85         2.40 o                         
 -18   0  14         22.89         20.04         2.41 o                         
 -18   0  14         88.26         75.19         3.85 o                         
 -17   0  14         26.77         16.98         1.90 o                         
 -17   0  14        103.22        104.75         4.00 o                         
 -16   0  14        106.32        100.84         3.73 o                         
 -16   0  14        409.92        358.89         7.38 o                         
 -15   0  14         64.68         65.90         2.72 o                         
 -15   0  14         16.78         21.08         1.89 o                         
 -14   0  14        107.64        110.10         3.34 o                         
 -14   0  14         27.92         28.39         1.95 o                         
 -13   0  14         23.05         28.23         2.04 o                         
 -13   0  14          5.98          6.32         1.46 o                         
 -12   0  14          0.13         -0.33         1.22 o                         
 -12   0  14          0.49          3.36         1.28 o                         
 -11   0  14         42.93         39.35         2.18 o                         
 -11   0  14         11.13          9.91         1.56 o                         
 -10   0  14        105.08        102.11         2.93 o                         
 -10   0  14         27.26         32.02         2.02 o                         
  -9   0  14        649.73        616.59         9.08 o                         
  -9   0  14        168.53        152.79         3.65 o                         
  -8   0  14        767.90        794.85        11.79 o                         
  -8   0  14        199.18        191.70         4.21 o                         
  -7   0  14         18.72         20.12         1.57 o                         
  -7   0  14         72.16         66.05         2.55 o                         
  -6   0  14         20.72         26.35         1.73 o                         
  -6   0  14         79.90         93.97         2.91 o                         
  -5   0  14         67.43         69.90         2.38 o                         
  -5   0  14        259.97        252.73         5.05 o                         
  -4   0  14        383.29        372.13         6.54 o                         
  -4   0  14         99.42         94.03         2.61 o                         
  -3   0  14         72.97         62.07         2.69 o                         
  -3   0  14         18.93         18.26         1.48 o                         
  -3   0  14        100.22         71.35         9.18 o                         
  -2   0  14         35.37         30.20         2.24 o                         
  -2   0  14          9.17          9.91         1.30 o                         
  -1   0  14          7.76          9.52         1.34 o                         
  -1   0  14         29.90         42.46         2.53 o                         
  -1   0  14         30.03         38.40         8.42 o                         
   0   0  14         40.67         43.26         2.09 o                         
   0   0  14        156.79        159.09         4.39 o                         
   0   0  14        162.77        178.81        13.25 o                         
   1   0  14          3.28          5.40         1.26 o                         
   1   0  14         12.64         21.49         2.67 o                         
   2   0  14         62.13         66.05         3.01 o                         
   2   0  14         16.12         19.50         1.71 o                         
   3   0  14         35.42         33.64         2.08 o                         
   3   0  14        136.56        132.34         4.73 o                         
   4   0  14          2.98          3.51         1.38 o                         
   4   0  14         11.47         11.16         1.99 o                         
   5   0  14        111.42        110.49         3.80 o                         
   5   0  14         28.90         26.94         2.28 o                         
   6   0  14         11.51         11.64         2.18 o                         
   6   0  14          2.98          5.02         1.38 o                         
   7   0  14          3.58          3.65         1.61 o                         
   7   0  14          0.93         -1.14         1.66 o                         
   8   0  14          0.06         -0.29         1.56 o                         
   8   0  14          0.02         -0.74         1.72 o                         
   9   0  14          5.07          4.92         1.96 o                         
   9   0  14          1.31          2.43         2.10 o                         
  10   0  14          0.09         -1.39         1.47 o                         
  10   0  14          0.02         -0.14         1.68 o                         
 -23   1  14         38.01         34.25         2.48 o                         
 -23   1  14          9.86          7.80         1.47 o                         
 -22   1  14          2.57          3.98         1.10 o                         
 -22   1  14          9.89          6.91         1.52 o                         
 -21   1  14         13.49         12.06         1.23 o                         
 -21   1  14         52.02         53.15         2.46 o                         
 -20   1  14         21.89         22.55         1.45 o                         
 -20   1  14         84.38         96.93         3.22 o                         
 -19   1  14          3.79          1.36         1.01 o                         
 -19   1  14         14.62         11.84         1.29 o                         
 -18   1  14          0.26         -0.18         0.90 o                         
 -18   1  14          1.02          0.60         1.06 o                         
 -17   1  14         18.40         18.02         1.36 o                         
 -17   1  14         70.95         68.72         2.34 o                         
 -16   1  14         27.70         33.34         1.94 o                         
 -16   1  14          7.18          7.17         1.20 o                         
 -15   1  14        249.40        222.39         4.32 o                         
 -15   1  14         64.69         54.20         1.92 o                         
 -14   1  14          0.05          1.41         0.85 o                         
 -14   1  14          0.18          0.99         1.01 o                         
 -13   1  14        128.88        122.83         2.74 o                         
 -13   1  14        496.89        507.81         6.59 o                         
 -12   1  14         14.65         14.48         1.29 o                         
 -12   1  14         56.50         51.95         2.02 o                         
 -12   1  14         69.75         46.64         6.94 o                         
 -11   1  14        473.90        460.62         5.98 o                         
 -11   1  14        122.92        114.03         2.38 o                         
 -10   1  14        216.52        201.79         3.72 o                         
 -10   1  14         56.16         51.80         1.87 o                         
  -9   1  14        474.57        495.91         6.30 o                         
  -9   1  14        123.10        123.58         2.73 o                         
  -8   1  14          0.23          2.17         0.95 o                         
  -8   1  14          0.06          0.08         0.78 o                         
  -7   1  14          1.76          1.51         0.84 o                         
  -7   1  14          6.77          5.50         1.09 o                         
  -6   1  14          1.29          1.19         0.94 o                         
  -6   1  14          0.33          0.95         0.83 o                         
  -5   1  14          0.01          1.24         0.95 o                         
  -5   1  14          0.00         -0.39         0.80 o                         
  -5   1  14          0.08         -5.98         5.98 o                         
  -4   1  14          4.34          8.21         0.97 o                         
  -4   1  14         16.74         20.99         1.53 o                         
  -4   1  14        139.83        124.46         9.21 o                         
  -3   1  14          1.53          2.65         0.83 o                         
  -3   1  14         62.06         44.19         6.28 o                         
  -3   1  14          5.90          6.48         1.22 o                         
  -2   1  14         63.04         70.07         2.12 o                         
  -2   1  14         16.35         21.04         1.39 o                         
  -1   1  14         51.10         52.08         2.17 o                         
  -1   1  14         13.25         13.73         1.19 o                         
   0   1  14          0.01          1.44         0.90 o                         
   0   1  14          0.05          2.03         1.18 o                         
   1   1  14         22.64         19.73         1.58 o                         
   1   1  14          5.87          4.93         0.91 o                         
   2   1  14         26.49         26.30         1.81 o                         
   2   1  14          6.87          6.22         1.05 o                         
   3   1  14         34.59         30.00         1.61 o                         
   3   1  14        133.36        118.94         3.05 o                         
   4   1  14         19.52         12.08         1.36 o                         
   4   1  14          5.06          3.98         0.93 o                         
   5   1  14          0.04          0.10         0.93 o                         
   5   1  14          0.14          1.62         1.10 o                         
   6   1  14          2.26          4.10         1.26 o                         
   6   1  14          0.59          1.53         0.93 o                         
   7   1  14          2.18          2.81         1.14 o                         
   7   1  14          0.56         -0.34         1.02 o                         
   8   1  14          2.18          1.84         1.16 o                         
   8   1  14          0.57          0.21         0.93 o                         
   9   1  14          2.34          1.97         1.13 o                         
   9   1  14          0.61         -0.96         1.21 o                         
  10   1  14          8.52          8.14         1.45 o                         
  10   1  14          2.21          0.34         1.24 o                         
 -21   2  14          0.64          0.67         0.89 o                         
 -21   2  14          0.17          0.17         0.77 o                         
 -20   2  14          0.88          1.39         0.95 o                         
 -20   2  14          3.40          3.47         0.90 o                         
 -19   2  14          0.00         -1.49         1.49 o                         
 -19   2  14          0.00          0.54         0.93 o                         
 -18   2  14          0.07          0.09         0.89 o                         
 -18   2  14          0.02         -0.46         0.87 o                         
 -17   2  14         83.41         84.81         2.52 o                         
 -17   2  14         21.64         21.11         1.40 o                         
 -16   2  14        257.21        257.30         4.52 o                         
 -16   2  14         66.72         69.08         2.19 o                         
 -15   2  14          1.13          2.74         0.94 o                         
 -15   2  14          0.29          1.17         0.92 o                         
 -14   2  14          9.13          7.65         1.28 o                         
 -14   2  14         35.20         30.66         1.85 o                         
 -13   2  14        672.97        707.04         9.33 o                         
 -13   2  14        174.56        177.49         3.43 o                         
 -12   2  14          6.26          7.51         1.20 o                         
 -12   2  14          1.62          2.82         0.97 o                         
 -11   2  14         31.21         32.07         1.63 o                         
 -11   2  14        120.32        114.44         2.67 o                         
 -10   2  14         25.80         26.08         1.61 o                         
 -10   2  14          6.69          5.13         0.96 o                         
  -9   2  14         56.02         56.77         1.98 o                         
  -9   2  14         14.53         16.41         1.14 o                         
  -8   2  14          8.00          7.13         0.96 o                         
  -8   2  14         30.83         28.11         1.63 o                         
  -7   2  14          9.99          9.50         1.01 o                         
  -7   2  14         38.53         37.75         1.72 o                         
  -6   2  14         33.50         39.68         1.69 o                         
  -6   2  14          8.69          7.95         1.05 o                         
  -5   2  14          7.79          6.12         1.09 o                         
  -5   2  14          2.02          1.78         0.93 o                         
  -4   2  14          2.50          1.53         0.89 o                         
  -4   2  14          9.62         11.23         1.18 o                         
  -3   2  14         21.67         18.18         1.38 o                         
  -3   2  14          5.62          2.55         0.92 o                         
  -2   2  14        149.67        138.92         3.10 o                         
  -2   2  14         38.82         34.73         1.59 o                         
  -2   2  14        180.88        159.41        13.02 o                         
  -1   2  14         12.72         12.78         7.74 o                         
  -1   2  14         11.09         12.25         1.38 o                         
  -1   2  14          2.88          1.90         0.91 o                         
   0   2  14        221.98        272.12        13.14 o                         
   0   2  14         47.43         55.20         2.14 o                         
   0   2  14         12.30         16.95         1.30 o                         
   1   2  14         35.83         33.16         2.06 o                         
   1   2  14          9.29          7.79         1.16 o                         
   2   2  14          0.60          1.32         0.86 o                         
   2   2  14          2.30          2.71         1.08 o                         
   3   2  14          0.93          1.23         0.85 o                         
   3   2  14          3.58          4.95         1.10 o                         
   4   2  14         66.10         71.13         2.27 o                         
   4   2  14         17.15         15.50         1.33 o                         
   5   2  14          4.94          3.52         1.10 o                         
   5   2  14          1.28          0.83         0.87 o                         
   6   2  14          7.32          2.54         1.17 o                         
   6   2  14          1.90         -0.39         1.02 o                         
   7   2  14          0.24         -0.50         0.73 o                         
   7   2  14          0.92          2.01         1.07 o                         
   8   2  14          5.80          5.26         1.14 o                         
   8   2  14          1.51          1.06         0.81 o                         
   9   2  14          0.02          0.16         0.89 o                         
   9   2  14          0.01          0.49         0.85 o                         
 -19   3  14          6.78          6.75         1.28 o                         
 -19   3  14         26.14         27.67         1.54 o                         
 -18   3  14         17.16         13.63         1.36 o                         
 -18   3  14         66.15         68.30         2.56 o                         
 -17   3  14         63.49         65.48         2.06 o                         
 -17   3  14         16.47         13.21         1.18 o                         
 -16   3  14        127.68        133.74         3.34 o                         
 -16   3  14         33.12         33.80         1.60 o                         
 -15   3  14          6.63          7.81         1.05 o                         
 -15   3  14         25.56         32.95         1.63 o                         
 -14   3  14          3.69          2.18         0.83 o                         
 -14   3  14         14.21         11.71         1.15 o                         
 -13   3  14         12.69         12.82         1.15 o                         
 -13   3  14         48.92         56.22         1.84 o                         
 -12   3  14         30.32         33.79         1.57 o                         
 -12   3  14          7.86          7.68         1.01 o                         
 -11   3  14         14.41         13.50         1.12 o                         
 -11   3  14         55.56         51.00         1.93 o                         
 -10   3  14         13.57         16.59         1.30 o                         
 -10   3  14          3.52          4.34         0.92 o                         
  -9   3  14          4.75          2.86         0.88 o                         
  -9   3  14         18.32         13.44         1.19 o                         
  -8   3  14          1.92          0.35         0.89 o                         
  -8   3  14          0.50          0.66         0.80 o                         
  -7   3  14         43.76         43.30         1.69 o                         
  -7   3  14         11.35          9.12         1.00 o                         
  -6   3  14          6.39          4.27         0.87 o                         
  -6   3  14         24.63         22.55         1.37 o                         
  -5   3  14          0.23          0.63         0.89 o                         
  -5   3  14          0.06          1.33         0.81 o                         
  -4   3  14         11.82          8.90         1.10 o                         
  -4   3  14          3.07          3.75         0.91 o                         
  -3   3  14          0.04          2.63         0.94 o                         
  -3   3  14          0.01         -0.69         0.84 o                         
  -3   3  14          3.56         -7.90         7.90 o                         
  -2   3  14         32.46         32.15         1.61 o                         
  -2   3  14          8.42         10.32         0.98 o                         
  -2   3  14         46.87         47.88         9.31 o                         
  -1   3  14         29.07         35.66         1.76 o                         
  -1   3  14         36.94         88.40         8.21 o                         
  -1   3  14          7.54          8.54         0.98 o                         
   0   3  14          1.41          1.53         0.92 o                         
   0   3  14          0.37          0.99         0.77 o                         
   0   3  14         14.10         31.28         6.48 o                         
   1   3  14         19.32         21.06         1.41 o                         
   1   3  14          5.01          5.27         0.92 o                         
   2   3  14          7.11         29.14        10.03 o                         
   2   3  14          0.48         -0.27         0.86 o                         
   2   3  14          0.12         -0.14         0.77 o                         
   3   3  14          2.40          4.01         1.25 o                         
   3   3  14          0.62          0.05         0.83 o                         
   4   3  14         64.73         64.94         2.15 o                         
   4   3  14         16.79         13.36         1.07 o                         
   5   3  14          4.26          2.02         0.99 o                         
   5   3  14          1.11          0.49         0.70 o                         
   6   3  14          0.81          0.70         0.67 o                         
   6   3  14          3.11          1.54         0.96 o                         
 -14   4  14          0.02         -0.76         0.76 o                         
 -14   4  14          0.07          0.15         0.79 o                         
 -13   4  14          2.57          1.77         1.14 o                         
 -13   4  14          9.92         11.78         1.23 o                         
 -12   4  14          1.53          2.48         0.91 o                         
 -12   4  14          0.40         -0.21         0.71 o                         
 -11   4  14          2.84          2.45         0.92 o                         
 -11   4  14          0.74          0.13         0.76 o                         
 -10   4  14         42.16         40.39         1.72 o                         
 -10   4  14         10.94          9.46         0.92 o                         
  -9   4  14          3.65          4.69         0.90 o                         
  -9   4  14         14.06         14.34         1.28 o                         
  -8   4  14          0.97          0.69         0.72 o                         
  -8   4  14          3.74          3.30         0.89 o                         
  -7   4  14          0.87          1.32         0.84 o                         
  -7   4  14          3.35          3.32         0.95 o                         
  -6   4  14         46.25         45.48         1.87 o                         
  -6   4  14         12.00          8.62         0.98 o                         
  -5   4  14         68.26         67.43         1.98 o                         
  -5   4  14         17.70         15.85         1.14 o                         
  -4   4  14        101.27         93.57         2.37 o                         
  -4   4  14         26.27         24.25         1.49 o                         
  -3   4  14          2.35          1.03         0.88 o                         
  -3   4  14          9.05          8.12         1.01 o
[truncated: 86,266 more chars]
